# Supplementary material for: Genome-Wide Distribution and Organization of Microsatellites in Plants: An Insight into Marker Development in Brachypodium
Source: PLoS One. 2011 Jun 21;6(6):e21298. doi: 10.1371/journal.pone.0021298 (PMC3119692; doi:10.1371/journal.pone.0021298)
Supplement: Table S2 — Functional annotation of coding GC-rich repeat containing genes in Brachypodium genome. (XLS) [file pone.0021298.s005.xls]

## Sheet: Functional annotation
Table S2. Functional annotation of coding GC-rich repeat containing genes in Brachypodium genome.
Seq. Name	Function	Seq. Length	Hits	min. eValue	mean Similarity	#GOs	GOs	InterProScan
Bradi0007s00200.1	retrotransposon ty1-copia subclass	1578	20	0	0.8045	5	F:nucleic acid binding; C:plastid; C:mitochondrion; P:DNA integration; F:DNA binding	IPR013103; PTHR11439 (PANTHER), SSF56672 (SUPERFAMILY)
Bradi0007s00220.1	homogentisic acid geranylgeranyl transferase	2061	20	4.53432e-158	0.794	6	C:plastid; C:mitochondrion; F:prenyltransferase activity; F:transferase activity; C:integral to membrane; C:membrane	IPR000537; IPR002173; PTHR11048 (PANTHER), PTHR11048:SF1 (PANTHER)
Bradi0009s00200.1	leucine-rich repeat extensin 1	1767	20	1.24389e-139	0.787	13	C:plant-type cell wall; C:cytoplasmic membrane-bounded vesicle; F:histidine phosphotransfer kinase activity; F:2-alkenal reductase activity; P:cell morphogenesis involved in differentiation; P:oxidation reduction; F:kinase activity; P:trichoblast differentiation; F:oxidoreductase activity; F:receptor activity; F:protein binding; F:structural constituent of cell wall; P:unidimensional cell growth	IPR001611; PR01217 (PRINTS), G3DSA:3.80.10.10 (GENE3D), PTHR23258 (PANTHER), PTHR23258:SF473 (PANTHER), SignalP (SIGNALP), SSF52058 (SUPERFAMILY)
Bradi1g00680.1	activating signal cointegrator-related	918	20	4.18911e-99	0.854	2	C:mitochondrion; P:biological_process	IPR007374; PTHR12963 (PANTHER)
Bradi1g00720.1	protein	1122	20	5.19291e-116	0.7865	3	F:cysteine-type peptidase activity; P:biological_process; C:cellular_component	IPR003323; PTHR12419 (PANTHER), SSF54001 (SUPERFAMILY)
Bradi1g01070.1	p21 c-terminal-binding protein (alternative splicing products)	1110	20	7.37092e-115	0.676	4	C:mitochondrion; F:molecular_function; P:biological_process; C:nucleolus	PTHR13261 (PANTHER)
Bradi1g01130.1	heat shock transcription factor 1	1866	20	0	0.711	9	C:cytoplasmic membrane-bounded vesicle; F:sequence-specific DNA binding; P:response to stress; F:transcription factor activity; C:nucleus; F:DNA binding; P:regulation of transcription, DNA-dependent; P:transcription; P:regulation of transcription	IPR000232; IPR011991; PTHR10015 (PANTHER), PTHR10015:SF7 (PANTHER), SignalP (SIGNALP), SSF46785 (SUPERFAMILY)
Bradi1g01220.1	protein	1320	20	8.84164e-113	0.669	3	F:molecular_function; P:biological_process; C:cellular_component	PTHR21596 (PANTHER), PTHR21596:SF1 (PANTHER)
Bradi1g01850.1	amp-binding protein	2355	20	0	0.7835	9	F:ligase activity; F:catalytic activity; F:long-chain-fatty-acid-[acyl-carrier-protein] ligase activity; C:chloroplast envelope; P:fatty acid elongation; P:metabolic process; C:chloroplast; F:long-chain-fatty-acid-CoA ligase activity; C:plastid	IPR000873; G3DSA:2.30.38.10 (GENE3D), G3DSA:3.40.50.980 (GENE3D), PTHR11968 (PANTHER), PTHR11968:SF8 (PANTHER), SignalP (SIGNALP), SSF56801 (SUPERFAMILY)
Bradi1g01890.1	protein	945	15	9.35053e-41	0.628667	1	C:plastid	no IPS match
Bradi1g02010.1	protein binding protein	1206	20	2.73103e-158	0.6965	0		IPR019128; PTHR13395 (PANTHER)
Bradi1g02110.1	short-chain dehydrogenase reductase family protein	1128	20	7.35881e-94	0.693	7	P:oxidation reduction; F:binding; F:obs1-beta-hydroxysteroid dehydrogenase (NADP+) activity; C:cytoplasmic membrane-bounded vesicle; F:oxidoreductase activity; P:metabolic process; F:catalytic activity	IPR002198; IPR002347; IPR016040; IPR020904; PTHR19410:SF34 (PANTHER), SignalP (SIGNALP), SSF51735 (SUPERFAMILY)
Bradi1g02260.1	prli-interacting factor g	1590	20	2.48335e-168	0.718	2	C:plastid; C:mitochondrion	no IPS match
Bradi1g02370.1	protein	1584	20	4.38115e-149	0.7255	6	P:drug transmembrane transport; F:drug transmembrane transporter activity; C:membrane; P:transmembrane transport; F:antiporter activity; F:transporter activity	IPR002528; PTHR11206:SF8 (PANTHER)
Bradi1g02640.1	cold shock protein-1	612	20	2.48392e-27	0.8535	19	F:RNA binding; F:hydrolase activity; C:proteasome core complex; F:DNA binding; C:nucleus; F:nucleic acid binding; F:metal ion binding; P:regulation of transcription, DNA-dependent; C:integral to membrane; F:serine-type peptidase activity; C:membrane; F:peptidase activity; F:endopeptidase activity; P:proteolysis; C:cytoplasm; P:proteolysis involved in cellular protein catabolic process; F:threonin…	IPR001878; IPR002059; IPR011129; IPR012340; IPR013084; IPR016027; IPR019844; PTHR11544 (PANTHER), SSF57756 (SUPERFAMILY)
Bradi1g02650.1	glycine-rich protein 2b	582	20	1.32435e-32	0.8385	19	F:RNA binding; F:hydrolase activity; C:proteasome core complex; F:DNA binding; C:nucleus; F:nucleic acid binding; F:metal ion binding; P:regulation of transcription, DNA-dependent; C:integral to membrane; F:serine-type peptidase activity; C:membrane; F:peptidase activity; F:endopeptidase activity; P:proteolysis; C:cytoplasm; P:proteolysis involved in cellular protein catabolic process; F:threonin…	IPR001878; IPR002059; IPR011129; IPR012340; IPR016027; IPR019844; PTHR11544 (PANTHER), SSF57756 (SUPERFAMILY)
Bradi1g03040.1	heat shock protein binding protein	825	20	1.08632e-68	0.6135	4	F:unfolded protein binding; P:protein folding; F:heat shock protein binding; C:cellular_component	no IPS match
Bradi1g03070.1	pectinesterase inhibitor domain containing protein	636	20	2.98148e-42	0.572	3	C:cytoplasmic membrane-bounded vesicle; F:enzyme inhibitor activity; F:pectinesterase activity	no IPS match
Bradi1g03120.1	epoxide hydrolase 2	1002	20	9.56236e-164	0.7805	4	F:non-membrane spanning protein tyrosine kinase activity; F:transferase activity; F:hydrolase activity; F:catalytic activity	IPR000073; IPR000639; G3DSA:3.40.50.1820 (GENE3D), PTHR10992 (PANTHER), PTHR10992:SF22 (PANTHER), SSF53474 (SUPERFAMILY)
Bradi1g03200.1	cation proton exchanger	2505	20	0	0.7845	8	F:monovalent cation:hydrogen antiporter activity; F:sodium:hydrogen antiporter activity; C:integral to membrane; C:membrane; F:solute:hydrogen antiporter activity; P:transmembrane transport; P:cation transport; P:transport	IPR006153
Bradi1g03710.1	f-box family protein	1152	20	4.19461e-44	0.8075	3	P:regulation of transcription; F:zinc ion binding; F:DNA binding	IPR003851
Bradi1g03780.1	c2h2 zinc finger protein	447	20	9.50559e-29	0.613	4	C:plastid; F:zinc ion binding; F:DNA binding; C:intracellular	no IPS match
Bradi1g03940.1	steroid hormone receptor transcription factor	1332	20	0	0.8275	1	C:mitochondrion	IPR004253; SignalP (SIGNALP)
Bradi1g04090.1	ubiquitin-protein ligase	1074	20	6.07932e-135	0.728	6	F:molecular_function; P:biological_process; C:ubiquitin ligase complex; F:ubiquitin-protein ligase activity; P:protein ubiquitination; C:cellular_component	SSF57850 (SUPERFAMILY)
Bradi1g04280.1	basic helix-loop-helix family protein	768	20	1.37854e-51	0.6535	7	P:response to chitin; C:chloroplast envelope; P:regulation of transcription; F:transcription regulator activity; F:transcription factor activity; F:DNA binding; C:nucleus	IPR001092; IPR011598; SSF55021 (SUPERFAMILY)
Bradi1g04450.1	Os07g0200500 [Oryza sativa Japonica Group]	528	9	2.74955e-06	0.524444	1	C:mitochondrion	no IPS match
Bradi1g04470.1	disease resistance-responsive family protein	576	20	5.18469e-50	0.654	5	C:endomembrane system; P:defense response; F:molecular_function; P:lignan biosynthetic process; C:cytoplasmic membrane-bounded vesicle	no IPS match
Bradi1g04600.1	cellulose synthase	3711	20	0	0.9255	10	P:cellular cell wall organization; F:transferase activity; P:cellulose biosynthetic process; C:integral to membrane; C:membrane; F:cellulose synthase (UDP-forming) activity; F:transferase activity, transferring glycosyl groups; F:zinc ion binding; F:protein binding; F:metal ion binding	IPR001841; IPR005150; G3DSA:3.30.40.10 (GENE3D), PTHR13301 (PANTHER), PTHR13301:SF1 (PANTHER), SSF57850 (SUPERFAMILY)
Bradi1g05190.1	sec12-like protein 1	1110	20	1.01903e-148	0.7635	9	P:phosphate transport; F:2-alkenal reductase activity; C:mitochondrion; F:nucleotide binding; P:oxidation reduction; P:ER to Golgi vesicle-mediated transport; F:oxidoreductase activity; P:cellular response to phosphate starvation; C:endoplasmic reticulum	IPR001680; IPR011046; IPR015943; IPR017986; IPR019781; IPR019782; PTHR23284 (PANTHER)
Bradi1g05620.1	hypothetical protein OsI_13879 [Oryza sativa Indica Group]	438	14	1.10203e-29	0.633571	0		SignalP (SIGNALP)
Bradi1g05650.1	hydroxyproline-rich glycoprotein family protein	1632	20	0	0.6985	3	F:molecular_function; P:biological_process; C:cellular_component	IPR012474
Bradi1g05690.1	alanine acetyl transferase	630	20	7.42666e-30	0.5525	5	P:response to abscisic acid stimulus; F:transferase activity; P:metabolic process; F:N-acetyltransferase activity; C:cellular_component	IPR000182; IPR016181
Bradi1g06100.1	leucine-rich repeat	2397	20	0	0.7315	13	C:cytoplasmic membrane-bounded vesicle; F:protein serine/threonine kinase activity; C:membrane; F:2-alkenal reductase activity; F:protein kinase activity; P:protein amino acid phosphorylation; P:transmembrane receptor protein tyrosine kinase signaling pathway; F:ATP binding; F:kinase activity; P:oxidation reduction; F:oxidoreductase activity; F:protein binding; C:endomembrane system	IPR000719; IPR001245; IPR011009; G3DSA:1.10.510.10 (GENE3D), G3DSA:3.30.200.20 (GENE3D), G3DSA:3.80.10.10 (GENE3D), PTHR23258 (PANTHER), PTHR23258:SF465 (PANTHER), SignalP (SIGNALP), SSF52058 (SUPERFAMILY)
Bradi1g06160.1	aldehyde oxidase	4074	20	0	0.8145	10	F:iron ion binding; F:electron carrier activity; F:FAD binding; F:aldehyde oxidase activity; P:oxidation reduction; F:2 iron, 2 sulfur cluster binding; F:oxidoreductase activity; F:iron-sulfur cluster binding; F:catalytic activity; F:metal ion binding	IPR000674; IPR001041; IPR002346; IPR002888; IPR005107; IPR006058; IPR008274; IPR012675; IPR016166; IPR016169; IPR016208; IPR017441; G3DSA:1.10.150.120 (GENE3D), PTHR11908 (PANTHER), PTHR11908:SF5 (PANTHER)
Bradi1g06210.1	zinc finger protein	465	20	1.47675e-21	0.8005	3	F:metal ion binding; F:zinc ion binding; F:DNA binding	no IPS match
Bradi1g06330.1	protein	615	20	3.16313e-46	0.786	3	F:metal ion binding; F:zinc ion binding; F:protein binding	no IPS match
Bradi1g06420.1	prostrate growth 1	846	20	2.18204e-19	0.8885	2	F:zinc ion binding; C:intracellular	no IPS match
Bradi1g07350.1	calmodulin-like protein	534	20	1.4117e-58	0.6555	7	C:plastid; P:oxidation reduction; F:oxidoreductase activity; F:calcium ion binding; C:chloroplast; P:biological_process; F:2-alkenal reductase activity	IPR002048; IPR011992; IPR018247; IPR018248; IPR018249; PTHR10891 (PANTHER), PTHR10891:SF42 (PANTHER), SSF47473 (SUPERFAMILY)
Bradi1g08240.1	leucine rich repeat family expressed	3114	20	0	0.6965	26	P:protein amino acid phosphorylation; P:pollen germination; F:ATP binding; C:cytoplasmic membrane-bounded vesicle; F:kinase activity; C:integral to membrane; C:membrane; F:protein serine/threonine kinase activity; P:embryonic meristem development; F:protein kinase activity; P:response to cold; P:transmembrane receptor protein tyrosine kinase signaling pathway; C:mitochondrion; P:auxin biosyntheti…	IPR000719; IPR001611; IPR008271; IPR011009; IPR013210; IPR017441; IPR017442; PR00019 (PRINTS), G3DSA:1.10.510.10 (GENE3D), G3DSA:3.30.200.20 (GENE3D), G3DSA:3.80.10.10 (GENE3D), PTHR23258 (PANTHER), PTHR23258:SF99 (PANTHER), SignalP (SIGNALP), SSF52058 (SUPERFAMILY)
Bradi1g08410.1	heavy metal-associated domain containing expressed	654	20	8.76884e-24	0.783	2	F:metal ion binding; P:metal ion transport	no IPS match
Bradi1g08610.1	atp-dependent rna	3321	20	0	0.8255	12	F:helicase activity; P:auxin biosynthetic process; F:hydrolase activity; C:mitochondrion; F:double-stranded RNA binding; F:nucleic acid binding; F:nucleotide binding; F:ATP binding; F:RNA binding; F:ATP-dependent helicase activity; C:intracellular; P:biological_process	IPR001159; IPR001650; IPR002464; IPR007502; IPR011545; IPR011709; IPR014001; IPR014021; IPR014720; PTHR18934 (PANTHER), SignalP (SIGNALP), SSF52540 (SUPERFAMILY), SSF54768 (SUPERFAMILY)
Bradi1g08660.1	protein	1725	20	0	0.79	8	F:kinase activity; F:protein kinase activity; F:ATP binding; F:transferase activity; F:nucleotide binding; P:protein amino acid phosphorylation; P:auxin biosynthetic process; F:protein serine/threonine kinase activity	IPR000719; IPR008271; IPR011009; IPR017441; IPR017442; G3DSA:1.10.510.10 (GENE3D), PTHR11295 (PANTHER), PTHR11295:SF118 (PANTHER)
Bradi1g08930.1	aluminum-induced protein	762	20	1.12924e-106	0.823	6	F:molecular_function; C:cytoplasmic membrane-bounded vesicle; C:cytosol; P:biological_process; C:plasma membrane; C:nucleus	G3DSA:3.60.20.10 (GENE3D), PTHR11772 (PANTHER), PF12481 (PFAM), PF12504 (PFAM), SSF56235 (SUPERFAMILY)
Bradi1g09120.1		1164						IPR002523; PTHR13890 (PANTHER)
Bradi1g09130.1	multi-sensor hybrid histidine kinase	441	20	4.91302e-33	0.6505	19	F:transporter activity; F:ATP binding; F:two-component response regulator activity; F:two-component sensor activity; P:regulation of transcription, DNA-dependent; F:kinase activity; C:integral to membrane; C:membrane; P:peptidyl-histidine phosphorylation; F:protein histidine kinase activity; F:signal transducer activity; F:nucleotide binding; C:outer membrane-bounded periplasmic space; P:phosphor…	IPR001789; IPR011006; G3DSA:3.40.50.2300 (GENE3D), PTHR23283 (PANTHER), PTHR23283:SF45 (PANTHER), SignalP (SIGNALP)
Bradi1g09350.1	myo-inositol kinase	1191	20	1.02035e-149	0.727	2	F:kinase activity; P:biological_process	IPR002173; IPR011611; G3DSA:3.40.1190.20 (GENE3D), PTHR10584 (PANTHER), PTHR10584:SF7 (PANTHER), SSF53613 (SUPERFAMILY)
Bradi1g09410.1	sorghum bicolor protein targeted either to mitochondria or chloroplast proteins t50848	696	20	3.64649e-66	0.6655	4	C:plastid; F:molecular_function; C:chloroplast; P:biological_process	no IPS match
Bradi1g09800.1	protein	1173	20	0	0.8225	3	C:membrane; P:biological_process; F:acetylglucosaminyltransferase activity	IPR003406; SignalP (SIGNALP)
Bradi1g10170.1	symbiotic ammonium transporter	1050	20	1.22984e-108	0.683	6	P:oxidation reduction; F:oxidoreductase activity; P:regulation of transcription; F:2-alkenal reductase activity; F:transcription regulator activity; C:nucleus	IPR001092; IPR011598; PTHR12565 (PANTHER), PTHR12565:SF7 (PANTHER)
Bradi1g10280.1	flavonol-3-o-glycoside-7-o-glucosyltransferase 1	1443	20	2.81745e-99	0.5685	8	F:UDP-glycosyltransferase activity; F:transferase activity; P:metabolic process; P:response to other organism; F:anthocyanidin 3-O-glucosyltransferase activity; F:transferase activity, transferring hexosyl groups; C:cellular_component; F:transferase activity, transferring glycosyl groups	IPR002213; G3DSA:3.40.50.2000 (GENE3D), PTHR11926:SF15 (PANTHER), SSF53756 (SUPERFAMILY)
Bradi1g10300.1	protein	1422	20	0	0.654	2	C:mitochondrion; F:protein binding	no IPS match
Bradi1g10610.1	protein	708	20	1.92474e-54	0.563	7	P:regulation of transcription, DNA-dependent; P:regulation of transcription; P:embryonic development ending in seed dormancy; C:cellular_component; C:nucleus; F:transcription factor activity; F:DNA binding	SignalP (SIGNALP)
Bradi1g10820.1	udp-glucoronosyl and udp-glucosyl transferase	1413	20	1.47281e-161	0.672	5	C:plastid; F:transferase activity; P:metabolic process; F:transferase activity, transferring hexosyl groups; F:transferase activity, transferring glycosyl groups	IPR002213; G3DSA:3.40.50.2000 (GENE3D), PTHR11926:SF15 (PANTHER), SSF53756 (SUPERFAMILY)
Bradi1g11150.1	protein	1179	20	3.95912e-138	0.837	8	P:lipid metabolic process; C:cytoplasm; C:cytoplasmic membrane-bounded vesicle; C:vacuole; C:integral to membrane; C:membrane; F:oxidoreductase activity, acting on the CH-CH group of donors; C:plasma membrane	IPR001104; IPR010721
Bradi1g11190.1	ifa-binding protein	2253	20	2.66022e-153	0.644	3	C:endomembrane system; F:molecular_function; P:biological_process	IPR007656; SignalP (SIGNALP)
Bradi1g11940.1	udp-	1389	20	1.50265e-150	0.614	11	F:transferase activity; F:indole-3-acetate beta-glucosyltransferase activity; F:transferase activity, transferring hexosyl groups; F:transferase activity, transferring glycosyl groups; F:UDP-glycosyltransferase activity; F:UDP-glucosyltransferase activity; P:para-aminobenzoic acid metabolic process; C:cellular_component; F:UDP-glucose:4-aminobenzoate acylglucosyltransferase activity; P:metabolic …	IPR002213; G3DSA:3.40.50.2000 (GENE3D), PTHR11926:SF15 (PANTHER), SSF53756 (SUPERFAMILY)
Bradi1g12060.1	ubx domain-containing	372	13	3.19393e-16	0.57	0		IPR001012; PTHR23322 (PANTHER), SSF54236 (SUPERFAMILY)
Bradi1g12080.1	thioesterase family protein	489	20	1.14737e-66	0.8145	5	C:peroxisome; F:acyl-CoA thioesterase activity; F:hydrolase activity, acting on ester bonds; F:hydrolase activity; P:biological_process	IPR003736; IPR006683; G3DSA:3.10.129.10 (GENE3D), SSF54637 (SUPERFAMILY)
Bradi1g12180.1	glycosyl transferase family 8	1770	20	0	0.9015	8	P:carbohydrate biosynthetic process; C:mitochondrion; C:cytoplasmic membrane-bounded vesicle; F:transferase activity; C:Golgi apparatus; P:homogalacturonan biosynthetic process; F:polygalacturonate 4-alpha-galacturonosyltransferase activity; F:transferase activity, transferring glycosyl groups	IPR002495; G3DSA:3.90.550.10 (GENE3D), SignalP (SIGNALP), SSF53448 (SUPERFAMILY)
Bradi1g12190.1		1767						no IPS match
Bradi1g12340.1	ubiquitin-protein upl7	3489	20	0	0.7225	7	F:ligase activity; F:acid-amino acid ligase activity; C:ubiquitin ligase complex; F:ubiquitin-protein ligase activity; P:protein ubiquitination; C:intracellular; P:protein modification process	IPR000048; IPR000569; PTHR11254 (PANTHER), PTHR11254:SF70 (PANTHER)
Bradi1g12620.1	---NA---	507	0			0		IPR004827; IPR011616
Bradi1g12630.1	Os03g0675300 [Oryza sativa Japonica Group]	924	12	8.03099e-82	0.628333	0		no IPS match
Bradi1g12790.1	glycine-rich rna binding protein	537	20	4.50922e-36	0.9575	2	F:nucleic acid binding; F:nucleotide binding	IPR000504; IPR012677; IPR015465; PTHR10432 (PANTHER), SSF54928 (SUPERFAMILY)
Bradi1g13470.1	Os03g0651300 [Oryza sativa Japonica Group]	1452	20	0	0.6515	4	C:cytoplasmic membrane-bounded vesicle; C:integral to membrane; C:membrane; P:biological_process	IPR007603; PTHR12385:SF1 (PANTHER), SignalP (SIGNALP)
Bradi1g13610.1	electron transporter thiol-disulfide exchange intermediate	1038	20	9.35019e-101	0.575	4	C:mitochondrion; P:cell redox homeostasis; F:electron carrier activity; F:protein disulfide oxidoreductase activity	IPR002109; IPR012335; IPR012336; PTHR10168 (PANTHER), SignalP (SIGNALP)
Bradi1g13980.1	helix-loop-helix dna-binding domain containing expressed	1338	20	2.02327e-88	0.6085	4	C:plastid; P:regulation of transcription; F:transcription regulator activity; C:nucleus	no IPS match
Bradi1g14270.1	zinc finger family protein	1509	20	2.58008e-159	0.683	8	F:unfolded protein binding; F:metal ion binding; P:response to water deprivation; P:protein folding; C:prefoldin complex; F:zinc ion binding; F:ubiquitin-protein ligase activity; F:protein binding	IPR001841; IPR017907; IPR018957; G3DSA:3.30.40.10 (GENE3D), PTHR10825 (PANTHER), PTHR10825:SF3 (PANTHER), SSF57850 (SUPERFAMILY)
Bradi1g14480.1	ats kan4 (aberrant testa shape) dna binding transcription factor	1098	20	5.63676e-59	0.6685	2	P:regulation of transcription; F:DNA binding	IPR006447; IPR009057; IPR012287; IPR014778
Bradi1g14570.1	dof zinc finger family protein	807	20	2.21473e-34	0.8925	6	F:metal ion binding; P:transcription; P:regulation of transcription; F:zinc ion binding; C:nucleus; F:DNA binding	IPR003851
Bradi1g14620.1	heat repeat family protein	3579	20	0	0.7045	1	F:binding	IPR011989; IPR016024; PF12422 (PFAM), SignalP (SIGNALP)
Bradi1g14790.1	fumarylacetoacetate hydrolase family protein	690	20	1.34514e-97	0.864	10	F:copper ion binding; C:cytoplasmic membrane-bounded vesicle; F:5-oxopent-3-ene-1,2,5-tricarboxylate decarboxylase activity; F:hydrolase activity; C:mitochondrion; F:lyase activity; F:catalytic activity; C:cellular_component; F:isomerase activity; P:metabolic process	IPR002529; IPR011234; PTHR11820 (PANTHER), PTHR11820:SF7 (PANTHER)
Bradi1g15110.1	protein	2820	20	0	0.7145	4	C:plastid; F:molecular_function; P:biological_process; C:cellular_component	IPR007276
Bradi1g15420.1	f-box family protein	1011	20	5.3179e-53	0.906	3	P:regulation of transcription; F:zinc ion binding; F:DNA binding	no IPS match
Bradi1g15440.1	dicer-like protein	4152	20	0	0.6185	17	F:helicase activity; P:auxin biosynthetic process; P:RNA processing; P:maintenance of DNA methylation; F:DNA binding; F:hydrolase activity; C:mitochondrion; F:double-stranded RNA binding; F:nucleic acid binding; F:ATP binding; F:RNA binding; P:production of ta-siRNAs involved in RNA interference; F:ATP-dependent helicase activity; F:ribonuclease III activity; C:intracellular; P:production of miRN…	IPR000999; IPR001159; IPR003100; IPR005034; IPR011545; IPR014001; IPR014021; G3DSA:3.40.50.300 (GENE3D), PTHR14950 (PANTHER), PTHR14950:SF1 (PANTHER), SSF101690 (SUPERFAMILY), SSF52540 (SUPERFAMILY), SSF54768 (SUPERFAMILY)
Bradi1g15770.1	aldose 1-epimerase	1395	20	3.21378e-169	0.768	9	P:hexose metabolic process; F:carbohydrate binding; F:aldose 1-epimerase activity; P:galactose metabolic process; P:carbohydrate metabolic process; F:catalytic activity; C:cellular_component; F:isomerase activity; C:plastid	IPR008183; IPR011013; IPR014718; IPR015443
Bradi1g16730.1	protein	1521	20	0	0.718	4	C:endomembrane system; F:methyltransferase activity; C:mitochondrion; P:metabolic process	IPR006342; IPR013216; G3DSA:3.40.50.150 (GENE3D), SignalP (SIGNALP), SSF53335 (SUPERFAMILY)
Bradi1g16740.1	u497s_orysj ame: full=upf0497 membrane protein os07g0692200	603	6	1.18759e-10	0.778333	1	C:membrane	IPR006702
Bradi1g16780.1	pectinesterase family protein	1728	20	0	0.7135	8	C:cell wall; C:cytoplasmic membrane-bounded vesicle; P:cell wall modification; F:hydrolase activity; C:plant-type cell wall; F:enzyme inhibitor activity; F:aspartyl esterase activity; F:pectinesterase activity	IPR000070; IPR006501; IPR011050; IPR012334; IPR018040; SignalP (SIGNALP)
Bradi1g16830.1	Os07g0690200 [Oryza sativa Japonica Group]	309	20	2.82239e-17	0.752	4	C:plastid; F:molecular_function; P:biological_process; C:cellular_component	no IPS match
Bradi1g17270.1	serine threonine-protein kinase expressed	1209	20	4.39715e-140	0.7605	9	P:auxin biosynthetic process; F:protein serine/threonine kinase activity; F:protein kinase activity; P:protein amino acid phosphorylation; F:nucleotide binding; F:ATP binding; F:kinase activity; F:protein tyrosine kinase activity; C:plastid	IPR000719; IPR001245; IPR011009; G3DSA:1.10.510.10 (GENE3D), G3DSA:3.30.200.20 (GENE3D), PTHR23258 (PANTHER)
Bradi1g17340.1	histidinol dehydrogenase	1476	20	0	0.9035	14	F:NAD or NADH binding; P:pollen development; C:mitochondrion; F:zinc ion binding; P:oxidation reduction; P:histidine biosynthetic process; F:oxidoreductase activity; F:histidinol dehydrogenase activity; P:response to UV; P:metabolic process; F:metal ion binding; P:cellular amino acid biosynthetic process; C:plastid; C:chloroplast	IPR001692; IPR012131; IPR016161; G3DSA:3.40.50.10270 (GENE3D), G3DSA:3.40.50.1980 (GENE3D), PTHR21256 (PANTHER)
Bradi1g17440.1	grab2 protein	909	20	2.2736e-73	0.796	5	P:multicellular organismal development; P:regulation of transcription; C:cellular_component; F:transcription factor activity; F:DNA binding	no IPS match
Bradi1g17470.1	r40c2 protein	1299	20	9.94829e-85	0.888	0		IPR008997
Bradi1g17480.1	nac domain transcription factor	1128	20	3.77061e-98	0.7565	2	P:regulation of transcription; F:DNA binding	IPR003441
Bradi1g17510.1	zinc finger c-x8-c-x5-c-x3-h type family expressed	2094	20	0	0.694	5	F:nucleic acid binding; F:RNA binding; F:metal ion binding; F:nucleotide binding; F:zinc ion binding	IPR000504; IPR000571; IPR012677; PTHR10432 (PANTHER), PTHR10432:SF14 (PANTHER), SSF54928 (SUPERFAMILY)
Bradi1g17600.1	cytochrome p450	1620	20	1.54195e-173	0.674	9	F:heme binding; C:cytoplasmic membrane-bounded vesicle; F:iron ion binding; F:electron carrier activity; P:oxidation reduction; F:oxidoreductase activity; F:secologanin synthase activity; F:metal ion binding; F:monooxygenase activity	IPR001128; IPR002401; IPR017972; PTHR19383:SF174 (PANTHER), SignalP (SIGNALP)
Bradi1g18010.1	60s ribosomal protein l22-2	399	20	2.11551e-44	0.9625	8	F:structural constituent of ribosome; P:translation; C:cytosolic ribosome; C:cytosolic large ribosomal subunit; C:ribosome; C:nucleolus; C:plasma membrane; C:intracellular	SignalP (SIGNALP)
Bradi1g18040.1	kelch repeat-containing f-box family protein	1137	20	2.45212e-129	0.6455	7	F:molecular_function; F:ligase activity; C:chloroplast; P:biological_process; F:ubiquitin-protein ligase activity; F:protein binding; C:cellular_component	IPR011043; IPR015915
Bradi1g18160.1	aaa-type atpase family protein	3249	20	0	0.808	7	C:plastid; F:ATPase activity; F:ATP binding; C:chloroplast; F:nucleotide binding; F:nucleoside-triphosphatase activity; P:auxin biosynthetic process	IPR003593; IPR003959; IPR003960; G3DSA:1.10.8.60 (GENE3D), G3DSA:3.40.50.300 (GENE3D), PTHR23074 (PANTHER), PTHR23074:SF20 (PANTHER), SSF52540 (SUPERFAMILY)
Bradi1g18180.1	arginine n-methyltransferase family protein	1611	20	0	0.859	16	F:transferase activity; F:methyltransferase activity; F:protein homodimerization activity; C:nucleus; P:peptidyl-arginine methylation, to asymmetrical-dimethyl arginine; C:cytoplasm; F:[myelin basic protein]-arginine N-methyltransferase activity; P:histone H3-R26 methylation; P:histone H3-R17 methylation; F:protein heterodimerization activity; P:regulation of flower development; P:histone H3-R2 m…	IPR007857; G3DSA:2.70.160.11 (GENE3D), G3DSA:3.40.50.150 (GENE3D), PTHR11006 (PANTHER), PTHR11006:SF10 (PANTHER), SSF53335 (SUPERFAMILY)
Bradi1g18280.1	shock protein src2	1725	20	8.87751e-42	0.616	1	C:mitochondrion	IPR000008; IPR008973; G3DSA:2.60.40.150 (GENE3D)
Bradi1g18460.1	adenyl cyclase	1458	20	2.54424e-156	0.7635	3	C:mitochondrion; F:molecular_function; P:biological_process	IPR019825; SignalP (SIGNALP)
Bradi1g18480.1	---NA---	372	0			0		no IPS match
Bradi1g18500.1	protein kinase family protein	1434	20	0	0.8325	12	F:transferase activity; P:auxin biosynthetic process; F:protein serine/threonine kinase activity; F:protein kinase activity; P:protein amino acid phosphorylation; F:nucleotide binding; F:non-membrane spanning protein tyrosine kinase activity; F:ATP binding; F:kinase activity; F:receptor activity; C:plasma membrane; C:plastid	IPR000719; IPR008271; IPR011009; IPR017441; IPR017442; G3DSA:1.10.510.10 (GENE3D), G3DSA:3.30.200.20 (GENE3D), PTHR23258 (PANTHER)
Bradi1g18520.1	f-box domain containing protein	2067	20	1.60608e-48	0.4775	2	C:plastid; C:mitochondrion	IPR001810; IPR022364; G3DSA:3.80.10.10 (GENE3D), SSF52047 (SUPERFAMILY)
Bradi1g18740.1	Os07g0661700 [Oryza sativa Japonica Group]	303	11	8.27284e-17	0.767273	3	F:molecular_function; P:biological_process; C:cellular_component	no IPS match
Bradi1g19010.1	dt-related protein	864	20	1.5265e-124	0.903	5	C:mitochondrion; F:phosphoglycolate phosphatase activity; P:metabolic process; F:hydrolase activity; F:catalytic activity	IPR005833; IPR005834; IPR006439; IPR011949; G3DSA:3.40.50.1000 (GENE3D), PTHR12725 (PANTHER), PTHR12725:SF5 (PANTHER), SignalP (SIGNALP), SSF56784 (SUPERFAMILY)
Bradi1g19050.1	protein	2613	20	0	0.7555	15	F:transferase activity; F:obs-phosphatidylinositol-4-phosphate 5-kinase activity; F:phosphatidylinositol phosphate kinase activity; P:endocytosis; P:pollen germination; P:phosphatidylinositol metabolic process; C:cytosolic part; F:ATP binding; F:kinase activity; P:establishment of tissue polarity; C:apical plasma membrane; P:pollen tube growth; P:plant-type cell wall modification; C:plasma membra…	IPR002498; IPR003409; IPR016034; G3DSA:2.20.110.10 (GENE3D), G3DSA:3.30.800.10 (GENE3D), G3DSA:3.30.810.10 (GENE3D), PTHR23086:SF6 (PANTHER), SignalP (SIGNALP), SSF56104 (SUPERFAMILY), SSF82185 (SUPERFAMILY)
Bradi1g19100.1	pleckstrin homology domain-containing	2589	20	0	0.822	6	F:GTPase activator activity; F:phosphoinositide binding; C:chloroplast thylakoid membrane; F:Rho GTPase activator activity; P:signal transduction; C:intracellular	IPR000198; IPR001849; IPR008936; IPR011993; IPR016129; PTHR23176 (PANTHER), SSF50729 (SUPERFAMILY)
Bradi1g19120.1	hypothetical protein LOC100277315 [Zea mays]	972	20	1.96717e-142	0.74	4	C:mitochondrion; C:cytoplasmic membrane-bounded vesicle; C:integral to membrane; C:membrane	IPR006838; SignalP (SIGNALP)
Bradi1g19130.1		939						IPR016090
Bradi1g19160.1		1611						IPR007657; PTHR20961 (PANTHER), SignalP (SIGNALP)
Bradi1g19370.1	pwwp domain-containing protein	4290	20	0	0.6005	6	P:oxidation reduction; F:oxidoreductase activity; C:cytoplasmic membrane-bounded vesicle; F:glutathione peroxidase activity; P:response to oxidative stress; F:peroxidase activity	IPR000313; IPR006569; G3DSA:2.30.30.160 (GENE3D), PTHR12550 (PANTHER), PTHR12550:SF5 (PANTHER), PF12243 (PFAM), SSF63748 (SUPERFAMILY)
Bradi1g19620.1		1173						IPR000222; IPR001932; IPR014045; IPR015655; PTHR13832:SF94 (PANTHER)
Bradi1g19700.1	bzip family transcription factor	3108	20	1.04757e-166	0.8035	8	P:regulation of transcription, DNA-dependent; C:cytoplasmic membrane-bounded vesicle; F:sequence-specific DNA binding; F:protein dimerization activity; F:sulfotransferase activity; F:DNA binding; F:transcription factor activity; C:nucleus	IPR000626; IPR000863; IPR004827; IPR011616; IPR019955; G3DSA:3.10.20.90 (GENE3D), PTHR13301 (PANTHER), PTHR13301:SF1 (PANTHER), SSF52540 (SUPERFAMILY), SSF54236 (SUPERFAMILY)
Bradi1g19780.1	glutathione s-transferase	390	20	5.13902e-19	0.666	2	F:transferase activity; F:glutathione transferase activity	no IPS match
Bradi1g19870.1		912						IPR019410; PTHR23108 (PANTHER), SSF53335 (SUPERFAMILY)
Bradi1g19990.1		1065						IPR000823; IPR002016; IPR010255; IPR019793; IPR019794; G3DSA:1.10.520.10 (GENE3D), SignalP (SIGNALP)
Bradi1g20150.1		1839						IPR002885; IPR018187; PTHR10483 (PANTHER), PTHR10483:SF4 (PANTHER), SSF48452 (SUPERFAMILY)
Bradi1g20310.1	Os07g0634000 [Oryza sativa Japonica Group]	1146	20	7.22524e-97	0.748	2	C:plastid; C:membrane	IPR015414; PTHR12677 (PANTHER)
Bradi1g20350.1	calmodulin-binding family expressed	1728	20	0	0.685	5	P:zinc ion transport; P:biological_process; F:calmodulin binding; F:zinc ion transmembrane transporter activity; C:cellular_component	IPR000048
Bradi1g20480.1	ubiquitin-protein ligase cip8	522	20	2.52864e-33	0.6565	7	C:plastid; F:metal ion binding; F:ligase activity; C:cytoplasmic membrane-bounded vesicle; C:membrane; F:zinc ion binding; F:protein binding	SignalP (SIGNALP)
Bradi1g20660.1		459						IPR001232; IPR011333; IPR016072; IPR016073; IPR016897; PTHR11165:SF22 (PANTHER)
Bradi1g20860.1	beta-ketoacyl-acp synthase	1491	20	0	0.895	8	P:biosynthetic process; F:acyltransferase activity; F:transferase activity; P:metabolic process; F:catalytic activity; P:fatty acid biosynthetic process; F:transferase activity, transferring acyl groups other than amino-acyl groups; F:3-oxoacyl-[acyl-carrier-protein] synthase activity	IPR000794; IPR014030; IPR014031; IPR016038; IPR016039; IPR018201; PTHR11712:SF23 (PANTHER), SignalP (SIGNALP)
Bradi1g21010.1	pot family expressed	1758	20	0	0.704	5	P:oligopeptide transport; C:integral to membrane; C:membrane; P:transport; F:transporter activity	IPR000109; IPR016196; IPR018456; PTHR11654 (PANTHER), PTHR11654:SF37 (PANTHER)
Bradi1g21260.1		732						IPR004182
Bradi1g21360.1	Os07g0622900 [Oryza sativa Japonica Group]	342	13	1.2539e-36	0.796154	6	C:endomembrane system; C:signal peptidase complex; C:integral to membrane; C:membrane; F:peptidase activity; P:signal peptide processing	IPR009542; SignalP (SIGNALP)
Bradi1g21810.1	pectin methylesterase-like protein	1128	20	1.27803e-146	0.7105	8	C:cell wall; P:pectin catabolic process; C:cytoplasmic membrane-bounded vesicle; P:cell wall modification; F:hydrolase activity; C:plant-type cell wall; F:aspartyl esterase activity; F:pectinesterase activity	IPR000070; IPR011050; IPR012334; IPR018040; SignalP (SIGNALP)
Bradi1g22180.1	afp3 (abi five binding protein 3)	1008	20	7.92498e-41	0.918	11	C:nucleus; P:transport; F:nucleic acid binding; F:nucleotide binding; F:RNA-directed DNA polymerase activity; F:RNA binding; P:RNA-dependent DNA replication; C:cellular_component; C:intracellular; F:protein binding; P:biological_process	IPR012463
Bradi1g22560.1	zpt4-4 (zinc-finger protein)-like protein	1242	11	3.63176e-20	0.547273	3	C:mitochondrion; F:zinc ion binding; C:intracellular	IPR007087; IPR015880; PTHR23224 (PANTHER), PTHR23224:SF273 (PANTHER), SSF57667 (SUPERFAMILY)
Bradi1g22690.1	atp binding	2106	20	0	0.768	10	F:transferase activity; P:auxin biosynthetic process; F:protein serine/threonine kinase activity; F:RNA polymerase II carboxy-terminal domain kinase activity; F:protein kinase activity; P:protein amino acid phosphorylation; F:nucleotide binding; F:ATP binding; C:cellular_component; C:plastid	IPR000719; IPR002290; IPR008271; IPR011009; IPR017441; IPR017442; G3DSA:1.10.510.10 (GENE3D), G3DSA:3.30.200.20 (GENE3D), PTHR11295 (PANTHER), PTHR11295:SF77 (PANTHER)
Bradi1g22700.1	cystatin	387	20	1.65222e-33	0.7545	3	C:cytoplasmic membrane-bounded vesicle; F:peptidase inhibitor activity; F:cysteine-type endopeptidase inhibitor activity	IPR000010; IPR018073; IPR020381; G3DSA:3.10.450.10 (GENE3D), SignalP (SIGNALP), SSF54403 (SUPERFAMILY)
Bradi1g22800.1	mfp1 attachment factor 1	480	19	9.99904e-23	0.755263	8	C:plastid; C:cytoplasm; C:membrane; C:Golgi apparatus; F:protein binding; C:nuclear envelope; C:nucleus; C:nuclear matrix	no IPS match
Bradi1g22810.1	protein	717	20	1.04817e-63	0.763	5	C:mitochondrion; F:molecular_function; P:biological_process; F:zinc ion binding; C:cellular_component	IPR007527; SignalP (SIGNALP)
Bradi1g22940.1	zinc c2h2 type family protein	735	20	4.86252e-27	0.5425	3	F:zinc ion binding; F:DNA binding; C:intracellular	IPR007087; IPR015880; PTHR23224 (PANTHER), PTHR23224:SF459 (PANTHER), SSF57667 (SUPERFAMILY)
Bradi1g22980.1		2337						IPR003104; IPR015425; IPR017997; PTHR23213 (PANTHER), PTHR23213:SF18 (PANTHER), SignalP (SIGNALP)
Bradi1g23010.1	e3 ubiquitin ligase	1089	20	1.25001e-143	0.793	5	C:mitochondrion; F:ligase activity; F:binding; P:biological_process; C:cellular_component	IPR000225; IPR011989; IPR016024; PTHR23315 (PANTHER), PTHR23315:SF7 (PANTHER)
Bradi1g23920.1	carboxyl-terminal peptidase	1290	20	0	0.906	1	C:cytoplasmic membrane-bounded vesicle	IPR004314; PS51257 (PROFILE), SignalP (SIGNALP)
Bradi1g24170.1	zgc:172067 protein	714	20	3.10424e-84	0.6435	3	F:molecular_function; P:biological_process; C:cellular_component	IPR019410; PTHR14614 (PANTHER), SSF53335 (SUPERFAMILY)
Bradi1g24190.1	---NA---	645	0			0		no IPS match
Bradi1g25430.1		678						IPR008797; G3DSA:1.20.120.290 (GENE3D), SSF101112 (SUPERFAMILY)
Bradi1g25700.1	receptor-like protein kinase 4	4161	20	0	0.657	9	C:cytoplasmic membrane-bounded vesicle; P:auxin biosynthetic process; F:protein serine/threonine kinase activity; F:protein kinase activity; P:protein amino acid phosphorylation; F:nucleotide binding; F:ATP binding; F:kinase activity; F:protein tyrosine kinase activity	IPR000719; IPR001245; IPR002902; IPR008271; IPR008985; IPR011009; IPR017441; G3DSA:1.10.510.10 (GENE3D), G3DSA:3.30.200.20 (GENE3D), PTHR23258 (PANTHER), PTHR23258:SF432 (PANTHER), SignalP (SIGNALP)
Bradi1g26020.1	sgp1 monomeric g-protein	918	20	7.63436e-101	0.878	4	F:GTP binding; P:small GTPase mediated signal transduction; F:nucleotide binding; C:intracellular	IPR001806; IPR005225; IPR013684; IPR020851; G3DSA:3.40.50.300 (GENE3D), PTHR11708 (PANTHER), PTHR11708:SF279 (PANTHER), SSF52540 (SUPERFAMILY)
Bradi1g26040.1	atp-binding cassette	4401	20	0	0.8	8	F:ATP binding; F:ATPase activity; F:hydrolase activity; F:nucleotide binding; C:membrane; F:phosphonate transmembrane-transporting ATPase activity; F:nucleoside-triphosphatase activity; P:auxin biosynthetic process	IPR003439; IPR003593; IPR013525; IPR013581; G3DSA:3.40.50.300 (GENE3D), PTHR19241 (PANTHER), PTHR19241:SF10 (PANTHER), SSF52540 (SUPERFAMILY)
Bradi1g26170.1	abnormal spindle-like protein	4023	20	1.34058e-177	0.5115	2	C:plastid; F:binding	IPR000048; IPR001715; IPR016024; IPR016146; PTHR11915 (PANTHER), PTHR11915:SF54 (PANTHER), SSF52540 (SUPERFAMILY)
Bradi1g26730.1	transcription initiation factor iib	999	20	3.97147e-69	0.5805	11	C:nucleus; F:transcription regulator activity; P:translational initiation; F:zinc ion binding; P:regulation of transcription, DNA-dependent; F:protein binding; F:translation initiation factor activity; P:transcription initiation; F:metal ion binding; P:transcription; P:regulation of transcription	IPR000812; IPR006670; IPR011028; IPR013137; IPR013150; IPR013763; G3DSA:2.20.25.10 (GENE3D), SSF57783 (SUPERFAMILY)
Bradi1g27180.1		897						IPR007129; IPR021150
Bradi1g27920.1	peroxidase 53 expressed	1026	20	8.48426e-139	0.757	7	F:metal ion binding; P:oxidation reduction; F:oxidoreductase activity; F:heme binding; C:cytoplasmic membrane-bounded vesicle; P:response to oxidative stress; F:peroxidase activity	IPR000823; IPR002016; IPR010255; IPR019793; G3DSA:1.10.520.10 (GENE3D), SignalP (SIGNALP)
Bradi1g28260.1		3228						IPR003100; IPR003165; IPR012337; IPR014811; G3DSA:2.170.260.10 (GENE3D), PTHR22891 (PANTHER), SSF101690 (SUPERFAMILY)
Bradi1g28310.1	plastid-lipid associated protein pap	1380	20	1.22629e-128	0.6265	5	C:plastid; C:chloroplast thylakoid membrane; C:chloroplast; F:structural molecule activity; C:membrane	IPR006843
Bradi1g28380.1	zinc finger	894	20	5.09544e-62	0.7285	7	C:endomembrane system; C:plastid; F:metal ion binding; C:mitochondrion; C:membrane; P:biological_process; F:zinc ion binding	IPR001594; PTHR22883 (PANTHER), SignalP (SIGNALP)
Bradi1g28520.1		939						IPR000719; IPR002290; IPR008271; IPR011009; IPR017441; IPR017442; G3DSA:1.10.510.10 (GENE3D), PTHR11295 (PANTHER), PTHR11295:SF14 (PANTHER)
Bradi1g29290.1	hypothetical protein SORBIDRAFT_10g031250 [Sorghum bicolor]	1668	11	3.05364e-105	0.73	0		no IPS match
Bradi1g29710.1		1134						no IPS match
Bradi1g29760.1	zinc finger (c3hc4-type ring finger) protein family-like	1821	20	3.05906e-165	0.623	5	C:mitochondrion; F:ligase activity; F:molecular_function; P:biological_process; C:cellular_component	IPR008166; SignalP (SIGNALP)
Bradi1g29780.1	family gt8	3180	20	0	0.796	5	C:plastid; C:mitochondrion; C:cytoplasmic membrane-bounded vesicle; F:transferase activity; F:transferase activity, transferring glycosyl groups	IPR000719; IPR002495; IPR008271; IPR011009; IPR017441; IPR017442; G3DSA:1.10.510.10 (GENE3D), G3DSA:3.30.200.20 (GENE3D), G3DSA:3.90.550.10 (GENE3D), PTHR23258 (PANTHER), SSF53448 (SUPERFAMILY)
Bradi1g29820.1	zinc finger protein 347-like	588	13	4.41387e-15	0.48	3	F:nucleic acid binding; F:zinc ion binding; C:intracellular	IPR007087; IPR015880; PTHR10032 (PANTHER), PTHR10032:SF68 (PANTHER), SSF57667 (SUPERFAMILY)
Bradi1g29960.1	protein	1419	20	0	0.792	4	F:molecular_function; P:biological_process; C:Golgi apparatus; C:cellular_component	IPR006852; PTHR12956 (PANTHER), PTHR12956:SF2 (PANTHER), SignalP (SIGNALP)
Bradi1g30280.1	receptor-like protein kinase	2223	20	7.19114e-119	0.7215	16	C:cytoplasmic membrane-bounded vesicle; C:integral to membrane; F:protein serine/threonine kinase activity; C:membrane; F:2-alkenal reductase activity; F:protein kinase activity; P:protein amino acid phosphorylation; P:transmembrane receptor protein tyrosine kinase signaling pathway; F:ATP binding; F:kinase activity; P:oxidation reduction; F:oxidoreductase activity; F:protein binding; C:endomembr…	IPR000719; IPR001611; IPR011009; IPR013210; IPR017442; G3DSA:1.10.510.10 (GENE3D), G3DSA:3.80.10.10 (GENE3D), PTHR23258 (PANTHER), PTHR23258:SF470 (PANTHER), SignalP (SIGNALP), SSF52058 (SUPERFAMILY)
Bradi1g30330.1		3297						IPR011016; IPR018957; G3DSA:3.30.40.10 (GENE3D), PTHR13145 (PANTHER), SSF57850 (SUPERFAMILY)
Bradi1g30370.1	elongator component	1149	20	3.42342e-155	0.78	5	C:Elongator holoenzyme complex; F:molecular_function; P:organ growth; P:cell proliferation; P:regulation of transcription from RNA polymerase II promoter	IPR008728; PTHR12896 (PANTHER)
Bradi1g30640.1	hypothetical protein SORBIDRAFT_10g025380 [Sorghum bicolor]	1587	20	1.69255e-100	0.6035	6	C:endomembrane system; F:molecular_function; C:cytoplasmic membrane-bounded vesicle; C:membrane; P:biological_process; C:plasma membrane	SignalP (SIGNALP)
Bradi1g30730.1	knox family class 2 homeodomain protein	954	20	1.63228e-133	0.8455	7	P:regulation of transcription, DNA-dependent; C:cytoplasmic membrane-bounded vesicle; F:sequence-specific DNA binding; P:regulation of transcription; F:DNA binding; F:transcription factor activity; C:nucleus	IPR001356; IPR005539; IPR005540; IPR005541; IPR009057; IPR012287; IPR017970; PTHR11850 (PANTHER), PTHR11850:SF15 (PANTHER)
Bradi1g30850.1	hypothetical protein OsI_23907 [Oryza sativa Indica Group]	1107	9	2.50626e-22	0.54	0		no IPS match
Bradi1g31060.1		1947						IPR011205; PF11443 (PFAM)
Bradi1g31240.1	membrane protein	627	20	5.07722e-31	0.64	3	C:cytoplasmic membrane-bounded vesicle; C:integral to membrane; C:membrane	IPR006459; IPR006702; PTHR11615 (PANTHER), PTHR11615:SF33 (PANTHER), SignalP (SIGNALP)
Bradi1g31280.1		1047						SignalP (SIGNALP)
Bradi1g31380.1	homogentisate phytyltransferase vte2-1	1215	20	0	0.8605	5	C:mitochondrion; F:prenyltransferase activity; F:transferase activity; C:integral to membrane; C:membrane	IPR000537; PTHR11048 (PANTHER), PTHR11048:SF1 (PANTHER), SignalP (SIGNALP)
Bradi1g31830.1	hydroxyproline-rich glyco	1317	16	1.35636e-121	0.695625	1	C:mitochondrion	no IPS match
Bradi1g31890.1		1488						IPR001261; IPR002933; IPR010158; IPR011650; G3DSA:3.40.630.10 (GENE3D), SignalP (SIGNALP), SSF53187 (SUPERFAMILY)
Bradi1g32060.1		636						IPR008889
Bradi1g32480.1	nucleic acid binding protein	960	20	1.00476e-82	0.5955	10	P:replication fork protection; C:nucleus; P:response to DNA damage stimulus; F:nucleic acid binding; F:RNA-directed DNA polymerase activity; F:zinc ion binding; F:RNA binding; P:RNA-dependent DNA replication; P:cell cycle; C:chloroplast	IPR001878; IPR012923; PTHR13220 (PANTHER), PTHR13220:SF1 (PANTHER)
Bradi1g32650.1		2691						IPR000322; IPR017853; PTHR22762:SF9 (PANTHER), SignalP (SIGNALP)
Bradi1g32680.1		1302						no IPS match
Bradi1g32740.1	hypothetical protein [Oryza sativa Japonica Group]	435	5	9.41313e-13	0.614	1	C:mitochondrion	no IPS match
Bradi1g33010.1	heat shock protein 70 -interacting	2346	20	0	0.708	3	C:plastid; F:binding; P:response to stress	IPR000270; IPR011990; IPR013026; IPR019734; PTHR22904 (PANTHER), PTHR22904:SF25 (PANTHER), SSF48452 (SUPERFAMILY), SSF54277 (SUPERFAMILY)
Bradi1g33080.1	hypothetical protein SORBIDRAFT_10g027670 [Sorghum bicolor]	1371	11	1.90037e-81	0.521818	3	F:molecular_function; P:biological_process; C:cellular_component	no IPS match
Bradi1g33160.1	auxin response	2121	20	0	0.757	8	P:regulation of transcription, DNA-dependent; P:response to hormone stimulus; P:transcription; P:auxin mediated signaling pathway; P:regulation of transcription; F:protein dimerization activity; F:DNA binding; C:nucleus	IPR003311; IPR003340; IPR010525; IPR011525; G3DSA:2.40.330.10 (GENE3D)
Bradi1g33300.1	cdc2 protein kinases-like	1047	20	7.95226e-100	0.8195	0		IPR006514; IPR021148; SignalP (SIGNALP)
Bradi1g33420.1	---NA---	504	0			0		no IPS match
Bradi1g33440.1	protein kinase family protein	1173	20	7.14159e-148	0.8045	9	P:auxin biosynthetic process; F:protein serine/threonine kinase activity; F:protein kinase activity; C:mitochondrion; P:protein amino acid phosphorylation; F:nucleotide binding; F:ATP binding; F:kinase activity; F:receptor activity	IPR000719; IPR001245; IPR008271; IPR011009; IPR017441; G3DSA:1.10.510.10 (GENE3D), G3DSA:3.30.200.20 (GENE3D), PTHR23258 (PANTHER), PTHR23258:SF425 (PANTHER)
Bradi1g33470.1	ternary complex factor mip1-like	1977	20	0	0.749	4	C:mitochondrion; C:vacuole; P:regulation of transcription; F:transcription factor activity	IPR006869; PTHR23054 (PANTHER)
Bradi1g33630.1	heavy-metal-associated domain-containing protein	1176	20	1.87045e-63	0.561	5	F:metal ion binding; P:cellular transition metal ion homeostasis; F:transition metal ion binding; P:metal ion transport; C:plasma membrane	IPR006121; IPR017969; G3DSA:3.30.70.100 (GENE3D), PTHR22814 (PANTHER), PTHR22814:SF13 (PANTHER)
Bradi1g33710.1	pentatricopeptide repeat-containing	1410	20	1.16073e-166	0.5945	4	C:endomembrane system; F:molecular_function; F:binding; P:biological_process	IPR002885; PTHR10483 (PANTHER), SSF48452 (SUPERFAMILY)
Bradi1g33840.1	xyloglucan endotransglycosylase	882	20	2.94539e-139	0.8385	12	F:transferase activity; C:cytoplasmic membrane-bounded vesicle; F:xyloglucan:xyloglucosyl transferase activity; F:hydrolase activity; F:transferase activity, transferring glycosyl groups; P:cellular glucan metabolic process; C:apoplast; P:carbohydrate metabolic process; F:hydrolase activity, hydrolyzing O-glycosyl compounds; P:plant-type cell wall biogenesis; C:cell wall; F:hydrolase activity, ac…	no IPS match
Bradi1g33950.1	kid-containing protein	642	20	1.47929e-12	0.717	0		no IPS match
Bradi1g34140.1	zn cd p -type atpase	3120	20	0	0.795	18	P:copper ion transport; F:hydrolase activity; F:hydrolase activity, acting on acid anhydrides, in phosphorus-containing anhydrides; F:metal ion transmembrane transporter activity; F:ATP binding; F:metal ion binding; C:integral to membrane; C:membrane; P:ATP biosynthetic process; P:metabolic process; F:copper-exporting ATPase activity; P:auxin biosynthetic process; F:catalytic activity; F:nucleoti…	IPR000150; IPR001757; IPR005834; IPR006121; IPR006403; IPR006404; IPR006416; IPR008250; IPR018303; G3DSA:2.70.150.10 (GENE3D), G3DSA:3.40.50.1000 (GENE3D), PTHR11939:SF31 (PANTHER), SSF56784 (SUPERFAMILY), SSF81653 (SUPERFAMILY), SSF81665 (SUPERFAMILY)
Bradi1g34240.1	indole-3-acetic acid-induced protein	405	20	6.34669e-25	0.768	4	C:plastid; P:response to stimulus; P:auxin mediated signaling pathway; F:calmodulin binding	no IPS match
Bradi1g34330.1	galactokinase like protein	2934	20	0	0.838	16	F:transferase activity; P:auxin biosynthetic process; P:phosphorylation; P:RNA processing; C:mitochondrion; F:nucleotide binding; C:cytoplasm; F:ATP binding; F:kinase activity; F:catalytic activity; F:L-arabinokinase activity; C:cellular_component; P:arabinose metabolic process; P:metabolic process; F:phosphotransferase activity, alcohol group as acceptor; F:galactokinase activity	IPR001000; IPR006204; IPR006206; IPR014721; IPR016160; IPR019539; IPR020568; G3DSA:3.30.70.890 (GENE3D), PTHR10457 (PANTHER), PTHR10457:SF6 (PANTHER), SSF53756 (SUPERFAMILY), SSF55060 (SUPERFAMILY)
Bradi1g34550.1	n-acetylglucosaminyltransferase-like protein	1161	20	4.14884e-124	0.777	10	F:transferase activity; P:cell-cell adhesion; F:transferase activity, transferring hexosyl groups; C:mitochondrion; P:phloem or xylem histogenesis; F:transferase activity, transferring glycosyl groups; C:intrinsic to endoplasmic reticulum membrane; C:Golgi apparatus; F:UDP-glucosyltransferase activity; F:glucuronyl-galactosyl-proteoglycan 4-alpha-N-acetylglucosaminyltransferase activity	IPR015338; G3DSA:3.90.550.10 (GENE3D), PTHR11062 (PANTHER), PTHR11062:SF4 (PANTHER), SSF53448 (SUPERFAMILY)
Bradi1g34590.1	---NA---	303	0			0		no IPS match
Bradi1g34800.1	protein	1668	20	2.93694e-159	0.686	4	F:nucleic acid binding; P:biological_process; F:zinc ion binding; C:cellular_component	IPR001878; IPR019339; PTHR10483 (PANTHER), PTHR10483:SF12 (PANTHER)
Bradi1g34870.1	Os06g0710900 [Oryza sativa Japonica Group]	819	5	1.83483e-52	0.642	1	C:plastid	no IPS match
Bradi1g35010.1	atp binding	2787	20	0	0.8105	2	C:plastid; P:biological_process	IPR004159; G3DSA:3.40.50.150 (GENE3D), PTHR10108 (PANTHER), PTHR10108:SF18 (PANTHER), PS51257 (PROFILE), SSF53335 (SUPERFAMILY)
Bradi1g35460.1	at3g20300 mqc12_5	1386	20	3.92382e-167	0.68	6	F:molecular_function; C:cytoplasmic membrane-bounded vesicle; P:organ growth; P:regulation of cell division; C:membrane; C:plasma membrane	IPR021924; SignalP (SIGNALP)
Bradi1g35570.1	6 (arabidopsis thaliana glutamine dumper 6)	354	20	8.6099e-14	0.664	4	C:plastid; F:molecular_function; C:cytoplasmic membrane-bounded vesicle; P:regulation of amino acid export	SignalP (SIGNALP)
Bradi1g35620.1	potasium transporter	2511	20	0	0.815	4	C:mitochondrion; C:membrane; P:potassium ion transport; F:potassium ion transmembrane transporter activity	IPR003855; IPR018519
Bradi1g35710.1	hypothetical protein OsJ_22025 [Oryza sativa Japonica Group]	1527	20	0	0.819	2	P:biological_process; C:cellular_component	no IPS match
Bradi1g36200.1	no apical meristem family protein	975	20	2.76121e-27	0.507	2	P:regulation of transcription; F:DNA binding	IPR003441
Bradi1g36360.1	protein	939	20	2.94672e-71	0.6555	9	F:clathrin binding; C:COPI vesicle coat; P:intracellular protein transport; F:protein binding; C:endomembrane system; C:membrane coat; P:vesicle-mediated transport; F:structural molecule activity; F:binding	no IPS match
Bradi1g36530.1	ein3-binding f-box protein 1	1929	20	0	0.7675	2	C:mitochondrion; F:protein binding	IPR006553; IPR022364; G3DSA:3.80.10.10 (GENE3D), PTHR23125 (PANTHER), PTHR23125:SF68 (PANTHER), SSF52047 (SUPERFAMILY)
Bradi1g36560.1	hypothetical protein-1 [Brachypodium distachyon]	615	11	1.91012e-59	0.619091	0		no IPS match
Bradi1g36740.1	cellulose synthase	2331	20	0	0.719	10	P:cellular cell wall organization; F:transferase activity; P:cellulose biosynthetic process; C:integral to membrane; C:membrane; F:cellulose synthase (UDP-forming) activity; F:transferase activity, transferring glycosyl groups; F:zinc ion binding; F:protein binding; F:metal ion binding	IPR005150
Bradi1g36910.1	eukaryotic translation initiation factor	2646	20	0	0.906	8	F:nucleic acid binding; C:mitochondrion; P:stem cell maintenance; C:cytoplasm; F:translation initiation factor activity; P:leaf development; P:somatic stem cell maintenance; P:miRNA metabolic process	IPR003100; IPR003165; IPR012337; IPR014811; G3DSA:2.170.260.10 (GENE3D), PTHR22891 (PANTHER), SSF101690 (SUPERFAMILY)
Bradi1g37030.1	anthocyanin 5-o-glucosyltransferase	1470	20	1.41558e-146	0.6155	6	C:plastid; C:mitochondrion; F:transferase activity; P:metabolic process; F:transferase activity, transferring hexosyl groups; F:transferase activity, transferring glycosyl groups	IPR002213; G3DSA:3.40.50.2000 (GENE3D), PTHR11926:SF15 (PANTHER), SSF53756 (SUPERFAMILY)
Bradi1g37690.1	heterogeneous nuclearribonucleoprotein a2	1332	20	3.78191e-95	0.71	3	F:nucleic acid binding; F:nucleotide binding; C:ribonucleoprotein complex	IPR000504; IPR012677; PTHR10432 (PANTHER), PTHR10432:SF14 (PANTHER), SSF54928 (SUPERFAMILY)
Bradi1g37800.1	bel1-type homeodomain protein	1530	20	3.451e-143	0.5775	7	P:regulation of transcription, DNA-dependent; C:plastid; F:sequence-specific DNA binding; P:regulation of transcription; F:DNA binding; F:transcription factor activity; C:nucleus	IPR001356; IPR006563; IPR009057; IPR012287; IPR017970; IPR019756; PTHR11850 (PANTHER), PTHR11850:SF14 (PANTHER)
Bradi1g38140.1	heat shock factor protein hsf30	759	20	5.23774e-80	0.6665	6	P:regulation of transcription, DNA-dependent; P:response to stress; F:sequence-specific DNA binding; F:DNA binding; F:transcription factor activity; C:nucleus	IPR000232; IPR011991; PTHR10015 (PANTHER), PTHR10015:SF7 (PANTHER), SSF46785 (SUPERFAMILY)
Bradi1g38320.1	lectin-like receptor kinase 7	1896	20	0	0.6985	15	F:transferase activity; C:cytoplasmic membrane-bounded vesicle; P:auxin biosynthetic process; C:membrane; F:protein serine/threonine kinase activity; F:sugar binding; F:protein kinase activity; P:protein amino acid phosphorylation; F:nucleotide binding; F:ATP binding; F:kinase activity; F:cyclin-dependent protein kinase activity; F:receptor activity; C:plasma membrane; F:binding	IPR000719; IPR000834; IPR001220; IPR008271; IPR008985; IPR011009; IPR013320; IPR017441; IPR017442; G3DSA:1.10.510.10 (GENE3D), G3DSA:3.30.200.20 (GENE3D), PTHR23258 (PANTHER), PTHR23258:SF435 (PANTHER), SignalP (SIGNALP)
Bradi1g38380.1	protein	2154	20	0	0.846	3	F:binding; P:RNA processing; C:intracellular	IPR003107; IPR011990; IPR013026; PTHR11246 (PANTHER), PTHR11246:SF3 (PANTHER), SSF48452 (SUPERFAMILY)
Bradi1g39100.1	susceptibility homeodomain transcription factor	438	20	2.7286e-44	0.768	0		no IPS match
Bradi1g39510.1	cdk-activating kinase cak1at	1341	20	0	0.6925	17	F:transferase activity; P:auxin biosynthetic process; F:protein serine/threonine kinase activity; F:protein kinase activity; C:nucleus; F:nucleotide binding; P:protein amino acid phosphorylation; C:cytoplasm; F:ATP binding; F:kinase activity; F:cyclin-dependent protein kinase activity; F:rhodopsin kinase activity; F:cyclin-dependent protein kinase activating kinase activity; P:maintenance of root…	IPR000719; IPR002290; IPR008271; IPR011009; IPR017442; G3DSA:1.10.510.10 (GENE3D), G3DSA:3.30.200.20 (GENE3D), PTHR11295 (PANTHER), PTHR11295:SF88 (PANTHER)
Bradi1g42650.1	diacylglycerol o-acyltransferase 1	1026	20	1.65197e-142	0.8475	7	F:diacylglycerol O-acyltransferase activity; F:acyltransferase activity; F:transferase activity; P:metabolic process; P:biological_process; F:transferase activity, transferring acyl groups other than amino-acyl groups; C:cellular_component	IPR002123; IPR007130; SignalP (SIGNALP)
Bradi1g43710.1	golden2-like transcription factor	1437	20	1.63821e-107	0.6165	3	P:regulation of transcription; F:DNA binding; C:nucleus	IPR006447; IPR009057; IPR012287; IPR014778; IPR017930
Bradi1g43760.1	udp-glucose glucosyltransferase	1437	20	1.84845e-151	0.586	8	C:endomembrane system; F:UDP-glycosyltransferase activity; C:mitochondrion; F:transferase activity; P:metabolic process; F:anthocyanidin 3-O-glucosyltransferase activity; F:transferase activity, transferring hexosyl groups; F:transferase activity, transferring glycosyl groups	IPR002213; IPR016160; G3DSA:3.40.50.2000 (GENE3D), PTHR11926:SF15 (PANTHER), SignalP (SIGNALP), SSF53756 (SUPERFAMILY)
Bradi1g43780.1	potassium transporter	2313	20	0	0.82	4	C:mitochondrion; C:membrane; P:potassium ion transport; F:potassium ion transmembrane transporter activity	IPR003855; IPR018519; SignalP (SIGNALP)
Bradi1g43820.1	nucellin-like aspartic protease	1491	20	1.33911e-176	0.707	5	C:endomembrane system; P:proteolysis; F:aspartic-type endopeptidase activity; F:hydrolase activity; F:peptidase activity	IPR001461; IPR001969; IPR009007; IPR021109; PTHR13683:SF98 (PANTHER)
Bradi1g43900.1	transcription factor hbp-1b	1098	20	1.36286e-121	0.7655	8	P:regulation of transcription, DNA-dependent; P:transcription; F:sequence-specific DNA binding; P:regulation of transcription; F:protein dimerization activity; F:DNA binding; F:transcription factor activity; C:nucleus	IPR004827; IPR011616; PTHR22952 (PANTHER)
Bradi1g44490.1	protein	3558	20	0	0.699	11	F:helicase activity; P:auxin biosynthetic process; C:membrane; F:hydrolase activity; C:mitochondrion; F:nucleic acid binding; F:nucleotide binding; P:embryonic development ending in seed dormancy; F:nucleoside-triphosphatase activity; F:ATP binding; F:ATP-dependent helicase activity	IPR004179; IPR011545; IPR014001; IPR014021; IPR018127; G3DSA:3.40.50.300 (GENE3D), PTHR11752 (PANTHER), PTHR11752:SF7 (PANTHER), SSF52540 (SUPERFAMILY)
Bradi1g44740.1	arm repeat-containing	1608	20	1.29219e-172	0.618	6	C:mitochondrion; F:ligase activity; F:binding; C:ubiquitin ligase complex; F:ubiquitin-protein ligase activity; P:protein ubiquitination	IPR000225; IPR003613; IPR011989; IPR016024; G3DSA:3.30.40.10 (GENE3D), PTHR23315 (PANTHER), PTHR23315:SF8 (PANTHER), SSF57850 (SUPERFAMILY)
Bradi1g44980.1	protein	1098	20	7.73878e-117	0.744	3	F:molecular_function; P:biological_process; C:cellular_component	PTHR13902 (PANTHER), PTHR13902:SF3 (PANTHER)
Bradi1g45000.1	nhl repeat-containing	594	20	3.05983e-48	0.631	3	F:molecular_function; P:biological_process; C:cellular_component	no IPS match
Bradi1g45040.1	protein kinase	3222	20	0	0.8235	11	P:auxin biosynthetic process; F:protein serine/threonine kinase activity; F:protein kinase activity; P:protein amino acid phosphorylation; F:nucleotide binding; F:ATP binding; F:kinase activity; F:protein serine/threonine/tyrosine kinase activity; F:MAP kinase kinase kinase activity; P:response to salt stress; C:plastid	IPR000719; IPR001245; IPR008271; IPR011009; IPR017441; G3DSA:1.10.510.10 (GENE3D), G3DSA:3.30.200.20 (GENE3D), PTHR23257 (PANTHER), PTHR23257:SF80 (PANTHER)
Bradi1g45320.1	mitochondrial transcription termination factor-like	1242	20	1.16496e-143	0.7005	3	C:plastid; C:mitochondrion; C:cytoplasmic membrane-bounded vesicle	IPR003690; SignalP (SIGNALP)
Bradi1g45440.1	type i inositol polyphosphate 5-	1602	20	0	0.736	15	P:cell tip growth; F:inositol or phosphatidylinositol phosphatase activity; F:intramolecular transferase activity, phosphotransferases; F:2-alkenal reductase activity; F:hydrolase activity; P:root hair cell differentiation; F:2,3-bisphosphoglycerate-dependent phosphoglycerate mutase activity; P:oxidation reduction; P:root epidermal cell differentiation; F:oxidoreductase activity; P:glycolysis; F:…	IPR000300; IPR005135; G3DSA:3.60.10.10 (GENE3D), PTHR11200 (PANTHER), PTHR11200:SF29 (PANTHER)
Bradi1g46010.1	galactoside 2-alpha-l-fucosyltransferase	1725	20	0	0.735	9	P:cellular cell wall organization; F:transferase activity; C:Golgi cisterna membrane; P:cell wall biogenesis; C:integral to membrane; C:membrane; F:transferase activity, transferring glycosyl groups; F:galactoside 2-alpha-L-fucosyltransferase activity; C:Golgi apparatus	IPR004938
Bradi1g46120.1	ap2 erf domain-containing transcription factor	708	20	2.43482e-49	0.7425	6	P:regulation of transcription, DNA-dependent; P:transcription; P:regulation of transcription; F:DNA binding; F:transcription factor activity; C:nucleus	SignalP (SIGNALP)
Bradi1g46230.1	rna polymerase ii transcription elongation factor spt5	3177	20	0	0.779	8	F:transcription elongation regulator activity; F:structural constituent of ribosome; F:translation elongation factor activity; P:translation; P:positive regulation of RNA elongation from RNA polymerase II promoter; C:ribosome; P:regulation of transcription from RNA polymerase II promoter; C:intracellular	IPR005100; IPR005824; IPR005825; IPR006645; IPR008991; IPR022581; PTHR11125 (PANTHER)
Bradi1g46340.1	zinc finger protein	729	20	5.64042e-28	0.5805	3	C:plastid; F:zinc ion binding; C:intracellular	IPR007087; IPR015880; SSF57667 (SUPERFAMILY)
Bradi1g46520.1	g protein-coupled receptor	984	20	7.86544e-155	0.7685	20	F:RNA binding; P:response to low fluence blue light stimulus by blue low-fluence system; P:tyrosine biosynthetic process; P:response to cytokinin stimulus; P:flower development; C:integral to membrane; C:membrane; F:structural constituent of ribosome; P:L-phenylalanine biosynthetic process; P:mitotic cell cycle; F:receptor activity; P:translation; P:cell surface receptor linked signaling pathway;…	IPR017981; IPR022340; IPR022343; G3DSA:1.20.1070.10 (GENE3D), PTHR23112 (PANTHER), PF05462 (PFAM), SSF81321 (SUPERFAMILY)
Bradi1g46610.1	3-oxoacyl-synthase i	1392	20	0	0.9375	11	F:transferase activity; P:fatty acid biosynthetic process; P:biosynthetic process; P:lipid biosynthetic process; F:3-oxoacyl-[acyl-carrier-protein] synthase activity; F:catalytic activity; F:transferase activity, transferring acyl groups other than amino-acyl groups; F:acyltransferase activity; P:metabolic process; C:chloroplast; C:plastid	IPR000794; IPR014030; IPR014031; IPR016038; IPR016039; IPR017568; IPR018201; PTHR11712:SF23 (PANTHER)
Bradi1g46630.1	Os06g0196200 [Oryza sativa Japonica Group]	633	5	1.98405e-22	0.544	0		no IPS match
Bradi1g46850.1	udpg-flavonoid 3-o-glucosyl transferase	1392	20	3.85985e-130	0.793	5	F:transferase activity; P:metabolic process; F:anthocyanidin 3-O-glucosyltransferase activity; F:transferase activity, transferring hexosyl groups; F:transferase activity, transferring glycosyl groups	IPR002213; G3DSA:3.40.50.2000 (GENE3D), PTHR11926:SF15 (PANTHER), SignalP (SIGNALP), SSF53756 (SUPERFAMILY)
Bradi1g46940.1	avr9 cf-9 rapidly elicited	1989	20	1.09539e-163	0.665	12	F:ionotropic glutamate receptor activity; F:ion channel activity; C:cytoplasmic membrane-bounded vesicle; F:transporter activity; C:integral to membrane; C:membrane; P:ion transport; C:mitochondrion; P:transport; F:extracellular-glutamate-gated ion channel activity; C:outer membrane-bounded periplasmic space; F:receptor activity	IPR001320; IPR001638; IPR015683; G3DSA:3.40.190.10 (GENE3D), PTHR18966:SF6 (PANTHER), SignalP (SIGNALP), SSF53822 (SUPERFAMILY), SSF53850 (SUPERFAMILY)
Bradi1g47100.1	protein kinase receptor type precursor	3411	20	0	0.6805	17	C:cytoplasmic membrane-bounded vesicle; C:integral to membrane; P:auxin biosynthetic process; C:membrane; F:protein serine/threonine kinase activity; F:2-alkenal reductase activity; F:protein kinase activity; P:protein amino acid phosphorylation; F:nucleotide binding; P:transmembrane receptor protein tyrosine kinase signaling pathway; F:ATP binding; F:kinase activity; P:oxidation reduction; F:oxi…	IPR000719; IPR001611; IPR008271; IPR011009; IPR013210; IPR017441; IPR017442; PR00019 (PRINTS), G3DSA:1.10.510.10 (GENE3D), G3DSA:3.30.200.20 (GENE3D), G3DSA:3.80.10.10 (GENE3D), PTHR23258 (PANTHER), PTHR23258:SF474 (PANTHER), SignalP (SIGNALP), SSF52047 (SUPERFAMILY), SSF52058 (SUPERFAMILY)
Bradi1g47220.1	anthocyanin acyltransferase	1413	20	8.402e-141	0.5345	3	F:acyltransferase activity; F:transferase activity; F:transferase activity, transferring acyl groups other than amino-acyl groups	IPR003480; G3DSA:3.30.559.10 (GENE3D), G3DSA:3.30.559.20 (GENE3D)
Bradi1g47290.1	signal transducer	1947	20	0	0.687	11	P:basipetal auxin transport; C:late endosome; P:apical protein localization; P:response to light stimulus; F:protein binding; P:positive regulation of flower development; F:signal transducer activity; P:inflorescence development; P:flower development; P:phyllome development; P:cotyledon development	IPR000210; IPR004249; IPR011333
Bradi1g47320.1	ubiquitin-specific protease 23	2817	20	0	0.699	8	F:hydrolase activity; F:cysteine-type peptidase activity; F:zinc ion binding; F:peptidase activity; F:ubiquitin-specific protease activity; F:ubiquitin thiolesterase activity; C:intracellular; P:ubiquitin-dependent protein catabolic process	IPR001394; IPR018200; PTHR10420 (PANTHER), PTHR10420:SF51 (PANTHER), SSF54001 (SUPERFAMILY)
Bradi1g47570.1	serine threonine protein	4002	20	0	0.702	11	F:transferase activity; P:auxin biosynthetic process; F:protein serine/threonine kinase activity; F:protein kinase activity; P:protein amino acid phosphorylation; F:nucleotide binding; F:non-membrane spanning protein tyrosine kinase activity; F:ATP binding; F:kinase activity; F:protein serine/threonine/tyrosine kinase activity; C:chloroplast	IPR000270; IPR000719; IPR001245; IPR008271; IPR011009; IPR017441; G3DSA:1.10.510.10 (GENE3D), G3DSA:3.30.200.20 (GENE3D), PTHR23257 (PANTHER), PTHR23257:SF68 (PANTHER)
Bradi1g47760.1	beta-glucuronidase precursor	1617	20	0	0.788	3	C:cytoplasmic membrane-bounded vesicle; C:membrane; F:hydrolase activity, acting on glycosyl bonds	IPR005199; PTHR14363:SF7 (PANTHER), SignalP (SIGNALP)
Bradi1g47830.1	leucoanthocyanidin dioxygenase	1095	20	1.77622e-113	0.735	4	P:oxidation reduction; F:oxidoreductase activity; F:oxidoreductase activity, acting on single donors with incorporation of molecular oxygen, incorporation of two atoms of oxygen; F:iron ion binding	IPR005123; G3DSA:2.60.120.330 (GENE3D), PTHR10209 (PANTHER), PTHR10209:SF17 (PANTHER), SSF51197 (SUPERFAMILY)
Bradi1g48080.1	pentatricopeptide repeat-containing	1509	20	0	0.7525	3	C:plastid; C:chloroplast; P:biological_process	IPR001092; IPR002885; PTHR10483 (PANTHER), SSF48452 (SUPERFAMILY)
Bradi1g48130.1	molybdopterin synthase sulphurylase	1449	20	0	0.8485	15	F:transferase activity; P:tRNA processing; F:nucleotide binding; C:cytoplasm; F:ATP binding; F:sulfurtransferase activity; F:Mo-molybdopterin cofactor sulfurase activity; F:nucleotidyltransferase activity; F:catalytic activity; C:cellular_component; P:Mo-molybdopterin cofactor biosynthetic process; F:metal ion binding; P:metabolic process; C:cytosol; F:binding	IPR000594; IPR001763; IPR007901; IPR009036; IPR016040; PTHR10953 (PANTHER)
Bradi1g48400.1	basic helix-loop-helix protein spatula-like	996	20	1.65616e-75	0.7425	11	P:response to red light; F:transcription factor activity; C:nucleus; F:DNA binding; F:transcription regulator activity; P:carpel development; P:negative regulation of seed germination; P:response to cold; P:fruit development; P:flower development; P:regulation of transcription	IPR001092; IPR011598; PTHR10014 (PANTHER), PTHR10014:SF13 (PANTHER)
Bradi1g48480.1	unknown protein [Oryza sativa Japonica Group]	1296	20	4.5102e-154	0.789	2	C:plastid; P:biological_process	IPR001375; G3DSA:3.40.50.1820 (GENE3D), SignalP (SIGNALP), SSF53474 (SUPERFAMILY)
Bradi1g48490.1	protein binding	768	20	8.71513e-22	0.441	3	F:metal ion binding; F:zinc ion binding; P:intracellular signaling pathway	IPR011424; PTHR13871 (PANTHER), PTHR13871:SF2 (PANTHER), SSF57889 (SUPERFAMILY)
Bradi1g48770.1	transcription factor wrky35	1068	20	1.08573e-59	0.694	13	F:sequence-specific DNA binding; F:transcription factor activity; C:nucleus; F:DNA binding; P:defense response to bacterium, incompatible interaction; P:positive regulation of transcription; P:regulation of transcription, DNA-dependent; F:transcription activator activity; F:protein binding; P:response to chitin; P:transcription; P:regulation of defense response; P:regulation of transcription	IPR003657; G3DSA:2.20.25.80 (GENE3D)
Bradi1g48790.1	lipid transfer protein	402	20	1.12493e-21	0.523	5	P:lipid transport; F:lipid binding; P:response to stress; C:cytoplasmic membrane-bounded vesicle; P:transport	IPR000528; IPR003612; IPR013770; IPR016140; SignalP (SIGNALP)
Bradi1g49020.1	isoamyl acetate-hydrolyzing	732	20	6.60035e-93	0.711	6	P:lipid metabolic process; F:hydrolase activity, acting on ester bonds; F:hydrolase activity; F:catalytic activity; F:carboxylesterase activity; C:cellular_component	IPR001087; IPR013830; IPR013831
Bradi1g49120.1	f-box protein ore9-like	2130	20	0	0.669	14	F:ligase activity; P:auxin polar transport; C:nucleus; P:aging; P:response to light stimulus; P:multicellular organismal development; P:response to water deprivation; P:protein ubiquitination; P:ubiquitin-dependent protein catabolic process; F:ubiquitin-protein ligase activity; P:shoot morphogenesis; C:SCF ubiquitin ligase complex; P:regulation of meristem structural organization; C:ubiquitin lig…	G3DSA:3.80.10.10 (GENE3D), PTHR23125 (PANTHER), SSF52047 (SUPERFAMILY)
Bradi1g49180.1	Os06g0152800 [Oryza sativa Japonica Group]	1212	20	8.06263e-134	0.74	3	F:molecular_function; P:biological_process; C:cellular_component	no IPS match
Bradi1g49390.1	Os06g0121300 [Oryza sativa Japonica Group]	720	3	7.67171e-22	0.54	0		SignalP (SIGNALP)
Bradi1g49400.1	hypothetical protein [Oryza sativa Japonica Group]	645	2	3.3357e-12	0.53	0		no IPS match
Bradi1g49420.1	nucleoid dna-binding protein cnd41	1197	20	2.51074e-63	0.647	5	P:proteolysis; C:cytoplasmic membrane-bounded vesicle; F:hydrolase activity; F:aspartic-type endopeptidase activity; F:peptidase activity	IPR001461; IPR009007; IPR021109; PTHR13683:SF98 (PANTHER)
Bradi1g49800.1	---NA---	198	0			0		SignalP (SIGNALP)
Bradi1g50060.1	nam (no apical meristem) protein	771	6	1.49886e-21	0.453333	2	P:regulation of transcription; F:DNA binding	no IPS match
Bradi1g50170.1	cellulose synthase-like d3- glycosyltransferase family 2 protein	3549	20	0	0.867	15	P:cellular cell wall organization; F:transferase activity; P:cellulose biosynthetic process; C:integral to membrane; C:membrane; P:root hair elongation; F:cellulose synthase activity; F:cellulose synthase (UDP-forming) activity; F:transferase activity, transferring glycosyl groups; C:Golgi apparatus; P:polysaccharide biosynthetic process; P:response to cold; P:plant-type cell wall biogenesis; C:e…	IPR005150; G3DSA:3.30.40.10 (GENE3D)
Bradi1g50280.1	hypothetical protein OsJ_19881 [Oryza sativa Japonica Group]	1782	13	0	0.793077	3	C:mitochondrion; C:cytoplasmic membrane-bounded vesicle; C:membrane	IPR016196
Bradi1g50450.1	plastid protein	516	20	3.44644e-49	0.9305	7	C:plastid; P:endonucleolytic cleavage of tetracistronic rRNA transcript (SSU-rRNA, LSU-rRNA, 4.5S-rRNA, 5S-rRNA); C:mitochondrion; F:molecular_function; C:chloroplast; P:biological_process; P:plastid organization	IPR018370
Bradi1g50520.1	protein	1956	20	0	0.6445	2	C:cytoplasmic membrane-bounded vesicle; C:endoplasmic reticulum	SignalP (SIGNALP)
Bradi1g50570.1	unknown protein [Oryza sativa Japonica Group]	543	4	7.80198e-07	0.57	1	C:mitochondrion	no IPS match
Bradi1g50600.1	growth-regulating factor 1	525	20	7.74304e-46	0.69	5	C:plastid; F:ATP binding; P:regulation of transcription; F:hydrolase activity, acting on acid anhydrides, in phosphorus-containing anhydrides; C:nucleus	no IPS match
Bradi1g50630.1	start domain-containing protein	2361	20	0	0.826	2	F:lipid binding; C:mitochondrion	IPR001849; IPR002913; IPR009769; IPR011993; G3DSA:3.30.530.20 (GENE3D), PTHR12136 (PANTHER), SSF50729 (SUPERFAMILY), SSF55961 (SUPERFAMILY)
Bradi1g50640.1	plastid protein	693	20	2.40445e-86	0.9295	5	C:plastid; P:endonucleolytic cleavage of tetracistronic rRNA transcript (SSU-rRNA, LSU-rRNA, 4.5S-rRNA, 5S-rRNA); C:mitochondrion; C:chloroplast; P:plastid organization	no IPS match
Bradi1g50850.1	hypothetical protein SORBIDRAFT_10g003470 [Sorghum bicolor]	354	8	3.99019e-19	0.7075	0		no IPS match
Bradi1g50960.1	transposon expressed	960	20	1.07599e-76	0.6245	2	C:mitochondrion; C:chloroplast	no IPS match
Bradi1g51130.1	arginine n-methyltransferase family protein	1143	20	0	0.814	11	F:transferase activity; P:protein amino acid methylation; F:protein methyltransferase activity; F:methyltransferase activity; P:peptidyl-arginine methylation, to asymmetrical-dimethyl arginine; C:cytoplasm; F:[myelin basic protein]-arginine N-methyltransferase activity; F:histone-arginine N-methyltransferase activity; P:vegetative to reproductive phase transition of meristem; F:protein-arginine o…	IPR007857; G3DSA:2.70.160.11 (GENE3D), G3DSA:3.40.50.150 (GENE3D), PTHR11006 (PANTHER), PTHR11006:SF13 (PANTHER), SSF53335 (SUPERFAMILY)
Bradi1g51190.1	protein	1434	20	1.83443e-167	0.8065	4	F:binding; P:response to salt stress; P:RNA processing; C:cellular_component	IPR005037
Bradi1g51250.1	kinase family protein	2511	20	0	0.666	14	F:transferase activity; P:auxin biosynthetic process; F:protein serine/threonine kinase activity; P:response to stress; F:protein kinase activity; P:protein amino acid phosphorylation; F:nucleotide binding; F:ATP binding; F:kinase activity; P:protein ubiquitination; F:receptor activity; F:protein binding; F:ubiquitin-protein ligase activity; C:ubiquitin ligase complex	IPR000719; IPR003613; IPR006016; IPR008271; IPR011009; IPR014729; IPR017441; IPR017442; G3DSA:1.10.510.10 (GENE3D), G3DSA:3.30.200.20 (GENE3D), G3DSA:3.30.40.10 (GENE3D), PTHR23258 (PANTHER), PTHR23258:SF447 (PANTHER), SSF52402 (SUPERFAMILY), SSF57850 (SUPERFAMILY)
Bradi1g51260.1	homeobox-leucine zipper protein athb-4	1089	20	4.52916e-77	0.5575	9	F:sequence-specific DNA binding; F:transcription factor activity; C:nucleus; F:DNA binding; F:transcription regulator activity; P:regulation of transcription, DNA-dependent; F:transcription activator activity; P:transcription; P:regulation of transcription	IPR000047; IPR001356; IPR003106; IPR009057; IPR012287; IPR017970; PTHR19418 (PANTHER)
Bradi1g51270.1	homeobox-leucine zipper protein athb-4	786	20	2.92218e-44	0.8175	9	F:sequence-specific DNA binding; F:transcription factor activity; C:nucleus; F:DNA binding; F:transcription regulator activity; P:regulation of transcription, DNA-dependent; F:transcription activator activity; P:transcription; P:regulation of transcription	IPR000047; IPR001356; IPR003106; IPR009057; IPR012287; IPR017970; PTHR19418 (PANTHER)
Bradi1g51390.1	2og-fe oxygenase family protein	1785	20	0	0.8135	6	P:oxidation reduction; F:oxidoreductase activity; P:biological_process; F:zinc ion binding; C:cellular_component; C:intracellular	no IPS match
Bradi1g51510.1	protein	2733	20	0	0.852	18	C:vacuole; P:protein amino acid phosphorylation; P:cellular protein localization; F:ATP binding; F:kinase activity; F:transmembrane receptor protein serine/threonine kinase activity; P:microtubule-based movement; F:protein kinase activity; P:root development; P:auxin biosynthetic process; F:nucleotide binding; P:protein amino acid autophosphorylation; C:microtubule; F:binding; F:microtubule motor…	IPR000225; IPR001752; IPR011989; IPR016024; IPR019821; PTHR16012 (PANTHER), PTHR16012:SF69 (PANTHER), SSF52540 (SUPERFAMILY)
Bradi1g51640.1	trna 2 phosphotransferase-like	858	20	6.79342e-109	0.857	4	F:tRNA 2'-phosphotransferase activity; P:tRNA splicing, via endonucleolytic cleavage and ligation; P:embryonic development ending in seed dormancy; F:transferase activity, transferring phosphorus-containing groups	IPR002745; SignalP (SIGNALP)
Bradi1g51740.1	nucleic acid binding protein	807	20	1.82766e-121	0.857	4	F:nucleic acid binding; P:oxidation reduction; F:oxidoreductase activity; F:nucleotide binding	IPR000504; IPR001395; IPR012677; PTHR11732:SF1 (PANTHER), SSF54928 (SUPERFAMILY)
Bradi1g51760.1	protein	5775	20	0	0.7715	6	F:obs,3-beta-glucan synthase activity; F:transferase activity; P:obs,3-beta-glucan biosynthetic process; C:membrane; F:transferase activity, transferring glycosyl groups; C:obs,3-beta-glucan synthase complex	IPR003440
Bradi1g51920.1	nodulin protein	1098	20	4.09395e-126	0.7195	2	C:cytoplasmic membrane-bounded vesicle; C:membrane	IPR000620; SignalP (SIGNALP), SSF103481 (SUPERFAMILY)
Bradi1g51990.1	alpha-expansin 7	849	20	1.0295e-101	0.6665	7	C:cytoplasmic membrane-bounded vesicle; P:plant-type cell wall modification during multidimensional cell growth; P:plant-type cell wall organization; P:plant-type cell wall loosening; C:membrane; P:unidimensional cell growth; C:extracellular region	IPR002963; IPR005132; IPR007112; IPR007117; IPR007118; IPR009009; IPR014734; SignalP (SIGNALP)
Bradi1g52050.1	protein	1467	20	0	0.8005	9	F:polygalacturonase activity; C:integral to membrane; C:membrane; F:hydrolase activity; P:carbohydrate metabolic process; C:endomembrane system; C:cell wall; P:metabolic process; F:hydrolase activity, acting on glycosyl bonds	no IPS match
Bradi1g53410.1	hypothetical protein OsJ_23699 [Oryza sativa Japonica Group]	1305	20	9.80952e-157	0.7185	2	C:plastid; C:mitochondrion	IPR008507
Bradi1g53570.1	protein	1071	20	1.98319e-69	0.6805	7	P:biosynthetic process; F:molecular_function; F:transferase activity; C:membrane; P:biological_process; P:embryonic development ending in seed dormancy; C:cellular_component	no IPS match
Bradi1g53630.1	protein	2250	20	5.67774e-180	0.617	7	P:proteolysis; F:serine-type endopeptidase activity; F:serine-type peptidase activity; F:hydrolase activity; P:negative regulation of catalytic activity; F:peptidase activity; F:identical protein binding	IPR000209; IPR010259; IPR015500; IPR022398; PTHR10795:SF17 (PANTHER), SignalP (SIGNALP)
Bradi1g53680.1	zinc iron	1101	20	4.26512e-115	0.789	11	C:cytoplasmic membrane-bounded vesicle; C:integral to membrane; C:membrane; P:metal ion transport; F:2-alkenal reductase activity; P:oxidation reduction; F:oxidoreductase activity; P:zinc ion transport; F:metal ion transmembrane transporter activity; P:transmembrane transport; F:zinc ion transmembrane transporter activity	no IPS match
Bradi1g53690.1	Os07g0231800 [Oryza sativa Japonica Group]	1515	20	0	0.6065	4	C:plastid; F:molecular_function; P:biological_process; C:cellular_component	no IPS match
Bradi1g53710.1	y5175_arath ame: full=upf0706 protein at5g01750	621	20	4.78733e-90	0.8195	3	F:molecular_function; C:chloroplast; P:biological_process	IPR007612
Bradi1g54660.1	---NA---	360	0			0		no IPS match
Bradi1g54830.1	hypothetical protein SORBIDRAFT_02g005460 [Sorghum bicolor]	2235	20	0	0.645	7	P:proteolysis; F:serine-type endopeptidase activity; F:serine-type peptidase activity; F:hydrolase activity; P:negative regulation of catalytic activity; F:peptidase activity; F:identical protein binding	IPR000209; IPR010259; IPR015500; IPR022398; PTHR10795:SF17 (PANTHER), SignalP (SIGNALP)
Bradi1g55280.1	40s ribosomal protein s15	468	20	4.21842e-69	0.936	11	F:structural constituent of ribosome; C:cytosolic small ribosomal subunit; C:cytosolic ribosome; C:ribonucleoprotein complex; P:translation; F:RNA binding; C:ribosome; C:nucleolus; C:intracellular; C:small ribosomal subunit; C:plasma membrane	IPR002222; IPR005713; IPR020934
Bradi1g55370.1	iaa14 - auxin-responsive aux iaa family member	540	20	2.87421e-46	0.629	8	C:plastid; P:transcription; P:auxin mediated signaling pathway; P:response to auxin stimulus; P:regulation of transcription; P:regulation of translation; F:protein dimerization activity; C:nucleus	IPR003311; IPR011525; SSF54277 (SUPERFAMILY)
Bradi1g55590.1	protein	894	20	5.84347e-50	0.6255	5	F:molecular_function; P:plant-type hypersensitive response; P:biological_process; P:defense response to bacterium; C:cellular_component	no IPS match
Bradi1g55790.1	akt1-like potassium channel	2730	20	0	0.765	10	F:ion channel activity; C:integral to membrane; C:membrane; P:potassium ion transport; C:mitochondrion; P:ion transport; P:transport; P:transmembrane transport; F:voltage-gated potassium channel activity; C:plastid	IPR000595; IPR002110; IPR003938; IPR005821; IPR014710; IPR018490; IPR020683; IPR021789; PR01415 (PRINTS), G3DSA:1.10.287.70 (GENE3D), PTHR10217 (PANTHER), PTHR10217:SF6 (PANTHER), SSF81324 (SUPERFAMILY)
Bradi1g55910.1	---NA---	294	0			0		SignalP (SIGNALP)
Bradi1g56000.1	hydroxyproline-rich glycoprotein family protein	1710	20	0	0.7025	3	F:molecular_function; P:biological_process; C:cellular_component	IPR012474; PTHR10042 (PANTHER), PTHR10042:SF5 (PANTHER)
Bradi1g56160.1	short-chain dehydrogenase reductase	849	20	1.34769e-93	0.7415	8	C:plastid; P:oxidation reduction; F:binding; F:oxidoreductase activity; P:metabolic process; F:catalytic activity; P:response to arsenic; F:3-oxoacyl-[acyl-carrier-protein] reductase activity	IPR013032
Bradi1g56530.1	hypothetical protein OsI_09554 [Oryza sativa Indica Group]	894	20	1.40381e-19	0.464	1	C:mitochondrion	IPR012871
Bradi1g57430.1	protein	903	20	1.40368e-83	0.632	8	F:metal ion binding; F:molecular_function; F:heme binding; F:oxygen binding; P:oxygen transport; F:iron ion binding; F:protein binding; P:plastid fission	no IPS match
Bradi1g57510.1	nucleic acid binding protein	567	10	6.10153e-08	0.712	1	C:cytoplasmic membrane-bounded vesicle	SignalP (SIGNALP)
Bradi1g57530.1	phytosulfokines 4 precursor	237	17	3.38132e-10	0.687059	4	C:cytoplasmic membrane-bounded vesicle; F:growth factor activity; P:cell proliferation; C:extracellular region	IPR009438; SignalP (SIGNALP)
Bradi1g57560.1	ap2 domain-containing transcription factor	1815	20	2.80644e-102	0.8945	6	P:regulation of transcription, DNA-dependent; P:transcription; P:regulation of transcription; F:DNA binding; F:transcription factor activity; C:nucleus	no IPS match
Bradi1g58020.1	protein kinase	1566	20	1.54825e-114	0.719	13	F:transferase activity; P:auxin biosynthetic process; F:protein serine/threonine kinase activity; F:protein kinase activity; P:abscisic acid mediated signaling pathway; P:protein amino acid phosphorylation; F:nucleotide binding; F:ATP binding; F:kinase activity; F:receptor activity; P:calcium-mediated signaling; C:plasma membrane; C:plastid	IPR000719; IPR001245; IPR008271; IPR011009; IPR017441; G3DSA:1.10.510.10 (GENE3D), G3DSA:3.30.200.20 (GENE3D), PTHR23258 (PANTHER)
Bradi1g58160.1	23 kda oec protein	762	20	7.59208e-95	0.8515	10	C:chloroplast thylakoid membrane; C:membrane; P:photosynthesis; C:extrinsic to membrane; C:thylakoid; C:photosystem II; C:oxygen evolving complex; F:calcium ion binding; C:plastid; C:chloroplast	IPR002683; IPR006311; IPR016123; IPR016124
Bradi1g58230.1	helix-loop-helix dna-binding domain containing expressed	1122	20	1.8056e-76	0.65	4	C:plastid; P:regulation of transcription; F:transcription regulator activity; C:nucleus	IPR001092; IPR011598; PTHR12565 (PANTHER), PTHR12565:SF7 (PANTHER)
Bradi1g58240.1	cadmium-induced protein	669	20	5.2925e-64	0.7965	4	C:plastid; F:molecular_function; P:biological_process; C:cellular_component	no IPS match
Bradi1g58400.1	cbl-interacting protein kinase 23	1356	20	0	0.917	20	P:protein amino acid phosphorylation; C:nucleus; P:potassium ion import; F:ATP binding; F:kinase activity; F:protein serine/threonine kinase activity; F:protein kinase activity; P:stomatal movement; P:response to nutrient; C:mitochondrion; P:auxin biosynthetic process; F:nucleotide binding; C:cytoplasm; P:signal transduction; F:calmodulin-dependent protein kinase activity; C:cytosol; F:protein bi…	IPR000719; IPR002290; IPR004041; IPR008271; IPR011009; IPR017441; IPR017442; IPR018451; IPR020636; IPR020660; G3DSA:1.10.510.10 (GENE3D)
Bradi1g58450.1	transcription factor pcf6	1329	20	3.46511e-40	0.7785	6	P:cell differentiation; P:leaf morphogenesis; P:regulation of transcription; P:positive regulation of development, heterochronic; F:transcription factor activity; C:cellular_component	IPR005333; IPR017887
Bradi1g58810.1	map3k protein kinase(mitogen-activated protein kinase)	2190	20	0	0.7395	9	P:auxin biosynthetic process; F:protein serine/threonine kinase activity; F:protein kinase activity; C:mitochondrion; P:protein amino acid phosphorylation; F:nucleotide binding; F:ATP binding; F:kinase activity; C:plastid	IPR000719; IPR002290; IPR008271; IPR011009; IPR017441; IPR017442; G3DSA:1.10.510.10 (GENE3D), PTHR22986 (PANTHER), PTHR22986:SF62 (PANTHER)
Bradi1g59380.1	disease resistance response protein 206	717	20	1.56629e-59	0.6985	4	C:endomembrane system; P:defense response; F:molecular_function; C:cytoplasmic membrane-bounded vesicle	IPR004265; PTHR21495 (PANTHER), PTHR21495:SF5 (PANTHER), SignalP (SIGNALP)
Bradi1g59520.1	peroxidase 1 precursor	1002	20	6.50395e-112	0.6835	7	F:metal ion binding; P:oxidation reduction; F:oxidoreductase activity; F:heme binding; C:cytoplasmic membrane-bounded vesicle; P:response to oxidative stress; F:peroxidase activity	IPR000823; IPR002016; IPR010255; IPR019793; G3DSA:1.10.520.10 (GENE3D), SignalP (SIGNALP)
Bradi1g59630.1	lupus la	1332	20	1.32345e-148	0.641	13	F:heme binding; P:response to oxidative stress; P:RNA processing; C:ribonucleoprotein complex; C:nucleus; F:nucleic acid binding; F:nucleotide binding; F:RNA binding; P:oxidation reduction; F:oxidoreductase activity; F:peroxidase activity; F:metal ion binding; C:plastid	IPR000504; IPR002344; IPR006630; IPR011991; IPR012677; PTHR22792 (PANTHER), PTHR22792:SF3 (PANTHER), SSF46785 (SUPERFAMILY), SSF54928 (SUPERFAMILY)
Bradi1g59730.1	high-affinity potassium transporter	2667	20	0	0.7365	3	C:membrane; P:potassium ion transport; F:potassium ion transmembrane transporter activity	IPR003855; IPR018519
Bradi1g59800.1	at5g02020 t7h20_70	321	20	5.81851e-10	0.5435	4	F:molecular_function; C:chloroplast; P:biological_process; P:response to oxidative stress	no IPS match
Bradi1g59840.1	peptide transport protein	1731	20	0	0.7935	12	F:transporter activity; C:integral to membrane; P:tripeptide transport; C:membrane; P:dipeptide transport; F:tripeptide transporter activity; F:dipeptide transporter activity; P:transport; P:nitrogen compound metabolic process; P:oligopeptide transport; P:pollen tube growth; C:plasma membrane	no IPS match
Bradi1g60300.1	beta-ketoacyl-acp synthase	1476	20	0	0.8975	8	P:biosynthetic process; F:acyltransferase activity; F:transferase activity; P:metabolic process; F:catalytic activity; P:fatty acid biosynthetic process; F:transferase activity, transferring acyl groups other than amino-acyl groups; F:3-oxoacyl-[acyl-carrier-protein] synthase activity	IPR000794; IPR014030; IPR014031; IPR016038; IPR016039; IPR017568; IPR018201; PTHR11712:SF23 (PANTHER), SignalP (SIGNALP)
Bradi1g60840.1	metal-transporting p-type atpase	519	20	6.09286e-32	0.805	25	P:response to zinc ion; F:hydrolase activity; C:chloroplast; P:ubiquitin-dependent protein catabolic process; C:plastid; C:proteasome core complex; F:metal ion transmembrane transporter activity; F:ATP binding; P:photosynthetic electron transport chain; F:metal ion binding; C:integral to membrane; C:membrane; F:peptidase activity; P:ATP biosynthetic process; P:metabolic process; F:copper-exportin…	IPR001757; IPR006121; IPR017969; G3DSA:3.30.70.100 (GENE3D), PTHR11939:SF26 (PANTHER), SignalP (SIGNALP)
Bradi1g61560.1	kdel motif-containing protein 1	1584	20	8.00288e-143	0.6925	4	C:mitochondrion; F:molecular_function; P:biological_process; C:cellular_component	IPR006598; IPR008539; PTHR12203 (PANTHER), SignalP (SIGNALP)
Bradi1g62640.1	transcription factor jumonji domain-containing protein	2814	20	0	0.6305	5	F:metal ion binding; F:zinc ion binding; F:protein binding; F:DNA binding; F:transcription factor activity	IPR001841; IPR003347; IPR013129; IPR014977; PTHR12549 (PANTHER), PTHR12549:SF1 (PANTHER)
Bradi1g62740.1	gtp binding	717	20	5.40829e-44	0.597	1	C:mitochondrion	IPR007612
Bradi1g62990.1	---NA---	987	0			0		SignalP (SIGNALP)
Bradi1g63050.1	trna pseudouridine synthase family protein	1569	20	0	0.718	7	F:RNA binding; C:mitochondrion; P:RNA modification; P:tRNA processing; P:pseudouridine synthesis; F:pseudouridine synthase activity; F:isomerase activity	IPR001406; IPR020094; IPR020097; IPR020103; SignalP (SIGNALP)
Bradi1g63720.1	zinc c3hc4 type family expressed	1035	20	6.73074e-67	0.5605	3	F:metal ion binding; F:zinc ion binding; F:protein binding	IPR001841; IPR018957; G3DSA:3.30.40.10 (GENE3D), PTHR22763 (PANTHER), SSF57850 (SUPERFAMILY)
Bradi1g63780.1	ethylene-insensitive3-like 1 expressed	1953	20	0	0.761	2	F:transcription regulator activity; C:nucleus	IPR006957; G3DSA:1.10.3180.10 (GENE3D)
Bradi1g63810.1	chaperone protein	474	20	1.14646e-42	0.582	11	P:response to stress; C:mitochondrion; P:DNA replication; C:cytoplasm; F:ATP binding; F:heat shock protein binding; P:response to heat; P:protein folding; F:metal ion binding; C:plastid; F:unfolded protein binding	no IPS match
Bradi1g63820.1	late embryogenesis abundant protein	852	20	1.19419e-73	0.5795	6	C:mitochondrion; C:cell wall; C:cytoplasm; P:embryonic development ending in seed dormancy; C:extracellular region; C:cellular_component	IPR004238; IPR008611; PTHR23241 (PANTHER), PTHR23241:SF11 (PANTHER)
Bradi1g64700.1	calmodulin binding protein	1101	20	8.67402e-84	0.5205	3	F:molecular_function; P:biological_process; C:cellular_component	IPR012442
Bradi1g65190.1	af109193_1eca1 protein	501	20	2.13475e-36	0.7425	4	C:endomembrane system; F:molecular_function; C:cytoplasmic membrane-bounded vesicle; P:biological_process	IPR010701; SignalP (SIGNALP)
Bradi1g65350.1	eto1 (ethylene overproducer 1) protein bridging	2889	20	0	0.764	3	C:plastid; F:binding; F:protein binding	IPR000210; IPR011333; IPR011990; IPR019734; PTHR23083 (PANTHER), SSF48452 (SUPERFAMILY)
Bradi1g65400.1	Os03g0294500 [Oryza sativa Japonica Group]	780	7	3.88724e-41	0.787143	1	C:mitochondrion	no IPS match
Bradi1g65580.1	omega-3 fatty acid desaturase	1338	20	0	0.8705	10	P:fatty acid biosynthetic process; C:membrane; P:lipid metabolic process; C:mitochondrion; P:lipid biosynthetic process; C:chloroplast membrane; P:oxidation reduction; F:oxidoreductase activity; C:plastid; C:chloroplast	IPR005804; IPR021863
Bradi1g65590.1	leucoanthocyanidin dioxygenase-like protein	1104	20	2.10153e-154	0.7645	6	P:oxidation reduction; F:oxidoreductase activity; F:oxidoreductase activity, acting on single donors with incorporation of molecular oxygen, incorporation of two atoms of oxygen; F:iron ion binding; F:leucocyanidin oxygenase activity; C:cellular_component	IPR002283; IPR005123; G3DSA:2.60.120.330 (GENE3D), PTHR10209 (PANTHER), PTHR10209:SF19 (PANTHER), SSF51197 (SUPERFAMILY)
Bradi1g65650.1	protein	1992	20	0	0.7035	2	F:molecular_function; P:biological_process	IPR019176; PTHR21780 (PANTHER), SignalP (SIGNALP)
Bradi1g65830.1	---NA---	246	0			0		SignalP (SIGNALP)
Bradi1g65950.1	cdp-diacylglycerol--glycerol-3-phosphate 3-phosphatidyltransferase	1095	20	1.77995e-84	0.8625	26	P:positive gravitropism; P:regulation of cell size; P:auxin polar transport; C:chloroplast; P:photomorphogenesis; F:CDP-alcohol phosphatidyltransferase activity; F:phosphotransferase activity, for other substituted phosphate groups; P:phospholipid biosynthetic process; P:response to auxin stimulus; P:stamen development; C:integral to membrane; C:membrane; P:phosphatidylinositol biosynthetic proce…	IPR000462; IPR004570; PTHR14269 (PANTHER), PTHR14269:SF3 (PANTHER), SignalP (SIGNALP)
Bradi1g66310.1	hypothetical protein OsI_11022 [Oryza sativa Indica Group]	1023	3	1.03501e-11	0.513333	0		no IPS match
Bradi1g66690.1	oxysterol-binding protein	1272	20	0	0.812	3	P:steroid metabolic process; F:oxysterol binding; C:cellular_component	IPR000648; PTHR10972:SF8 (PANTHER)
Bradi1g66770.1	aspartyl protease family protein	1359	20	7.24274e-142	0.6705	16	F:copper ion binding; P:callose deposition in cell wall during defense response; P:phytochelatin biosynthetic process; F:hydrolase activity; F:glutathione gamma-glutamylcysteinyltransferase activity; F:aspartic-type endopeptidase activity; C:cellular_component; P:defense response to bacterium; F:peptidase activity; P:proteolysis; P:indole glucosinolate catabolic process; C:endoplasmic reticulum; …	IPR001461; IPR001969; IPR009007; IPR021109; PTHR13683:SF98 (PANTHER), SignalP (SIGNALP)
Bradi1g66880.1	dna-binding protein	852	20	4.26711e-55	0.7455	6	P:photomorphogenesis; P:skotomorphogenesis; P:vegetative to reproductive phase transition of meristem; F:AT DNA binding; C:nucleus; F:DNA binding	SignalP (SIGNALP)
Bradi1g67020.1	fructose- -bisphosphatase	1245	20	3.84738e-179	0.9145	15	F:fructose-2,6-bisphosphate 2-phosphatase activity; P:carbohydrate biosynthetic process; F:2-alkenal reductase activity; F:hydrolase activity; C:cytoplasm; P:oxidation reduction; P:carbohydrate metabolic process; F:oxidoreductase activity; P:reductive pentose-phosphate cycle; F:fructose 1,6-bisphosphate 1-phosphatase activity; C:chloroplast stroma; F:metal ion binding; F:phosphoric ester hydrolas…	IPR000146; IPR020548; IPR022868; G3DSA:3.30.540.10 (GENE3D), G3DSA:3.40.190.80 (GENE3D), PTHR11556:SF1 (PANTHER), SSF56655 (SUPERFAMILY)
Bradi1g67420.1	phosphatidylinositol-4-phosphate 5-kinase expressed	1596	20	0	0.755	12	F:transferase activity; F:obs-phosphatidylinositol-4-phosphate 5-kinase activity; F:phosphatidylinositol phosphate kinase activity; F:actin monomer binding; F:actin filament binding; P:phosphatidylinositol metabolic process; F:ATP binding; P:reproductive developmental process; F:kinase activity; C:cellular_component; P:growth; C:plasma membrane	IPR002498; IPR016034; IPR020904; G3DSA:3.30.800.10 (GENE3D), G3DSA:3.30.810.10 (GENE3D), PTHR23086:SF6 (PANTHER), SSF56104 (SUPERFAMILY)
Bradi1g67590.1	protein	1710	20	0	0.7255	7	C:endomembrane system; F:galactose oxidase activity; P:oxidation reduction; F:molecular_function; F:oxidoreductase activity; C:cytoplasmic membrane-bounded vesicle; P:biological_process	IPR009880; IPR011043; IPR013783; IPR014756; IPR015202; IPR015916; SignalP (SIGNALP)
Bradi1g67640.1	hypothetical protein OsI_10812 [Oryza sativa Indica Group]	1794	20	9.73929e-132	0.707	1	C:mitochondrion	IPR005061; IPR005829; PTHR12161 (PANTHER)
Bradi1g67940.1	protein kinase	2232	20	0	0.7145	7	F:protein kinase activity; F:ATP binding; F:nucleotide binding; P:protein amino acid phosphorylation; P:auxin biosynthetic process; C:cellular_component; F:protein serine/threonine kinase activity	IPR000719; IPR008271; IPR011009; IPR017442; G3DSA:1.10.510.10 (GENE3D), G3DSA:3.30.200.20 (GENE3D), PTHR23258 (PANTHER), PTHR23258:SF440 (PANTHER)
Bradi1g68040.1	nucleotide sugar epimerase	1446	20	0	0.87	13	C:membrane; F:coenzyme binding; P:cellular metabolic process; P:carbohydrate metabolic process; F:racemase and epimerase activity, acting on carbohydrates and derivatives; F:catalytic activity; C:cellular_component; P:nucleotide-sugar metabolic process; F:isomerase activity; P:metabolic process; F:UDP-glucuronate 5'-epimerase activity; F:UDP-glucuronate 4-epimerase activity; F:binding	IPR001509; IPR008089; IPR016040; PTHR10366 (PANTHER), PTHR10366:SF42 (PANTHER), SSF51735 (SUPERFAMILY)
Bradi1g68070.1	hypothetical protein OsI_10759 [Oryza sativa Indica Group]	1317	20	9.74289e-112	0.644	3	C:plastid; C:chloroplast; P:biological_process	no IPS match
Bradi1g68170.1	lob domain protein	783	20	1.93117e-64	0.7455	4	P:organ boundary specification between lateral organs and the meristem; P:xylem development; C:cellular_component; C:nucleus	IPR004883
Bradi1g68360.1	armadillo beta-catenin-like repeat family expressed	1923	20	0	0.7105	4	F:binding; C:membrane; F:transporter activity; P:transport	IPR000225; IPR011989; IPR016024
Bradi1g68450.1	beta- -glucanase	1296	20	9.42618e-144	0.8095	9	F:glucan endo-1,3-beta-D-glucosidase activity; C:cytoplasmic membrane-bounded vesicle; F:cation binding; F:hydrolase activity; P:carbohydrate metabolic process; F:catalytic activity; F:hydrolase activity, hydrolyzing O-glycosyl compounds; P:metabolic process; F:hydrolase activity, acting on glycosyl bonds	no IPS match
Bradi1g68570.1	zinc finger protein 7	762	20	5.34374e-40	0.697	5	F:nucleic acid binding; P:photomorphogenesis; F:zinc ion binding; F:transcription factor activity; C:intracellular	IPR007087; IPR015880; SSF57667 (SUPERFAMILY)
Bradi1g68990.1	somatic embryogenesis receptor	1854	20	4.21308e-178	0.796	17	F:transferase activity; P:auxin biosynthetic process; F:protein serine/threonine kinase activity; F:protein kinase activity; P:abscisic acid mediated signaling pathway; F:nucleic acid binding; P:protein amino acid phosphorylation; F:nucleotide binding; F:ATP binding; F:kinase activity; F:protein tyrosine kinase activity; F:receptor activity; P:calcium-mediated signaling; F:G-protein coupled recep…	IPR000719; IPR001245; IPR008271; IPR011009; IPR017441; G3DSA:1.10.510.10 (GENE3D), G3DSA:3.30.200.20 (GENE3D), PTHR23258 (PANTHER)
Bradi1g69310.1	ternary complex factor expressed	1656	20	0	0.662	0		IPR006869; PTHR23054 (PANTHER)
Bradi1g69540.1	cytochrome p450-dependent fatty acid hydroxylase	1575	20	0	0.709	9	F:heme binding; F:iron ion binding; C:cytoplasmic membrane-bounded vesicle; F:electron carrier activity; P:oxidation reduction; F:aromatase activity; F:oxidoreductase activity; F:metal ion binding; F:monooxygenase activity	no IPS match
Bradi1g69580.1	ma3 domain-containing protein	1944	20	0	0.766	3	F:molecular_function; P:biological_process; C:cellular_component	IPR003891; PTHR12626 (PANTHER)
Bradi1g70180.1	mitochondrial processing peptidase	1593	20	0	0.8755	15	C:mitochondrial respiratory chain complex III; F:metalloendopeptidase activity; C:membrane; C:mitochondrial inner membrane; C:mitochondrial outer membrane; C:mitochondrion; F:zinc ion binding; C:mitochondrial matrix; F:catalytic activity; C:mitochondrial intermembrane space; C:nucleolus; P:proteolysis; C:cell wall; F:metal ion binding; C:plasma membrane	IPR001431; IPR007863; IPR011237; IPR011249; IPR011765; PTHR11851 (PANTHER), PTHR11851:SF58 (PANTHER), SignalP (SIGNALP)
Bradi1g70210.1	targeting protein for xklp2 containing expressed	1476	20	3.52304e-129	0.6555	0		IPR009675; PTHR14326 (PANTHER), PTHR14326:SF10 (PANTHER)
Bradi1g70290.1	galacturonosyltransferase gaut12 13 14 15-like protein	1692	20	0	0.85	6	P:carbohydrate biosynthetic process; F:transferase activity; F:polygalacturonate 4-alpha-galacturonosyltransferase activity; F:transferase activity, transferring hexosyl groups; C:cellular_component; F:transferase activity, transferring glycosyl groups	IPR002495; G3DSA:3.90.550.10 (GENE3D), SSF53448 (SUPERFAMILY)
Bradi1g70470.1	hypothetical protein SORBIDRAFT_01g043310 [Sorghum bicolor]	1425	11	8.70369e-61	0.552727	0		no IPS match
Bradi1g70650.1	metal transporter expressed	1557	20	0	0.8935	18	P:response to bacterium; F:inorganic anion transmembrane transporter activity; P:response to zinc ion; C:vacuolar membrane; P:defense response to bacterium; F:manganese ion transmembrane transporter activity; F:transporter activity; F:metal ion transmembrane transporter activity; P:iron ion homeostasis; C:membrane; P:positive regulation of oxygen and reactive oxygen species metabolic process; P:c…	IPR001046; PTHR11706:SF8 (PANTHER)
Bradi1g70900.1	formin-like protein	2691	20	0	0.8025	14	C:cytoplasmic membrane-bounded vesicle; C:membrane; C:spindle; F:actin filament binding; C:nucleus; P:cellular component organization; C:cytoplasm; C:phragmoplast; F:actin binding; C:nucleolus; F:protein binding; C:cell wall; C:plasma membrane; P:actin cytoskeleton organization	IPR003104; IPR015425; PTHR23213 (PANTHER), PTHR23213:SF18 (PANTHER), SignalP (SIGNALP)
Bradi1g71210.1	hypothetical protein OsI_10407 [Oryza sativa Indica Group]	630	20	1.76358e-39	0.6935	3	C:plastid; F:molecular_function; C:microtubule	no IPS match
Bradi1g71240.1	protein	1182	20	1.77182e-162	0.8155	6	C:peroxisome; C:plastid; F:molecular_function; C:cytoplasm; C:plasma membrane; C:cellular_component	IPR007749
Bradi1g71360.1	sorbitol transporter	1566	20	0	0.8215	19	F:glucose transmembrane transporter activity; F:substrate-specific transmembrane transporter activity; F:galactose transmembrane transporter activity; F:sugar:hydrogen symporter activity; F:transporter activity; F:D-xylose transmembrane transporter activity; F:monosaccharide transmembrane transporter activity; C:integral to membrane; F:D-ribose transmembrane transporter activity; F:carbohydrate t…	IPR003663; IPR005828; IPR005829; IPR016196; IPR020846; PTHR11600 (PANTHER), PTHR11600:SF85 (PANTHER)
Bradi1g71630.1	meiotic puf family protein 1	1668	20	1.04031e-55	0.5295	5	F:RNA binding; F:binding; C:cytoplasm; F:mRNA binding; P:meiosis	IPR001313; IPR011989; IPR016024; PTHR12537 (PANTHER)
Bradi1g71760.1	pumilio-family rna binding repeat containing expressed	2058	20	0	0.72	3	F:RNA binding; F:binding; C:cytoplasm	IPR001313; IPR011989; IPR016024; PTHR12537 (PANTHER), PTHR12537:SF13 (PANTHER)
Bradi1g71800.1	protein brittle- chloroplast	1257	20	7.61783e-175	0.864	10	F:transporter activity; C:integral to membrane; C:membrane; C:mitochondrial inner membrane; P:mitochondrial transport; C:mitochondrion; P:transport; P:transmembrane transport; F:binding; C:plastid	IPR001993; IPR002067; IPR018108; PTHR11896:SF34 (PANTHER)
Bradi1g72090.1	wd and tetratricopeptide repeat	6525	20	0	0.7285	4	F:nucleotide binding; P:biological_process; C:CUL4 RING ubiquitin ligase complex; C:plasma membrane	IPR001680; IPR011046; IPR015943; IPR017986; IPR019781; IPR019782; PTHR15574 (PANTHER), PTHR15574:SF6 (PANTHER), SSF48452 (SUPERFAMILY)
Bradi1g72590.1	zim motif family protein	567	20	1.4959e-22	0.62	0		IPR010399; IPR018467
Bradi1g72740.1	protein kinase	1320	20	8.14226e-167	0.8265	9	F:transferase activity; F:protein serine/threonine kinase activity; F:protein kinase activity; P:protein amino acid phosphorylation; F:non-membrane spanning protein tyrosine kinase activity; F:ATP binding; F:kinase activity; C:cellular_component; C:plastid	IPR000719; IPR001245; IPR008271; IPR011009; G3DSA:1.10.510.10 (GENE3D), G3DSA:3.30.200.20 (GENE3D), PTHR23258 (PANTHER), SignalP (SIGNALP)
Bradi1g72890.1	ap2 domain-containing transcription factor	1578	20	3.942e-150	0.844	9	F:2-alkenal reductase activity; F:transcription factor activity; C:nucleus; F:DNA binding; P:oxidation reduction; F:oxidoreductase activity; P:regulation of transcription, DNA-dependent; P:transcription; P:regulation of transcription	IPR001471; IPR016177
Bradi1g72940.1	mitochondrial carrier-like protein	999	20	2.37061e-122	0.786	8	F:binding; P:mitochondrial transport; C:integral to membrane; C:membrane; P:transmembrane transport; C:mitochondrial inner membrane; F:transporter activity; P:transport	no IPS match
Bradi1g73820.1	hypothetical protein OsI_10173 [Oryza sativa Indica Group]	975	20	1.7528e-98	0.5925	5	C:plastid; F:molecular_function; C:chloroplast; P:biological_process; C:cellular_component	IPR018971
Bradi1g74050.1	beta-galactosidase expressed	2520	20	0	0.876	10	C:cytoplasmic membrane-bounded vesicle; F:cation binding; F:sugar binding; F:beta-galactosidase activity; F:hydrolase activity; P:carbohydrate metabolic process; F:catalytic activity; F:hydrolase activity, hydrolyzing O-glycosyl compounds; P:metabolic process; F:hydrolase activity, acting on glycosyl bonds	IPR000922; IPR001944; IPR008979; IPR013781; IPR017853; IPR019801; PTHR23421:SF2 (PANTHER), SignalP (SIGNALP)
Bradi1g74060.1	associated with hox family expressed	1773	20	3.20702e-111	0.752	6	P:regulation of transcription, DNA-dependent; F:sequence-specific DNA binding; P:regulation of transcription; F:DNA binding; F:transcription factor activity; C:nucleus	IPR001356; IPR006563; IPR009057; IPR012287; IPR017970; PTHR11850 (PANTHER), PTHR11850:SF14 (PANTHER)
Bradi1g74120.1	topoisomerase iii alpha	2775	20	0	0.755	21	P:DNA unwinding involved in replication; P:mitosis; P:DNA topological change; C:nucleus; F:DNA binding; F:nucleic acid binding; C:chromosome; F:ATP binding; F:metal ion binding; P:meiosis; P:resolution of meiotic recombination intermediates; F:nucleotide binding; P:DNA metabolic process; P:chromosome segregation; F:isomerase activity; F:DNA topoisomerase type I activity; F:DNA topoisomerase activ…	IPR000380; IPR001878; IPR003601; IPR003602; IPR006154; IPR006171; IPR010666; IPR013497; IPR013498; IPR013824; IPR013826; G3DSA:3.40.50.140 (GENE3D)
Bradi1g74380.1	epfl4_arath ame: full=epidermal patterning factor-like protein 4 short=epf-like protein 4 flags: precursor	369	20	4.76949e-28	0.8605	7	C:endomembrane system; C:mitochondrion; F:molecular_function; P:guard cell differentiation; P:stomatal complex development; P:biological_process; C:cellular_component	SignalP (SIGNALP)
Bradi1g74440.1	type i inositol- -trisphosphate 5-phosphatase expressed	1722	20	0	0.8165	3	F:inositol-polyphosphate 5-phosphatase activity; F:hydrolase activity; F:inositol or phosphatidylinositol phosphatase activity	IPR000300; IPR005135; G3DSA:3.60.10.10 (GENE3D), PTHR11200 (PANTHER), PTHR11200:SF29 (PANTHER), SignalP (SIGNALP)
Bradi1g74560.1	yt521-b-like family expressed	2253	20	0	0.7065	2	C:plastid; C:cytoplasmic membrane-bounded vesicle	IPR007275; PTHR12357:SF6 (PANTHER)
Bradi1g75180.1	protein	591	17	2.72619e-49	0.677059	4	C:endomembrane system; F:molecular_function; C:cytoplasmic membrane-bounded vesicle; P:biological_process	SignalP (SIGNALP)
Bradi1g75670.1	o-linked n-acetylglucosamine	957	20	3.44231e-75	0.7675	4	F:binding; F:transferase activity; P:RNA processing; C:intracellular	no IPS match
Bradi1g75700.1	protein	867	20	3.95298e-88	0.666	3	F:molecular_function; P:plasmodesmata-mediated intercellular transport; C:plasmodesma	no IPS match
Bradi1g75880.1	cyclin dependent kinase inhibitor	423	20	1.92931e-13	0.707	4	F:kinase activity; F:cyclin-dependent protein kinase inhibitor activity; P:cell cycle arrest; C:nucleus	no IPS match
Bradi1g75890.1	cyclin dependent kinase inhibitor	543	20	3.26274e-21	0.692	4	F:kinase activity; F:cyclin-dependent protein kinase inhibitor activity; P:cell cycle arrest; C:nucleus	no IPS match
Bradi1g75920.1	protein	2388	20	0	0.7245	4	F:nucleic acid binding; F:molecular_function; P:protein targeting to vacuole; C:membrane	IPR003864; PTHR13018 (PANTHER), PTHR13018:SF9 (PANTHER), SignalP (SIGNALP)
Bradi1g76130.1	atp phosphoribosyl transferase	1236	20	1.31094e-171	0.845	8	F:ATP phosphoribosyltransferase activity; C:plastid; C:cytoplasm; C:chloroplast; F:transferase activity; F:magnesium ion binding; P:histidine biosynthetic process; F:transferase activity, transferring glycosyl groups	IPR001348; IPR011322; IPR013115; IPR013820; IPR018198; G3DSA:3.40.190.10 (GENE3D), SSF53850 (SUPERFAMILY)
Bradi1g76450.1	nadh-ubiquinone oxidoreductase b18 subunit	336	20	2.53326e-50	0.8415	8	C:plastid; C:mitochondrion; P:photorespiration; C:respiratory chain complex I; P:mitochondrial electron transport, NADH to ubiquinone; F:NADH dehydrogenase (ubiquinone) activity; F:NADH dehydrogenase activity; C:mitochondrial membrane	no IPS match
Bradi1g76630.1	endosperm specific	1251	20	3.45054e-119	0.685	5	C:cytoplasmic membrane-bounded vesicle; C:apoplast; C:plant-type cell wall; C:anchored to membrane; C:plasma membrane	IPR000782; SignalP (SIGNALP)
Bradi1g76870.1	beta-carotene hydroxylase 1	876	20	1.80921e-88	0.9475	7	C:mitochondrion; P:oxidation reduction; F:oxidoreductase activity; C:membrane; F:iron ion binding; C:endoplasmic reticulum; P:fatty acid biosynthetic process	IPR006694; SignalP (SIGNALP)
Bradi1g77020.1	af112148_1 mads box protein 1	777	20	5.90793e-66	0.7135	7	P:regulation of transcription, DNA-dependent; P:transcription; F:sequence-specific DNA binding; P:regulation of transcription; F:DNA binding; F:transcription factor activity; C:nucleus	IPR002100; IPR002487; PTHR11945 (PANTHER), PTHR11945:SF19 (PANTHER)
Bradi1g77090.1	dsrna-specific nuclease dicer and related ribonuclease	5793	20	0	0.8045	27	F:helicase activity; P:virus induced gene silencing; P:mRNA cleavage involved in gene silencing by miRNA; F:double-stranded RNA binding; F:ribonuclease III activity; F:RNA binding; F:hydrolase activity; F:DNA binding; C:nucleus; F:nucleic acid binding; P:production of miRNAs involved in gene silencing by miRNA; C:nuclear dicing body; F:ATP binding; P:flower development; P:vegetative to reproducti…	IPR000999; IPR001159; IPR001650; IPR003100; IPR005034; IPR011545; IPR014001; IPR014021; IPR014720; G3DSA:3.40.50.300 (GENE3D), PTHR14950 (PANTHER), PTHR14950:SF3 (PANTHER), SSF101690 (SUPERFAMILY), SSF52540 (SUPERFAMILY), SSF54768 (SUPERFAMILY)
Bradi1g77120.1	crt-binding factor	771	20	8.45204e-41	0.632	7	C:plastid; P:regulation of transcription, DNA-dependent; P:transcription; P:regulation of transcription; F:DNA binding; F:transcription factor activity; C:nucleus	IPR001471; IPR016177
Bradi1g77130.1	peroxidase family expressed	1017	20	6.88624e-117	0.699	11	F:heme binding; C:cytoplasmic membrane-bounded vesicle; P:response to oxidative stress; C:integral to membrane; C:membrane; C:mitochondrion; P:oxidation reduction; F:oxidoreductase activity; P:hydrogen peroxide catabolic process; F:peroxidase activity; F:metal ion binding	IPR000823; IPR002016; IPR010255; IPR019793; IPR019794; G3DSA:1.10.520.10 (GENE3D), SignalP (SIGNALP)
Bradi1g77270.1	iron ion binding acting on paired with incorporation or reduction of molecular 2-oxoglutarate as one and incorporation of one atom each of oxygen into both donors	765	20	3.54805e-100	0.7355	5	P:oxidation reduction; F:oxidoreductase activity, acting on paired donors, with incorporation or reduction of molecular oxygen; F:iron ion binding; F:L-ascorbic acid binding; C:cellular_component	IPR006620
Bradi1g77610.1	ac025296_11 transcription factor	1908	20	6.78173e-46	0.6835	5	C:plastid; C:cytoplasmic membrane-bounded vesicle; P:regulation of transcription; F:transcription factor activity; F:DNA binding	IPR001005; IPR017877; IPR018370; PTHR10032 (PANTHER), PTHR10032:SF7 (PANTHER)
Bradi1g77850.1	folylpolyglutamate synthase	1695	20	0	0.8225	9	F:ligase activity; P:biosynthetic process; F:tetrahydrofolylpolyglutamate synthase activity; C:mitochondrion; P:one-carbon metabolic process; P:folic acid and derivative biosynthetic process; F:ATP binding; C:chloroplast stroma; C:plastid	IPR001645; IPR004101; IPR013221; IPR018109
Bradi1g77980.1	hypothetical protein SORBIDRAFT_02g033260 [Sorghum bicolor]	1371	6	1.812e-15	0.485	0		no IPS match
Bradi1g78150.1	pair1 expressed	1857	20	2.0259e-63	0.5555	31	P:ER to Golgi vesicle-mediated transport; P:intracellular protein transport; C:COPII vesicle coat; C:viral envelope; F:sulfotransferase activity; P:carbohydrate metabolic process; C:nucleus; P:meiotic prophase I; C:integral to membrane; C:membrane; P:carbohydrate biosynthetic process; P:regulation of blood vessel size; P:protein transport; P:pathogenesis; F:hormone activity; P:regulation of blood…	no IPS match
Bradi1g78200.1	dna-binding family protein	744	20	2.30369e-48	0.6435	4	P:biological_process; C:cellular_component; C:nucleus; F:DNA binding	IPR005175
Bradi1g78250.1	qltg3-1	561	20	7.87507e-45	0.9415	4	C:endomembrane system; F:lipid binding; P:lipid transport; C:cytoplasmic membrane-bounded vesicle	IPR003612; IPR013770; IPR016140
Bradi1g78560.1	palmitoyl protein thioesterase family protein	915	20	1.61494e-143	0.877	5	C:cytoplasmic membrane-bounded vesicle; C:vacuole; F:hydrolase activity; F:palmitoyl-(protein) hydrolase activity; P:protein modification process	IPR002472; G3DSA:3.40.50.1820 (GENE3D), PTHR11247 (PANTHER), PTHR11247:SF8 (PANTHER), SignalP (SIGNALP), SSF53474 (SUPERFAMILY)
Bradi2g00580.1	rer1a protein	609	20	2.85398e-76	0.908	2	C:integral to membrane; C:membrane	IPR004932
Bradi2g00590.1	hypothetical protein OsI_00055 [Oryza sativa Indica Group]	987	4	3.13268e-10	0.625	0		no IPS match
Bradi2g00780.1	---NA---	798	0			0		no IPS match
Bradi2g01030.1	Os01g0111700 [Oryza sativa Japonica Group]	516	3	1.09329e-09	0.546667	1	C:cytoplasmic membrane-bounded vesicle	no IPS match
Bradi2g01040.1	---NA---	342	0			0		SignalP (SIGNALP)
Bradi2g01940.1	serine-threonine protein plant-	1266	20	1.21668e-63	0.6695	13	F:transferase activity; C:cytoplasmic membrane-bounded vesicle; P:auxin biosynthetic process; F:protein serine/threonine kinase activity; F:sugar binding; F:protein kinase activity; C:mitochondrion; F:nucleotide binding; P:protein amino acid phosphorylation; F:ATP binding; F:kinase activity; P:recognition of pollen; F:MAP kinase kinase kinase activity	IPR000719; IPR001245; IPR011009; G3DSA:1.10.510.10 (GENE3D), G3DSA:3.30.200.20 (GENE3D), PTHR23258 (PANTHER), PTHR23258:SF430 (PANTHER)
Bradi2g01970.1	bifunctional nuclease	906	20	1.00273e-113	0.7505	6	F:nucleic acid binding; C:cytoplasmic membrane-bounded vesicle; F:hydrolase activity, acting on ester bonds; F:hydrolase activity; F:endonuclease activity; P:DNA catabolic process	IPR003154; IPR008947; SignalP (SIGNALP)
Bradi2g01980.1	nuclease i	897	20	1.27688e-137	0.785	8	F:nucleic acid binding; F:single-stranded DNA specific endodeoxyribonuclease activity; C:cytoplasmic membrane-bounded vesicle; F:hydrolase activity, acting on ester bonds; F:hydrolase activity; F:T/G mismatch-specific endonuclease activity; F:endonuclease activity; P:DNA catabolic process	IPR003154; IPR008947; SignalP (SIGNALP)
Bradi2g02180.1	surfeit locus protein 5 family protein	456	20	3.65503e-57	0.875	6	F:molecular_function; F:RNA polymerase II transcription mediator activity; P:biological_process; P:regulation of transcription from RNA polymerase II promoter; C:mediator complex; C:cellular_component	IPR009332; PTHR12434:SF3 (PANTHER), PF06179 (PFAM)
Bradi2g02470.1	wak2 - receptor-like cytoplasmic kinase ( -rlck)	2151	20	0	0.618	9	C:cytoplasmic membrane-bounded vesicle; P:auxin biosynthetic process; F:protein serine/threonine kinase activity; F:protein kinase activity; P:protein amino acid phosphorylation; F:nucleotide binding; F:ATP binding; F:kinase activity; F:receptor activity	IPR000719; IPR008271; IPR011009; IPR017441; IPR017442; G3DSA:1.10.510.10 (GENE3D), G3DSA:3.30.200.20 (GENE3D), PTHR23258 (PANTHER), PTHR23258:SF426 (PANTHER), PS51257 (PROFILE), SignalP (SIGNALP)
Bradi2g02500.1	wak1 - receptor-like cytoplasmic kinase ( -rlck)	831	20	1.96327e-33	0.5695	9	C:cytoplasmic membrane-bounded vesicle; P:auxin biosynthetic process; F:protein serine/threonine kinase activity; F:protein kinase activity; P:protein amino acid phosphorylation; F:nucleotide binding; F:ATP binding; F:kinase activity; F:receptor activity	PS51257 (PROFILE), SignalP (SIGNALP)
Bradi2g02520.1	wak1 - receptor-like cytoplasmic kinase ( -rlck)	1560	20	8.54927e-73	0.601	9	C:cytoplasmic membrane-bounded vesicle; P:auxin biosynthetic process; F:protein serine/threonine kinase activity; F:protein kinase activity; P:protein amino acid phosphorylation; F:nucleotide binding; F:ATP binding; F:kinase activity; F:receptor activity	SignalP (SIGNALP)
Bradi2g02700.1	leucine-rich repeat	1917	20	0	0.733	4	F:kinase activity; C:cytoplasmic membrane-bounded vesicle; P:signal transduction; F:protein binding	IPR001611; IPR021720; G3DSA:3.80.10.10 (GENE3D), PTHR23258 (PANTHER), SignalP (SIGNALP), SSF52058 (SUPERFAMILY)
Bradi2g02730.1	vacuolar sorting protein 4b	1317	20	0	0.913	11	F:microtubule-severing ATPase activity; P:auxin biosynthetic process; C:multivesicular body; F:hydrolase activity; F:nucleotide binding; C:cytoplasm; F:nucleoside-triphosphatase activity; F:ATP binding; P:endosome organization; F:protein binding; P:vesicle-mediated transport	IPR003593; IPR003959; IPR003960; IPR007330; IPR015415; G3DSA:1.10.8.60 (GENE3D), G3DSA:1.20.58.280 (GENE3D), G3DSA:3.40.50.300 (GENE3D), PTHR23074 (PANTHER), PTHR23074:SF4 (PANTHER), SSF52540 (SUPERFAMILY)
Bradi2g02760.1	atp binding	1797	20	2.95254e-112	0.8555	4	F:molecular_function; C:cytoplasmic membrane-bounded vesicle; P:biological_process; C:cellular_component	no IPS match
Bradi2g02800.1	sulfolipid synthase	1320	20	0	0.903	10	F:transferase activity; P:biosynthetic process; F:transferase activity, transferring glycosyl groups; F:UDP-sulfoquinovose:DAG sulfoquinovosyltransferase activity; F:UDP-glycosyltransferase activity; P:sulfolipid biosynthetic process; P:cellular response to phosphate starvation; P:glycolipid biosynthetic process; C:chloroplast; C:plastid	IPR001296; PTHR12526 (PANTHER), PTHR12526:SF38 (PANTHER), SSF53756 (SUPERFAMILY)
Bradi2g02870.1	mitochondrial glycoprotein family protein	771	20	2.06259e-71	0.7285	4	C:mitochondrion; F:molecular_function; C:mitochondrial matrix; P:biological_process	IPR003428; SignalP (SIGNALP)
Bradi2g03090.1	hypothetical protein LOC_Os12g42170 [Oryza sativa (japonica cultivar-group)]	558	2	9.13721e-09	0.56	1	C:plastid	no IPS match
Bradi2g03110.1	rhomboid family protein	1254	20	2.63926e-135	0.7925	4	F:hydrolase activity; C:integral to membrane; C:membrane; C:Golgi apparatus	IPR002610; IPR005829; IPR022764
Bradi2g03360.1	gamma-glutamyl transpeptidase	519	15	2.75406e-08	0.830667	9	F:transferase activity; F:gamma-glutamyltransferase activity; C:vacuole; C:mitochondrion; F:glutathione gamma-glutamylcysteinyltransferase activity; P:xenobiotic metabolic process; C:cellular_component; P:glutathione catabolic process; P:biological_process	IPR000101; IPR018211; SignalP (SIGNALP)
Bradi2g04020.1	zinc transporter	1137	20	1.5085e-78	0.869	15	C:cytoplasmic membrane-bounded vesicle; C:membrane; F:copper ion transmembrane transporter activity; P:metal ion transport; F:2-alkenal reductase activity; F:transferase activity, transferring glycosyl groups; F:nucleotide binding; P:protein targeting to vacuole; P:gravitropism; P:oxidation reduction; F:oxidoreductase activity; P:zinc ion transport; F:metal ion transmembrane transporter activity;…	IPR003689; PTHR11040 (PANTHER), PTHR11040:SF2 (PANTHER), SignalP (SIGNALP)
Bradi2g04090.1	hypothetical protein SORBIDRAFT_03g004780 [Sorghum bicolor]	717	20	1.29926e-13	0.6675	0		no IPS match
Bradi2g04500.1	glutathione s-transferase	435	20	1.49935e-18	0.7825	3	C:cytoplasm; F:transferase activity; F:glutathione transferase activity	no IPS match
Bradi2g04660.1	cytochrome p450 monooxygenase	1611	20	0	0.82	16	P:brassinosteroid metabolic process; F:heme binding; F:iron ion binding; F:electron carrier activity; P:response to brassinosteroid stimulus; P:brassinosteroid homeostasis; P:response to light stimulus; P:oxidation reduction; F:oxidoreductase activity; F:peroxidase activity; F:protein binding; F:steroid hydroxylase activity; F:secologanin synthase activity; F:metal ion binding; F:oxygen binding; …	IPR001128; IPR002401; IPR017972; PTHR19383:SF174 (PANTHER), SignalP (SIGNALP)
Bradi2g04930.1	aspartic proteinase nepenthesin-1	1401	20	3.11205e-71	0.4715	10	C:cytoplasmic membrane-bounded vesicle; F:hydrolase activity; C:apoplast; F:aspartic-type endopeptidase activity; P:defense response to bacterium; F:peptidase activity; P:proteolysis; P:regulation of hydrogen peroxide metabolic process; P:regulation of salicylic acid metabolic process; C:endomembrane system	IPR001461; IPR001969; IPR009007; IPR021109; PTHR13683:SF98 (PANTHER), SignalP (SIGNALP)
Bradi2g05270.1	type i inositol- -trisphosphate 5-phosphatase cvp2	1803	20	1.70659e-176	0.6025	9	F:inositol or phosphatidylinositol phosphatase activity; F:2-alkenal reductase activity; P:inositol phosphate dephosphorylation; P:oxidation reduction; F:inositol trisphosphate phosphatase activity; F:oxidoreductase activity; P:inositol trisphosphate metabolic process; F:inositol-polyphosphate 5-phosphatase activity; C:plastid	IPR000300; IPR005135; G3DSA:3.60.10.10 (GENE3D), PTHR11200 (PANTHER), PTHR11200:SF29 (PANTHER)
Bradi2g05490.1	wd-40 repeat protein	1506	20	0	0.596	10	F:serine-type endopeptidase activity; P:defense response; F:transmembrane receptor activity; P:apoptosis; F:ATP binding; C:intrinsic to membrane; P:signal transduction; F:catalytic activity; P:proteolysis; P:innate immune response	IPR001680; IPR011046; IPR015943; IPR017986; IPR019775; IPR019781; IPR019782; IPR020472; PTHR22844 (PANTHER)
Bradi2g05870.1	ankyrin-repeat protein	1752	20	0	0.8055	1	F:protein binding	IPR000210; IPR002110; IPR011333; IPR013069; IPR020683; IPR021094; PTHR18958 (PANTHER), PF11900 (PFAM)
Bradi2g06120.1	alpha beta fold family protein	1203	20	9.05678e-154	0.8185	5	C:plastid; C:chloroplast; F:hydrolase activity; F:catalytic activity; F:acylglycerol lipase activity	IPR000073; IPR022742; G3DSA:3.40.50.1820 (GENE3D), PTHR11614 (PANTHER), PTHR11614:SF20 (PANTHER), SignalP (SIGNALP), SSF53474 (SUPERFAMILY)
Bradi2g06670.1	gibberellin 2-oxidase	1077	20	1.46035e-120	0.694	5	P:oxidation reduction; F:oxidoreductase activity; F:oxidoreductase activity, acting on single donors with incorporation of molecular oxygen, incorporation of two atoms of oxygen; F:iron ion binding; P:gibberellin metabolic process	IPR002283; IPR005123; G3DSA:2.60.120.330 (GENE3D), PTHR10209 (PANTHER), PTHR10209:SF8 (PANTHER), SSF51197 (SUPERFAMILY)
Bradi2g06790.1	transcription factor	801	20	3.7978e-79	0.6825	6	P:regulation of transcription, DNA-dependent; F:sequence-specific DNA binding; F:protein dimerization activity; F:DNA binding; F:transcription factor activity; C:nucleus	IPR004827; IPR011700; PTHR13301 (PANTHER), PTHR13301:SF1 (PANTHER)
Bradi2g06840.1	ring-h2 zinc finger	537	20	1.39849e-45	0.6945	4	F:metal ion binding; C:membrane; F:zinc ion binding; F:protein binding	no IPS match
Bradi2g06890.1	transcription factor pcf5	1932	20	2.14102e-140	0.61	1	C:mitochondrion	IPR005333; IPR017887
Bradi2g07090.1	glycine-rich protein 2b	582	20	3.97829e-37	0.8805	19	F:RNA binding; F:hydrolase activity; C:proteasome core complex; F:DNA binding; C:nucleus; F:nucleic acid binding; F:metal ion binding; P:regulation of transcription, DNA-dependent; C:integral to membrane; F:serine-type peptidase activity; C:membrane; F:peptidase activity; F:endopeptidase activity; P:proteolysis; C:cytoplasm; P:proteolysis involved in cellular protein catabolic process; F:threonin…	SignalP (SIGNALP)
Bradi2g07440.1	gtp-binding protein	2928	20	0	0.7405	5	F:GTP binding; C:mitochondrion; F:nucleotide binding; F:nucleoside-triphosphatase activity; C:intracellular	IPR002917; IPR005225; IPR006073; IPR016484; G3DSA:3.40.50.300 (GENE3D), PTHR11649 (PANTHER), PTHR11649:SF5 (PANTHER), SSF52540 (SUPERFAMILY), SSF82653 (SUPERFAMILY)
Bradi2g07630.1	leaf protein	1740	20	0	0.6995	3	F:protein kinase activity; F:binding; C:cellular_component	IPR002885; PTHR10483 (PANTHER), SSF48452 (SUPERFAMILY)
Bradi2g07780.1	hypothetical protein OsI_01018 [Oryza sativa Indica Group]	582	2	4.73222e-14	0.47	0		no IPS match
Bradi2g08100.1	glutaredoxin family protein	1215	20	1.70721e-91	0.573	4	P:cell redox homeostasis; F:electron carrier activity; F:protein disulfide oxidoreductase activity; C:cellular_component	IPR002109; IPR012335; IPR012336; IPR016160; PTHR10168 (PANTHER), PTHR10168:SF13 (PANTHER)
Bradi2g08290.1	golden2-like transcription factor	1767	20	4.49653e-81	0.5675	3	P:regulation of transcription; F:DNA binding; C:nucleus	IPR006447; IPR009057; IPR012287; IPR014778; IPR017930
Bradi2g08320.1	hypothetical protein OsJ_01079 [Oryza sativa Japonica Group]	1113	20	2.19932e-42	0.4695	2	C:plastid; C:mitochondrion	IPR011676
Bradi2g08400.1	grx_i1 - glutaredoxin subgroup iii	393	20	1.63689e-36	0.69	8	P:response to salicylic acid stimulus; P:cell redox homeostasis; F:electron carrier activity; P:jasmonic acid mediated signaling pathway; F:protein disulfide oxidoreductase activity; P:salicylic acid mediated signaling pathway; F:protein binding; C:cellular_component	no IPS match
Bradi2g08620.1	wrky transcription	1902	20	0	0.695	6	P:transcription; F:sequence-specific DNA binding; P:regulation of transcription; F:transcription factor activity; C:nucleus; F:DNA binding	IPR003657; G3DSA:2.20.25.80 (GENE3D), SignalP (SIGNALP)
Bradi2g09140.1	cytoplasmic dynein light	459	20	1.59315e-28	0.887	4	C:flagellum; F:microtubule motor activity; C:microtubule associated complex; P:microtubule-based process	no IPS match
Bradi2g09150.1	protein induced upon tuberization	285	3	9.69698e-05	0.93	1	P:response to stress	no IPS match
Bradi2g09350.1	zinc finger ccch type domain-containing protein zfn-like 3	1323	20	0	0.7915	4	F:nucleic acid binding; F:metal ion binding; C:cytoplasmic membrane-bounded vesicle; F:zinc ion binding	IPR000571; PTHR12506 (PANTHER), PTHR12506:SF9 (PANTHER), SSF90229 (SUPERFAMILY)
Bradi2g09480.1	leucine-rich repeat containing	3903	20	0	0.5505	8	F:ATP binding; P:apoptosis; P:defense response; C:cytoplasmic membrane-bounded vesicle; F:hydrolase activity; F:nucleotide binding; F:protein binding; F:phosphoprotein phosphatase activity	IPR000767; IPR001611; IPR002182; G3DSA:3.80.10.10 (GENE3D), PTHR23155 (PANTHER), PTHR23155:SF37 (PANTHER), SSF52047 (SUPERFAMILY), SSF52540 (SUPERFAMILY)
Bradi2g09550.1	nad-dependent epimerase dehydratase	960	20	2.14304e-117	0.706	6	F:binding; C:chloroplast; P:metabolic process; F:catalytic activity; P:cellular metabolic process; F:coenzyme binding	IPR001509; IPR016040; PTHR10366 (PANTHER), SSF51735 (SUPERFAMILY)
Bradi2g09750.1	phytochrome kinase substrate 1-like	1485	9	9.88049e-55	0.485556	2	F:kinase activity; C:mitochondrion	no IPS match
Bradi2g09810.1	phosphoglycerate bisphosphoglycerate mutase family protein	1014	20	9.26073e-114	0.768	5	C:plastid; C:mitochondrion; P:metabolic process; F:catalytic activity; C:cellular_component	IPR001345; IPR013078; G3DSA:3.40.50.1240 (GENE3D), PTHR23029 (PANTHER), SSF53254 (SUPERFAMILY)
Bradi2g09870.1	ring-h2 finger a2a	654	20	4.20544e-26	0.7425	8	F:metal ion binding; P:regulation of response to osmotic stress; C:cytoplasmic membrane-bounded vesicle; P:response to salt stress; F:zinc ion binding; F:ubiquitin-protein ligase activity; F:protein binding; P:positive regulation of abscisic acid mediated signaling pathway	IPR001841; IPR018957; G3DSA:3.30.40.10 (GENE3D), PTHR13644 (PANTHER), SignalP (SIGNALP), SSF57850 (SUPERFAMILY)
Bradi2g10000.1	protein kinase chloroplast	1137	20	2.31114e-103	0.5965	16	F:transferase activity; P:defense response; P:auxin biosynthetic process; F:protein serine/threonine kinase activity; F:protein kinase activity; P:apoptosis; P:protein amino acid phosphorylation; F:nucleotide binding; F:ATP binding; F:kinase activity; P:DNA repair; C:cellular_component; C:intracellular; F:protein binding; F:nuclease activity; C:plastid	no IPS match
Bradi2g10030.1	major facilitator superfamily antiporter	1353	20	1.53846e-168	0.6705	3	C:cytoplasmic membrane-bounded vesicle; C:membrane; P:transmembrane transport	IPR001958; IPR011701; IPR016196; IPR020846; PTHR10074 (PANTHER), PTHR10074:SF14 (PANTHER)
Bradi2g10040.1	dna gyrase b subunit	2172	20	0	0.893	13	F:DNA topoisomerase (ATP-hydrolyzing) activity; F:DNA topoisomerase activity; P:DNA topological change; P:auxin biosynthetic process; C:chromosome; P:DNA metabolic process; C:mitochondrion; F:DNA binding; F:nucleotide binding; F:ATP binding; F:isomerase activity; C:chloroplast; C:plastid	IPR000565; IPR001241; IPR002288; IPR003594; IPR006171; IPR011557; IPR013506; IPR013759; IPR013760; IPR014721; IPR018522; IPR020568; PTHR10169 (PANTHER), PTHR10169:SF3 (PANTHER), SignalP (SIGNALP)
Bradi2g10170.1	protein	684	16	5.21672e-70	0.7525	8	F:molecular_function; C:integral to membrane; C:membrane; P:biological_process; C:mitochondrial inner membrane; C:cellular_component; F:protein transporter activity; P:protein transport	IPR003397
Bradi2g10630.1	hypothetical protein SORBIDRAFT_03g011150 [Sorghum bicolor]	402	5	6.18705e-12	0.668	1	C:cytoplasmic membrane-bounded vesicle	PS51257 (PROFILE), SignalP (SIGNALP)
Bradi2g10640.1	ascorbate oxidase promoter-binding protein aobp	1464	20	1.83392e-154	0.5565	4	C:mitochondrion; P:regulation of transcription; F:zinc ion binding; F:DNA binding	IPR003851; SignalP (SIGNALP)
Bradi2g11170.1	wrky transcription	1542	20	4.79204e-84	0.6	8	F:metal ion binding; P:transcription; F:sequence-specific DNA binding; P:regulation of transcription; F:zinc ion binding; F:DNA binding; F:transcription factor activity; C:nucleus	IPR003657; G3DSA:2.20.25.80 (GENE3D)
Bradi2g11770.1	---NA---	561	0			0		SignalP (SIGNALP)
Bradi2g11890.1	ethylene-responsive factor-like protein 1	594	20	1.12359e-50	0.6805	11	P:response to anoxia; F:phosphoinositide phospholipase C activity; P:lipid metabolic process; F:transcription factor activity; C:nucleus; F:DNA binding; P:intracellular signaling pathway; P:signal transduction; P:regulation of transcription, DNA-dependent; P:transcription; P:regulation of transcription	IPR001471; IPR016177
Bradi2g11900.1	dihydrolipoyllysine-residue acetyltransferase component of pyruvatedehydrogenase complex	1566	20	0	0.788	13	F:dihydrolipoamide branched chain acyltransferase activity; F:dihydrolipoyllysine-residue (2-methylpropanoyl)transferase activity; F:transferase activity; C:mitochondrion; F:zinc ion binding; F:acetyltransferase activity; F:alpha-ketoacid dehydrogenase activity; F:lipoic acid binding; F:protein binding; F:acyltransferase activity; F:cofactor binding; P:fatty-acyl-CoA biosynthetic process; P:metab…	IPR000089; IPR001078; IPR003016; IPR004167; IPR011053; IPR015761; G3DSA:2.40.50.100 (GENE3D), G3DSA:3.30.559.10 (GENE3D), PTHR23151 (PANTHER), SSF52777 (SUPERFAMILY)
Bradi2g12360.1	Os09g0342000 [Oryza sativa Japonica Group]	972	20	5.36002e-23	0.464	1	C:plastid	IPR001810; IPR022364
Bradi2g12470.1	immediate-early protein rsp40	648	5	4.12674e-10	0.82	0		no IPS match
Bradi2g12570.1	protein	1242	20	2.10948e-52	0.533	2	F:molecular_function; P:biological_process	no IPS match
Bradi2g12770.1	ralf precursor	345	20	3.19118e-24	0.85	1	C:cytoplasmic membrane-bounded vesicle	no IPS match
Bradi2g12780.1	lpa1 (low psii accumulation1) binding	1365	20	0	0.7785	2	F:binding; P:photosystem II oxygen evolving complex assembly	IPR001440; IPR011990; IPR013026; IPR019734; IPR021883; SSF48452 (SUPERFAMILY)
Bradi2g13680.1	atp-dependent clp protease proteolytic subunit 1	930	20	6.53957e-140	0.8315	12	C:cytoplasmic membrane-bounded vesicle; C:chloroplast thylakoid; F:serine-type endopeptidase activity; C:plastid stroma; F:hydrolase activity; C:chloroplastic endopeptidase Clp complex; F:serine-type peptidase activity; F:peptidase activity; P:proteolysis; C:chloroplast stroma; C:chloroplast; C:plastid	IPR001907; IPR018215; G3DSA:3.90.226.10 (GENE3D), SSF52096 (SUPERFAMILY)
Bradi2g14380.1	predicted protein [Brachypodium distachyon]	459	17	2.29517e-35	0.742941	5	C:plastid; C:mitochondrion; F:molecular_function; P:biological_process; C:cellular_component	no IPS match
Bradi2g14520.1	pentatricopeptide repeat-containing protein	1578	20	1.10321e-168	0.73	7	P:DNA methylation; C:mitochondrion; F:molecular_function; F:binding; P:biological_process; F:DNA binding; C:cellular_component	IPR002885; PTHR10483 (PANTHER), SSF48452 (SUPERFAMILY)
Bradi2g14540.1	plasminogen activator inhibitor 1 rna-binding protein	1146	19	7.88233e-27	0.741579	0		IPR006861; IPR019084; PTHR12299 (PANTHER), PTHR12299:SF4 (PANTHER)
Bradi2g14620.1	sin3 histone deacetylase complex	1761	20	3.31971e-76	0.5105	2	P:regulation of transcription, DNA-dependent; C:nucleus	IPR003822; IPR013194; PTHR12346 (PANTHER)
Bradi2g14790.1	rna polymerase sigma factor	1575	20	2.56031e-133	0.6505	13	P:response to red light; P:response to blue light; P:response to far red light; F:transcription factor activity; F:DNA binding; P:regulation of transcription, DNA-dependent; C:flagellum; F:sigma factor activity; P:transcription initiation; P:transcription; P:regulation of transcription; F:DNA-directed RNA polymerase activity; C:plastid	IPR000943; IPR007624; IPR007627; IPR007630; IPR011991; IPR013324; IPR013325; IPR014284; G3DSA:1.10.601.10 (GENE3D)
Bradi2g14820.1	extra-large g-	2400	20	0	0.731	4	F:molecular_function; P:biological_process; C:plasma membrane; C:cellular_component	IPR021480
Bradi2g14950.1	anaphase-promoting complex subunit 10	618	20	2.86616e-87	0.9205	5	P:regulation of mitotic metaphase/anaphase transition; C:anaphase-promoting complex; P:regulation of DNA endoreduplication; P:phloem or xylem histogenesis; F:protein binding	IPR004939; IPR008979; G3DSA:2.60.120.260 (GENE3D)
Bradi2g15260.1	unknown protein [Oryza sativa Japonica Group]	2550	20	0	0.5775	4	C:mitochondrion; F:molecular_function; P:biological_process; C:cellular_component	IPR009719; PTHR10285 (PANTHER), PTHR10285:SF2 (PANTHER)
Bradi2g15520.1	calcium-dependent protein kinase	1647	20	0	0.928	15	F:transferase activity; P:auxin biosynthetic process; F:protein serine/threonine kinase activity; F:protein kinase activity; P:abscisic acid mediated signaling pathway; P:protein amino acid phosphorylation; F:nucleotide binding; F:ATP binding; F:kinase activity; F:protein binding; F:calmodulin-dependent protein kinase activity; C:plasma membrane; P:regulation of stomatal movement; F:calcium ion b…	IPR000719; IPR002048; IPR002290; IPR008271; IPR011009; IPR011992; IPR017441; IPR017442; IPR018247; IPR018248; IPR018249; IPR020636; IPR020642; G3DSA:1.10.510.10 (GENE3D), G3DSA:3.30.200.20 (GENE3D), SSF47473 (SUPERFAMILY)
Bradi2g15550.1	af462820_1 at3g27930 k24a2_2	1290	20	0	0.743	2	F:molecular_function; C:cellular_component	no IPS match
Bradi2g15610.1	tpa: auxin efflux carrier	1704	20	6.81145e-119	0.577	12	F:auxin efflux transmembrane transporter activity; C:cytoplasmic membrane-bounded vesicle; F:transporter activity; C:integral to membrane; P:pattern specification process; C:membrane; P:auxin polar transport; P:root development; P:longitudinal axis specification; P:transmembrane transport; C:plasma membrane; F:auxin:hydrogen symporter activity	IPR004776; IPR014024; SignalP (SIGNALP)
Bradi2g15650.1	hypothetical protein OsI_21101 [Oryza sativa Indica Group]	510	7	4.95176e-31	0.601429	0		no IPS match
Bradi2g15690.1	hypothetical protein SORBIDRAFT_09g029300 [Sorghum bicolor]	465	12	1.21086e-15	0.768333	3	F:molecular_function; C:chloroplast; P:biological_process	no IPS match
Bradi2g16010.1	hypothetical protein OsI_21030 [Oryza sativa Indica Group]	810	20	2.55289e-30	0.5375	0		IPR012442
Bradi2g16030.1	hypothetical protein SORBIDRAFT_09g028900 [Sorghum bicolor]	363	2	1.11134e-13	0.835	0		no IPS match
Bradi2g16050.1	protein	1557	20	0	0.9005	13	F:transferase activity; P:cuticle development; P:fatty acid biosynthetic process; P:very-long-chain fatty acid metabolic process; C:membrane; P:lipid biosynthetic process; P:response to light stimulus; F:catalytic activity; P:response to cold; F:transferase activity, transferring acyl groups other than amino-acyl groups; F:acyltransferase activity; P:metabolic process; F:icosanoyl-CoA synthase ac…	no IPS match
Bradi2g16210.1	mitotic checkpoint protein	2175	20	0	0.6585	24	P:cell division; F:transferase activity, transferring glycosyl groups; C:nucleus; P:mitotic telophase; P:mitotic cell cycle checkpoint; P:mitotic anaphase; F:galactosyltransferase activity; C:condensed chromosome kinetochore; C:kinetochore; C:integral to membrane; C:membrane; P:cell cycle; C:spindle; C:nuclear pore; C:centrosome; C:mitochondrion; C:cytoplasm; P:mitotic metaphase; C:Golgi apparatu…	IPR008672; PD936484 (PRODOM), PTHR23168 (PANTHER)
Bradi2g16330.1	protein	2568	19	0	0.567895	3	F:molecular_function; C:chloroplast; P:biological_process	no IPS match
Bradi2g16340.1	big map kinase	1779	20	0	0.8145	11	F:transferase activity; P:auxin biosynthetic process; F:protein serine/threonine kinase activity; F:protein kinase activity; P:protein amino acid phosphorylation; F:nucleotide binding; F:ATP binding; F:kinase activity; P:signal transduction; F:MAP kinase activity; F:protein binding	IPR000719; IPR002290; IPR003527; IPR011009; IPR017441; IPR017442; G3DSA:1.10.510.10 (GENE3D), G3DSA:3.30.200.20 (GENE3D), PTHR11295 (PANTHER), PTHR11295:SF69 (PANTHER)
Bradi2g16360.1	---NA---	1017	0			0		no IPS match
Bradi2g16970.1	ribosomal protein l21	789	20	1.11399e-59	0.817	20	F:RNA binding; C:chloroplast; C:plastid; P:double fertilization forming a zygote and endosperm; F:DNA binding; C:ribonucleoprotein complex; F:structural constituent of chromatin; P:karyogamy; F:structural constituent of ribosome; F:transcription factor activity; P:translation; C:mitochondrion; F:chromatin binding; C:chromatin; P:chromatin assembly or disassembly; C:ribosome; F:rRNA binding; C:int…	IPR001787; IPR018258; SignalP (SIGNALP)
Bradi2g17230.1	phosphatidyl serine synthase family protein	1320	20	0	0.8955	4	C:membrane; P:phosphatidylserine biosynthetic process; F:CDP-diacylglycerol-serine O-phosphatidyltransferase activity; C:cellular_component	IPR004277
Bradi2g17310.1	protein	561	20	1.9442e-35	0.6235	2	F:molecular_function; C:cellular_component	no IPS match
Bradi2g17400.1	adenylate isopentenyltransferase	1077	20	2.67376e-106	0.722	9	F:transferase activity; F:adenylate dimethylallyltransferase activity; P:tRNA processing; P:cytokinin biosynthetic process; C:mitochondrion; P:secondary growth; F:ATP binding; F:tRNA isopentenyltransferase activity; C:plastid	IPR002627; PTHR11088:SF20 (PANTHER), SSF52540 (SUPERFAMILY)
Bradi2g17430.1	Os05g0551500 [Oryza sativa Japonica Group]	627	7	2.20745e-26	0.62	1	C:mitochondrion	IPR012438
Bradi2g17900.1	chaperone protein dnaj 10	915	20	2.63879e-61	0.886	5	F:unfolded protein binding; C:mitochondrion; P:protein folding; F:heat shock protein binding; C:cellular_component	IPR001623; IPR003095; IPR015609; IPR018253; PTHR11821:SF12 (PANTHER)
Bradi2g18160.1	chain crystal structure of artocarpin-mannopentose complex-like	876	20	6.29068e-49	0.676	3	F:molecular_function; P:biological_process; C:cellular_component	IPR001229
Bradi2g18200.1	bhlh transcription factor-like	984	20	4.06999e-10	0.8195	3	P:regulation of transcription; F:transcription regulator activity; C:nucleus	IPR001092; IPR011598
Bradi2g18260.1	#NAME?	1731	20	0	0.882	20	F:unfolded protein binding; P:mitochondrion organization; P:cellular protein metabolic process; F:ATP binding; C:mitochondrial matrix; P:response to cadmium ion; P:protein refolding; F:copper ion binding; P:response to heat; C:cytosolic ribosome; C:mitochondrion; P:auxin biosynthetic process; F:nucleotide binding; C:cytoplasm; P:response to stress; C:cytosol; P:protein folding; F:protein binding;…	IPR001844; IPR002423; IPR018370; G3DSA:1.10.560.10 (GENE3D), G3DSA:3.50.7.10 (GENE3D), PTHR11353:SF9 (PANTHER), SSF52029 (SUPERFAMILY), SSF54849 (SUPERFAMILY)
Bradi2g18580.1	receptor-like kinase-like	1287	20	7.84698e-50	0.476	5	C:plastid; F:kinase activity; C:mitochondrion; C:cytoplasmic membrane-bounded vesicle; F:receptor activity	IPR001810; IPR017451; IPR022364
Bradi2g18670.1	type i inositol polyphosphate 5-	2112	20	0	0.668	9	F:inositol or phosphatidylinositol phosphatase activity; F:2-alkenal reductase activity; C:mitochondrion; P:oxidation reduction; F:oxidoreductase activity; C:cellular_component; F:inositol-polyphosphate 5-phosphatase activity; P:biological_process; C:plastid	IPR000300; IPR005135; G3DSA:3.60.10.10 (GENE3D), PTHR11200 (PANTHER), PTHR11200:SF29 (PANTHER)
Bradi2g18690.1	choline kinase	1110	20	5.57864e-155	0.8275	8	P:regulation of transcription, DNA-dependent; F:kinase activity; F:transferase activity; F:choline kinase activity; F:ethanolamine kinase activity; C:cellular_component; F:DNA binding; F:transcription factor activity	IPR002573; IPR007521; IPR011009; G3DSA:3.90.1200.10 (GENE3D), PTHR22603:SF7 (PANTHER)
Bradi2g18870.1	hypothetical protein OsI_20749 [Oryza sativa Indica Group]	525	4	1.86447e-07	0.605	1	C:mitochondrion	SignalP (SIGNALP)
Bradi2g18950.1	serine-threonine protein plant-	1440	20	2.14094e-115	0.698	7	F:kinase activity; P:oxidation reduction; F:oxidoreductase activity; C:cytoplasmic membrane-bounded vesicle; F:2-alkenal reductase activity; C:anchored to membrane; F:protein binding	IPR001611; PR00019 (PRINTS), G3DSA:3.80.10.10 (GENE3D), PTHR23258 (PANTHER), PTHR23258:SF462 (PANTHER), SignalP (SIGNALP), SSF52058 (SUPERFAMILY)
Bradi2g19060.1	membrane protein cov	834	20	1.92293e-129	0.834	1	C:membrane	IPR007462
Bradi2g19270.1	ccch transcription factor	831	20	8.37891e-93	0.6585	6	F:metal ion binding; F:nucleic acid binding; P:leaf senescence; P:jasmonic acid mediated signaling pathway; F:zinc ion binding; C:nucleus	IPR000571; SSF90229 (SUPERFAMILY)
Bradi2g19480.1	protein	1125	20	2.61837e-75	0.8295	7	P:response to light stimulus; P:regulation of transcription, DNA-dependent; F:metal ion binding; P:circadian rhythm; F:sequence-specific DNA binding; F:zinc ion binding; F:transcription factor activity	IPR000679; IPR013088; PTHR10071 (PANTHER), PTHR10071:SF9 (PANTHER), SSF57716 (SUPERFAMILY)
Bradi2g19570.1	protein	2220	20	0	0.8635	7	F:ATP binding; F:binding; F:hydrolase activity; F:nucleotide binding; F:nucleoside-triphosphatase activity; P:auxin biosynthetic process; F:protein binding	IPR003338; IPR003593; IPR003959; IPR003960; IPR004201; IPR009010; G3DSA:1.10.8.60 (GENE3D), G3DSA:3.40.50.300 (GENE3D), PTHR23078 (PANTHER), SSF52540 (SUPERFAMILY), SSF54585 (SUPERFAMILY)
Bradi2g19630.1	---NA---	483	0			0		no IPS match
Bradi2g19870.1	ettin-like auxin response factor	1965	20	1.00475e-177	0.611	6	P:regulation of transcription, DNA-dependent; P:response to hormone stimulus; P:transcription; P:regulation of transcription; F:DNA binding; C:nucleus	IPR003340; IPR010525; G3DSA:2.40.330.10 (GENE3D)
Bradi2g20050.1	import inner membrane translocase subunit tim50	1122	20	9.77073e-123	0.785	4	C:mitochondrion; F:molecular_function; P:embryonic development ending in seed dormancy; C:mitochondrial inner membrane	IPR004274; G3DSA:3.40.50.1000 (GENE3D), PTHR12210 (PANTHER), PTHR12210:SF3 (PANTHER), SignalP (SIGNALP), SSF56784 (SUPERFAMILY)
Bradi2g20120.1	Os05g0512100 [Oryza sativa Japonica Group]	567	7	2.15508e-29	0.588571	1	C:mitochondrion	no IPS match
Bradi2g20230.1	lipoic acid synthetase	1107	20	2.48752e-163	0.85	12	P:lipoate biosynthetic process; P:lipoic acid biosynthetic process; C:cytoplasm; F:lipoic acid synthase activity; F:sulfurtransferase activity; F:4 iron, 4 sulfur cluster binding; F:iron-sulfur cluster binding; F:catalytic activity; F:lipoate synthase activity; P:metabolic process; C:chloroplast; C:plastid	IPR003698; IPR006638; IPR007197; IPR013785; PTHR10949 (PANTHER), SSF102114 (SUPERFAMILY)
Bradi2g20270.1	f-box family protein	1263	20	9.73537e-130	0.7175	3	F:molecular_function; P:biological_process; C:cellular_component	IPR022364
Bradi2g20640.1	zinc finger	1254	15	5.63231e-53	0.556	3	F:metal ion binding; F:zinc ion binding; F:protein binding	IPR001841; IPR008162; G3DSA:3.30.40.10 (GENE3D), SSF57850 (SUPERFAMILY)
Bradi2g20670.1	hypothetical protein SORBIDRAFT_09g024750 [Sorghum bicolor]	1107	4	5.37042e-41	0.535	1	C:plastid	no IPS match
Bradi2g20690.1	receptor-like serine threonine protein kinase ark3	2370	20	0	0.672	15	C:cytoplasmic membrane-bounded vesicle; F:transmembrane receptor protein serine/threonine kinase activity; P:auxin biosynthetic process; C:vacuole; F:protein serine/threonine kinase activity; F:sugar binding; F:protein kinase activity; F:nucleotide binding; P:protein amino acid phosphorylation; F:ATP binding; F:kinase activity; F:microtubule motor activity; P:recognition of pollen; F:receptor act…	IPR000719; IPR000742; IPR000858; IPR001245; IPR001480; IPR003609; IPR011009; IPR013227; IPR021820; G3DSA:1.10.510.10 (GENE3D), G3DSA:3.30.200.20 (GENE3D), PTHR23258 (PANTHER), PTHR23258:SF432 (PANTHER), SignalP (SIGNALP)
Bradi2g20900.1	unknown protein [Oryza sativa Japonica Group]	2058	20	0	0.6595	4	C:plastid; C:chloroplast; P:biological_process; C:plasma membrane	no IPS match
Bradi2g20950.1	retrotransposon unclassified	1428	20	1.11462e-23	0.505	3	F:nucleic acid binding; C:mitochondrion; F:zinc ion binding	IPR001878
Bradi2g21030.1	ribosomal protein l11 methyltransferase	1209	20	2.10881e-142	0.669	7	F:methyltransferase activity; F:protein methyltransferase activity; C:mitochondrion; C:cytoplasm; F:transferase activity; P:protein amino acid methylation; C:ribosome	IPR010456; G3DSA:3.40.50.150 (GENE3D), PTHR18895 (PANTHER), PTHR18895:SF3 (PANTHER), SignalP (SIGNALP), SSF53335 (SUPERFAMILY)
Bradi2g21060.1	ethylene-responsive transcription factor 4	711	20	9.07044e-36	0.7025	6	P:regulation of transcription, DNA-dependent; P:transcription; P:regulation of transcription; F:DNA binding; F:transcription factor activity; C:nucleus	no IPS match
Bradi2g21350.1	---NA---	462	0			0		no IPS match
Bradi2g21820.1	promoter-binding factor-like protein	996	20	3.18754e-119	0.7305	9	P:response to stress; F:sequence-specific DNA binding; F:transcription factor activity; C:nucleus; F:DNA binding; C:mitochondrion; F:protein dimerization activity; P:regulation of transcription, DNA-dependent; F:transcription activator activity	IPR004827; IPR011616; PTHR22952 (PANTHER), PTHR22952:SF10 (PANTHER)
Bradi2g22050.1	cytochrome p450	1641	20	0	0.6615	13	F:heme binding; F:iron ion binding; C:cytoplasmic membrane-bounded vesicle; F:electron carrier activity; C:mitochondrion; P:multicellular organismal development; P:oxidation reduction; F:oxidoreductase activity; P:gibberellin catabolic process; F:secologanin synthase activity; F:metal ion binding; F:monooxygenase activity; P:unidimensional cell growth	IPR001128; IPR002401; IPR017972; PTHR19383:SF174 (PANTHER), SignalP (SIGNALP)
Bradi2g22470.1	af410285_1 at2g40400	3744	20	0	0.821	4	F:molecular_function; C:chloroplast; C:chloroplast thylakoid lumen; P:biological_process	IPR001683; IPR003018; IPR007314; IPR015404; IPR021825; PTHR10555 (PANTHER), PTHR10555:SF25 (PANTHER)
Bradi2g22630.1	outer membrane omp85 family protein	1581	20	0	0.804	5	C:plastid; C:mitochondrion; F:molecular_function; P:biological_process; C:outer membrane	IPR000184
Bradi2g22750.1	calcium-dependent protein kinase	1647	20	0	0.9015	11	F:transferase activity; P:auxin biosynthetic process; F:protein serine/threonine kinase activity; F:protein kinase activity; P:protein amino acid phosphorylation; F:nucleotide binding; F:ATP binding; F:kinase activity; F:protein binding; F:calmodulin-dependent protein kinase activity; F:calcium ion binding	IPR000719; IPR002048; IPR002290; IPR008271; IPR011009; IPR011992; IPR017441; IPR017442; IPR018247; IPR018248; IPR018249; IPR020636; IPR020642; G3DSA:1.10.510.10 (GENE3D), SSF47473 (SUPERFAMILY)
Bradi2g23230.1	histone	444	20	6.81018e-43	0.983	6	C:chromosome; C:nucleosome; P:nucleosome assembly; P:chromosome organization; C:nucleus; F:DNA binding	no IPS match
Bradi2g23530.1	transcription factor qsh-1	1689	20	5.27205e-156	0.7405	6	P:regulation of transcription, DNA-dependent; F:sequence-specific DNA binding; P:regulation of transcription; F:DNA binding; F:transcription factor activity; C:nucleus	IPR001356; IPR006563; IPR009057; IPR012287; IPR017970; PTHR11850 (PANTHER), PTHR11850:SF14 (PANTHER)
Bradi2g23610.1	protein	702	20	8.83414e-76	0.714	1	F:zinc ion binding	IPR011016; IPR018957; G3DSA:3.30.40.10 (GENE3D), PTHR23012 (PANTHER), PTHR23012:SF5 (PANTHER)
Bradi2g23980.1	myb-like transcription factor	738	20	4.29815e-23	0.748	3	C:plastid; F:DNA binding; C:nucleus	IPR001005; IPR009057; IPR015609; IPR017877; PTHR11821:SF29 (PANTHER)
Bradi2g24440.1	cytosolic factor-like protein	1779	20	1.01723e-173	0.871	3	F:transporter activity; C:intracellular; P:transport	IPR001251; IPR008273; IPR009038; IPR011074; G3DSA:1.10.8.20 (GENE3D), PTHR23324 (PANTHER), PTHR23324:SF4 (PANTHER), SSF101576 (SUPERFAMILY)
Bradi2g24750.1	leaf senescence related	1284	20	0	0.834	0		IPR004253
Bradi2g24930.1	protein	1932	20	0	0.733	10	C:cytoplasmic membrane-bounded vesicle; P:auxin biosynthetic process; F:protein serine/threonine kinase activity; F:protein kinase activity; P:protein amino acid phosphorylation; F:nucleotide binding; F:ATP binding; F:kinase activity; F:protein tyrosine kinase activity; C:endomembrane system	IPR000719; IPR008271; IPR011009; IPR017441; IPR017442; G3DSA:1.10.510.10 (GENE3D), G3DSA:3.30.200.20 (GENE3D), PTHR23258 (PANTHER), PTHR23258:SF420 (PANTHER), SignalP (SIGNALP)
Bradi2g25100.1	emb1879 (embryo defective 1879)	1554	20	0	0.7965	4	C:mitochondrion; F:molecular_function; P:embryonic development ending in seed dormancy; C:cellular_component	IPR006968; PTHR12770:SF6 (PANTHER)
Bradi2g25380.1	myb family transcription factor	981	20	8.63515e-45	0.749	5	P:response to cold; P:regulation of transcription; F:transcription factor activity; F:DNA binding; C:nucleus	IPR006447; IPR009057; IPR012287; IPR014778; IPR017930
Bradi2g25390.1	r3h domain containing	1047	20	2.06857e-140	0.7195	4	F:nucleic acid binding; C:mitochondrion; P:biological_process; C:cellular_component	PTHR15672 (PANTHER), PTHR15672:SF1 (PANTHER), SSF82708 (SUPERFAMILY)
Bradi2g26070.1	protein kinase	783	20	4.05485e-38	0.7105	7	F:kinase activity; F:protein kinase activity; F:ATP binding; F:nucleotide binding; P:protein amino acid phosphorylation; P:auxin biosynthetic process; F:protein serine/threonine kinase activity	IPR011009; G3DSA:3.30.200.20 (GENE3D), PTHR23258 (PANTHER)
Bradi2g26200.1	bzip protein	2340	20	0	0.789	2	F:molecular_function; C:plasma membrane	IPR006867; IPR006868; PTHR21450 (PANTHER)
Bradi2g26430.1	susceptibility homeodomain transcription factor	489	20	9.4297e-53	0.7515	2	P:trichome morphogenesis; C:cellular_component	no IPS match
Bradi2g26690.1	ring finger	1578	20	0	0.7105	5	F:metal ion binding; C:plastid; C:chloroplast; F:zinc ion binding; F:protein binding	IPR001841; IPR018957; G3DSA:3.30.40.10 (GENE3D), PTHR14155 (PANTHER), PTHR14155:SF2 (PANTHER), SSF57850 (SUPERFAMILY)
Bradi2g26710.1	integral membrane transporter family protein	1317	20	0	0.731	4	C:plastid; C:membrane; F:transporter activity; P:transport	IPR004324; IPR016196
Bradi2g26950.1	protein	1155	20	3.71346e-133	0.892	7	C:plastid; C:mitochondrion; F:molecular_function; C:chloroplast envelope; C:chloroplast; P:biological_process; C:chloroplast inner membrane	IPR021825
Bradi2g27020.1	af439853_1pathogen-induced calmodulin-binding protein	3207	20	0	0.622	2	F:calmodulin binding; C:cellular_component	IPR012417
Bradi2g27920.1	ap2 domain transcription factor erebp	507	20	1.27575e-23	0.779	6	P:regulation of transcription, DNA-dependent; P:transcription; P:regulation of transcription; F:DNA binding; F:transcription factor activity; C:nucleus	IPR001471; IPR016177
Bradi2g27940.1	ring-h2 finger protein atl3f	633	20	4.26131e-33	0.7335	5	F:metal ion binding; C:cytoplasmic membrane-bounded vesicle; C:membrane; F:zinc ion binding; F:protein binding	IPR001841; IPR018957; G3DSA:3.30.40.10 (GENE3D), PTHR22764 (PANTHER), SignalP (SIGNALP), SSF57850 (SUPERFAMILY)
Bradi2g31960.1	c4-dicarboxylate transporter-like protein	1920	20	0	0.718	7	C:mitochondrion; C:integral to membrane; C:membrane; P:transmembrane transport; P:cellular ion homeostasis; F:transporter activity; C:plasma membrane	IPR004695
Bradi2g32630.1	zinc finger family protein	726	20	9.88785e-17	0.6805	4	C:mitochondrion; C:membrane; F:zinc ion binding; F:protein binding	IPR011016; G3DSA:3.30.40.10 (GENE3D)
Bradi2g32670.1	Os05g0206600 [Oryza sativa Japonica Group]	1524	20	1.55142e-119	0.6355	3	F:molecular_function; P:biological_process; C:cellular_component	IPR006943
Bradi2g32950.1	lachrymatory factor synthase	525	20	4.38658e-49	0.6135	0		no IPS match
Bradi2g32980.1	retrotransposon expressed	1044	20	4.90277e-25	0.536	9	C:cytoplasmic membrane-bounded vesicle; C:membrane; F:enzyme inhibitor activity; C:mitochondrion; F:nucleic acid binding; F:RNA-directed DNA polymerase activity; F:RNA binding; P:RNA-dependent DNA replication; F:pectinesterase activity	IPR006501; IPR012337; PS51257 (PROFILE), SignalP (SIGNALP)
Bradi2g33180.1	diacylglycerol acyltransferase	1563	20	0	0.8245	5	F:diacylglycerol O-acyltransferase activity; F:acyltransferase activity; F:transferase activity; C:integral to membrane; C:membrane	IPR004299; PTHR10408 (PANTHER)
Bradi2g33380.1	hexokinase 1	1380	20	0	0.851	9	F:transferase activity; P:auxin biosynthetic process; F:nucleotide binding; F:ATP binding; F:kinase activity; P:carbohydrate metabolic process; P:glycolysis; F:hexokinase activity; F:phosphotransferase activity, alcohol group as acceptor	IPR001312; IPR019807; IPR022672; IPR022673; G3DSA:3.40.367.20 (GENE3D), SSF53067 (SUPERFAMILY)
Bradi2g33980.1	3 -n-debenzoyltaxol n-benzoyltransferase -like	1305	20	0	0.815	2	F:transferase activity; F:transferase activity, transferring acyl groups other than amino-acyl groups	IPR003480; G3DSA:3.30.559.10 (GENE3D), G3DSA:3.30.559.20 (GENE3D)
Bradi2g34140.1	hypothetical protein OsJ_17315 [Oryza sativa Japonica Group]	417	20	1.48626e-21	0.6855	2	C:plastid; C:mitochondrion	no IPS match
Bradi2g34280.1	lipase plat lh2	570	20	1.08014e-52	0.693	4	C:endomembrane system; F:molecular_function; C:cytoplasmic membrane-bounded vesicle; P:biological_process	IPR008976; IPR010417; SignalP (SIGNALP)
Bradi2g34330.1	cle family 101 protein	456	5	4.53058e-07	0.518	1	C:cytoplasmic membrane-bounded vesicle	SignalP (SIGNALP)
Bradi2g34380.1	receptor protein kinase	3369	20	0	0.7695	16	F:transferase activity; C:cytoplasmic membrane-bounded vesicle; C:integral to membrane; P:auxin biosynthetic process; C:membrane; F:protein serine/threonine kinase activity; F:2-alkenal reductase activity; F:protein kinase activity; P:protein amino acid phosphorylation; F:nucleotide binding; F:ATP binding; F:kinase activity; P:oxidation reduction; F:oxidoreductase activity; F:receptor activity; F…	IPR000719; IPR001611; IPR008271; IPR011009; IPR013210; IPR017441; IPR017442; PR00019 (PRINTS), G3DSA:1.10.510.10 (GENE3D), G3DSA:3.30.200.20 (GENE3D), G3DSA:3.80.10.10 (GENE3D), PTHR23258 (PANTHER), PTHR23258:SF462 (PANTHER), PS51257 (PROFILE), SignalP (SIGNALP), SSF52047 (SUPERFAMILY), SSF52058 (SUPERFAMILY)
Bradi2g34390.1	dna binding	1722	20	3.63733e-144	0.646	5	C:plastid; F:molecular_function; C:cytoplasmic membrane-bounded vesicle; P:biological_process; C:cellular_component	IPR009060; IPR010820
Bradi2g34510.1	hypothetical protein OsI_18595 [Oryza sativa Indica Group]	687	20	6.74642e-25	0.782	0		no IPS match
Bradi2g34520.1	lob domain 15	768	20	2.59982e-50	0.9375	4	F:molecular_function; P:biological_process; F:protein binding; C:cellular_component	IPR004883
Bradi2g34540.1	hypothetical protein SORBIDRAFT_09g004920 [Sorghum bicolor]	489	20	8.28001e-41	0.8585	3	C:endomembrane system; F:molecular_function; P:biological_process	no IPS match
Bradi2g34580.1	fructose-6-phosphate-2-kinase fructose- -bisphosphatase	2313	20	0	0.837	13	F:transferase activity; F:fructose-2,6-bisphosphate 2-phosphatase activity; F:carbohydrate binding; F:hydrolase activity; F:ATP binding; F:kinase activity; P:carbohydrate metabolic process; F:catalytic activity; P:metabolic process; P:fructose 2,6-bisphosphate metabolic process; C:cytosol; F:6-phosphofructo-2-kinase activity; P:fructose metabolic process	IPR001345; IPR002044; IPR003094; IPR013078; IPR013079; IPR013784; G3DSA:3.40.50.1240 (GENE3D), G3DSA:3.40.50.300 (GENE3D), PTHR10606:SF7 (PANTHER), SSF52540 (SUPERFAMILY), SSF53254 (SUPERFAMILY)
Bradi2g35110.1	Os05g0154900 [Oryza sativa Japonica Group]	441	15	5.23699e-43	0.804667	2	F:molecular_function; P:biological_process	SignalP (SIGNALP)
Bradi2g35120.1	small nuclear ribonucleoprotein u1a	756	20	9.39889e-106	0.8325	9	C:ribonucleoprotein complex; C:nucleus; F:nucleic acid binding; F:nucleotide binding; F:RNA binding; C:U1 snRNP; C:nucleolus; P:response to salt stress; P:nuclear mRNA splicing, via spliceosome	IPR000504; IPR012677; PTHR10501 (PANTHER), SSF54928 (SUPERFAMILY)
Bradi2g35980.1	glutathione transferase f4	681	20	1.14196e-93	0.719	3	C:cytoplasmic membrane-bounded vesicle; F:transferase activity; F:glutathione transferase activity	no IPS match
Bradi2g36050.1	phenazine biosynthesis	768	20	4.46559e-26	0.62	3	P:biosynthetic process; C:mitochondrion; F:catalytic activity	IPR003719; G3DSA:3.10.310.10 (GENE3D), SSF54506 (SUPERFAMILY)
Bradi2g36220.1	protein	1332	20	0	0.706	2	C:mitochondrion; F:molecular_function	IPR002885; PTHR10483 (PANTHER), PTHR10483:SF7 (PANTHER), SignalP (SIGNALP), SSF48452 (SUPERFAMILY)
Bradi2g36710.1	rna-binding protein 8a	624	20	8.74376e-68	0.794	6	F:nucleic acid binding; F:RNA binding; C:cytoplasm; F:nucleotide binding; P:RNA processing; C:nucleus	IPR000504; IPR008111; IPR012677; PTHR23139 (PANTHER), PTHR23139:SF8 (PANTHER), SSF54928 (SUPERFAMILY)
Bradi2g36740.1	bp-5 protein	1485	20	3.19322e-37	0.597	6	C:plastid; C:mitochondrion; P:regulation of transcription; F:transcription regulator activity; F:protein binding; C:nucleus	IPR001092
Bradi2g36790.1	Os05g0138000 [Oryza sativa Japonica Group]	309	9	6.73336e-11	0.528889	3	F:molecular_function; P:biological_process; C:cellular_component	no IPS match
Bradi2g36960.1	dna binding	873	18	2.61993e-55	0.579444	1	F:zinc ion binding	no IPS match
Bradi2g37370.1	protein	831	18	2.82839e-40	0.611111	3	F:molecular_function; P:biological_process; C:cellular_component	IPR012862
Bradi2g37520.1	nudix type motif 22	912	20	6.32742e-132	0.7765	3	C:cytoplasmic membrane-bounded vesicle; F:hydrolase activity; P:biological_process	IPR000086; IPR015797
Bradi2g37650.1	wuschel-related homeobox 3b	828	20	6.47426e-37	0.9285	14	F:sequence-specific DNA binding; F:transcription factor activity; C:nucleus; F:DNA binding; P:centrolateral axis specification; P:multicellular organismal development; P:adaxial/abaxial axis specification; P:regulation of transcription, DNA-dependent; P:organ development; P:flower development; P:stipule development; P:transcription; P:cell proliferation; P:regulation of transcription	no IPS match
Bradi2g37970.1	beta3-glucuronyltransferase	1143	20	1.10239e-121	0.709	5	C:mitochondrion; F:transferase activity; C:membrane; F:transferase activity, transferring glycosyl groups; F:galactosylgalactosylxylosylprotein 3-beta-glucuronosyltransferase activity	IPR005027; G3DSA:3.90.550.10 (GENE3D), PTHR10896:SF1 (PANTHER), SignalP (SIGNALP), SSF53448 (SUPERFAMILY)
Bradi2g38200.1	serine threonine-protein kinase	2523	20	0	0.644	12	F:transferase activity; C:cytoplasmic membrane-bounded vesicle; P:auxin biosynthetic process; F:protein serine/threonine kinase activity; C:membrane; F:protein homodimerization activity; F:protein kinase activity; P:protein amino acid phosphorylation; F:nucleotide binding; F:ATP binding; F:kinase activity; F:receptor activity	IPR000719; IPR008271; IPR009091; IPR011009; IPR017441; IPR017442; G3DSA:1.10.510.10 (GENE3D), G3DSA:3.30.200.20 (GENE3D), PTHR23258 (PANTHER), PTHR23258:SF418 (PANTHER), SignalP (SIGNALP)
Bradi2g38240.1	hypothetical protein SORBIDRAFT_09g002380 [Sorghum bicolor]	426	2	6.60291e-14	0.88	1	C:mitochondrion	no IPS match
Bradi2g38390.1	knox class homeodomain protein	903	20	4.31315e-125	0.792	7	P:regulation of transcription, DNA-dependent; F:sequence-specific DNA binding; P:regulation of transcription; F:transcription regulator activity; F:DNA binding; F:transcription factor activity; C:nucleus	IPR001356; IPR005539; IPR005540; IPR005541; IPR009057; IPR012287; IPR017970; PTHR11850 (PANTHER), PTHR11850:SF15 (PANTHER)
Bradi2g38650.1	myosin heavy chain	2241	20	0	0.654	3	F:molecular_function; P:biological_process; C:cellular_component	IPR007308; PTHR14732 (PANTHER), SignalP (SIGNALP)
Bradi2g39220.1	zinc finger	1233	20	1.84379e-133	0.6885	9	C:membrane; P:metal ion transport; C:mitochondrion; F:zinc ion binding; C:intracellular; F:protein binding; F:metal ion transmembrane transporter activity; P:transmembrane transport; F:metal ion binding	IPR001841; IPR010543; G3DSA:3.30.40.10 (GENE3D), PTHR22763 (PANTHER), SSF57850 (SUPERFAMILY)
Bradi2g39240.1	pumilio domain-containing protein ppd1	2667	20	0	0.8025	2	F:RNA binding; F:binding	IPR001313; IPR011989; IPR012940; IPR016024; PTHR12537 (PANTHER), PTHR12537:SF12 (PANTHER)
Bradi2g39730.1	ribonucleic acid binding protein	1233	20	4.82107e-41	0.6785	9	P:RNA splicing; F:nucleic acid binding; F:nucleotide binding; F:RNA binding; C:nucleoplasm; P:nuclear mRNA splicing, via spliceosome; F:protein binding; C:nuclear speck; C:plastid	IPR000504; IPR012677; PTHR15481 (PANTHER), SSF54928 (SUPERFAMILY)
Bradi2g39770.1	ras-related protein rab11c	690	20	8.16071e-95	0.89	8	F:GTP binding; P:cytokinesis; P:small GTPase mediated signal transduction; F:hydrolase activity; F:nucleotide binding; C:cell plate; C:endosome; P:protein transport	SignalP (SIGNALP)
Bradi2g39860.1	fh protein nfh2	2379	20	2.39721e-168	0.7025	6	F:actin binding; F:actin filament binding; C:membrane; P:cellular component organization; F:protein binding; P:actin cytoskeleton organization	IPR003104; IPR015425; PR01217 (PRINTS), PTHR23213 (PANTHER), PTHR23213:SF18 (PANTHER), SignalP (SIGNALP)
Bradi2g40050.1	sin3 histone deacetylase complex	2247	20	9.69117e-172	0.772	2	P:regulation of transcription, DNA-dependent; C:nucleus	PTHR12346 (PANTHER), SignalP (SIGNALP)
Bradi2g40060.1	haloacid dehalogenase-like hydrolase family protein	3651	20	0	0.798	17	F:phospholipid-translocating ATPase activity; C:integral to membrane; C:membrane; F:ATPase activity, coupled to transmembrane movement of ions, phosphorylative mechanism; C:mitochondrion; F:hydrolase activity; F:nucleotide binding; F:ATP binding; P:phospholipid transport; P:ATP biosynthetic process; F:catalytic activity; C:chloroplast envelope; F:calmodulin binding; P:metabolic process; F:magnesi…	IPR001757; IPR006539; IPR008250; IPR018303; G3DSA:3.40.50.1000 (GENE3D), PTHR11939:SF18 (PANTHER), SSF56784 (SUPERFAMILY), SSF81653 (SUPERFAMILY), SSF81660 (SUPERFAMILY), SSF81665 (SUPERFAMILY)
Bradi2g40120.1	peroxin pex14	1434	20	9.81766e-137	0.5925	7	C:peroxisome; P:protein targeting to peroxisome; C:cytosol; C:membrane; P:peroxisome organization; F:protein binding; F:protein transporter activity	IPR006785
Bradi2g40690.1	carboxyl-terminal proteinase	1173	20	3.88253e-178	0.8075	5	C:endomembrane system; F:molecular_function; C:cytoplasmic membrane-bounded vesicle; P:biological_process; C:cellular_component	IPR004314; SignalP (SIGNALP)
Bradi2g40760.1	drh1 (dead box rna helicase 1) atp-dependent rna helicase atpase	2487	20	0	0.8745	11	F:helicase activity; P:auxin biosynthetic process; F:ATP-dependent RNA helicase activity; F:hydrolase activity; F:nucleic acid binding; F:nucleotide binding; F:RNA binding; F:ATP binding; F:ATP-dependent helicase activity; F:ATPase activity; F:protein binding	IPR000629; IPR001202; IPR001650; IPR011545; IPR014001; IPR014014; IPR014021; G3DSA:2.20.70.10 (GENE3D), G3DSA:3.40.50.300 (GENE3D), PTHR10967 (PANTHER), PTHR10967:SF50 (PANTHER), SSF52540 (SUPERFAMILY)
Bradi2g41030.1	peptide deformylase	729	20	1.45366e-100	0.862	12	C:plant-type cell wall; F:iron ion binding; F:formylmethionine deformylase activity; C:mitochondrion; F:hydrolase activity; P:translation; P:co-translational protein modification; F:peptide deformylase activity; C:chloroplast stroma; F:metal ion binding; C:chloroplast; C:plastid	IPR000181
Bradi2g41700.1	leucine rich repeat receptor	1851	20	0	0.611	16	C:cytoplasmic membrane-bounded vesicle; C:integral to membrane; F:protein serine/threonine kinase activity; C:membrane; F:2-alkenal reductase activity; F:protein kinase activity; P:protein amino acid phosphorylation; P:transmembrane receptor protein tyrosine kinase signaling pathway; F:ATP binding; F:kinase activity; P:oxidation reduction; F:protein tyrosine kinase activity; F:oxidoreductase acti…	IPR000719; IPR001245; IPR011009; IPR013210; G3DSA:1.10.510.10 (GENE3D), G3DSA:3.30.200.20 (GENE3D), G3DSA:3.80.10.10 (GENE3D), PTHR23258 (PANTHER), PTHR23258:SF85 (PANTHER), SignalP (SIGNALP), SSF52058 (SUPERFAMILY)
Bradi2g42930.1	rna polymerase sigma factor	1611	20	1.75088e-169	0.845	4	F:molecular_function; C:integral to membrane; C:membrane; P:biological_process	IPR001005; IPR005344; IPR009057; IPR012287; IPR014778; IPR015495; IPR017930; PTHR10641:SF39 (PANTHER)
Bradi2g43070.1	protein	783	20	5.09383e-57	0.549	3	C:plastid; F:molecular_function; C:cellular_component	IPR022617; G3DSA:3.10.20.90 (GENE3D), PTHR10562 (PANTHER), SSF54236 (SUPERFAMILY)
Bradi2g43380.1	lanatoside 15 -o-acetylesterase-like	1209	20	0	0.757	5	P:lipid metabolic process; C:cytoplasmic membrane-bounded vesicle; F:lipase activity; F:hydrolase activity, acting on ester bonds; F:catalytic activity	IPR001087; PTHR22835 (PANTHER), PTHR22835:SF39 (PANTHER), SignalP (SIGNALP)
Bradi2g43890.1	transferring glycosyl	2955	20	0	0.668	4	P:biosynthetic process; F:molecular_function; F:transferase activity; C:Golgi apparatus	IPR001296; IPR004827; SSF53756 (SUPERFAMILY)
Bradi2g43980.1	atp binding	2409	20	0	0.715	8	C:endomembrane system; F:ATP binding; F:hydrolase activity; F:nucleotide binding; P:biological_process; F:microtubule-severing ATPase activity; F:nucleoside-triphosphatase activity; P:auxin biosynthetic process	IPR003593; IPR003959; IPR003960; G3DSA:1.10.8.60 (GENE3D), G3DSA:3.40.50.300 (GENE3D), PTHR23074 (PANTHER), PTHR23074:SF20 (PANTHER), SSF52540 (SUPERFAMILY)
Bradi2g44360.1	at5g40850 mhk7_8	1176	20	2.72461e-147	0.8475	8	F:uroporphyrin-III C-methyltransferase activity; F:methyltransferase activity; P:oxidation reduction; C:chloroplast; F:transferase activity; P:metabolic process; P:porphyrin biosynthetic process; P:siroheme biosynthetic process	IPR000878; IPR003043; IPR006366; IPR014776; IPR014777; PTHR21091 (PANTHER), PTHR21091:SF16 (PANTHER)
Bradi2g44390.1	hydrolyzing o-glycosyl	990	20	2.24114e-32	0.881	2	C:cytoplasmic membrane-bounded vesicle; F:hydrolase activity	IPR012946; SignalP (SIGNALP)
Bradi2g44410.1	Os01g0631800 [Oryza sativa Japonica Group]	339	6	3.678e-17	0.61	1	C:mitochondrion	no IPS match
Bradi2g44830.1	atp binding	2010	20	1.76425e-177	0.812	11	F:transferase activity; P:auxin biosynthetic process; F:protein serine/threonine kinase activity; C:membrane; F:protein kinase activity; P:protein amino acid phosphorylation; F:nucleotide binding; F:ATP binding; F:protein tyrosine kinase activity; F:MAP kinase kinase kinase activity; C:plastid	IPR000719; IPR001245; IPR008271; IPR011009; IPR017441; PR01217 (PRINTS), G3DSA:1.10.510.10 (GENE3D), G3DSA:3.30.200.20 (GENE3D), PTHR23258 (PANTHER)
Bradi2g44880.1	exostosin family protein	1422	20	0	0.827	7	C:mitochondrion; F:molecular_function; F:transferase activity; F:glucuronosyl-N-acetylglucosaminyl-proteoglycan 4-alpha-N-acetylglucosaminyltransferase activity; C:membrane; P:biological_process; F:transferase activity, transferring glycosyl groups	IPR004263; PTHR11062 (PANTHER), PTHR11062:SF1 (PANTHER), SignalP (SIGNALP)
Bradi2g45170.1	potassium channel	2697	20	0	0.8485	9	F:ion channel activity; C:integral to membrane; C:membrane; P:potassium ion transport; C:mitochondrion; P:ion transport; P:transport; P:transmembrane transport; F:voltage-gated potassium channel activity	IPR000595; IPR002110; IPR003938; IPR005821; IPR014710; IPR018490; IPR020683; IPR021789; PR01415 (PRINTS), G3DSA:1.10.287.70 (GENE3D), PTHR10217 (PANTHER), PTHR10217:SF6 (PANTHER), SSF81324 (SUPERFAMILY)
Bradi2g46250.1	transferring glycosyl	5328	20	0	0.811	20	P:leaf senescence; P:reproduction; F:transferase activity, transferring glycosyl groups; P:defense response to bacterium; C:cytoplasmic membrane-bounded vesicle; P:defense response signaling pathway, resistance gene-dependent; F:obs,3-beta-glucan synthase activity; P:obs,3-beta-glucan biosynthetic process; C:membrane; P:leaf morphogenesis; P:response to fungus; P:callose deposition in cell wall d…	IPR003440
Bradi2g46260.1	protein	1860	20	0	0.717	6	F:nucleic acid binding; F:nucleotidyltransferase activity; F:DNA-directed DNA polymerase activity; F:transferase activity; P:biological_process; C:cellular_component	IPR002058; IPR002934; G3DSA:3.30.460.10 (GENE3D), PTHR23092 (PANTHER), PTHR23092:SF6 (PANTHER), SSF81301 (SUPERFAMILY), SSF81631 (SUPERFAMILY)
Bradi2g46320.1	6b-interacting protein 1	963	20	7.30764e-49	0.7955	1	F:DNA binding	no IPS match
Bradi2g46720.1	origin recognition complex subunit 4	1275	20	0	0.8115	6	P:DNA replication; C:plastid; F:ATP binding; C:origin recognition complex; F:DNA binding; C:nucleus	IPR003959; IPR016527; G3DSA:3.40.50.300 (GENE3D), PTHR12087 (PANTHER), SSF52540 (SUPERFAMILY)
Bradi2g46740.1	protein	774	20	5.83317e-82	0.671	3	C:membrane; P:biological_process; C:plasma membrane	IPR006747; SignalP (SIGNALP)
Bradi2g46950.1	Os01g0689000 [Oryza sativa Japonica Group]	711	7	4.66926e-24	0.578571	1	C:plastid	IPR012438
Bradi2g47150.1	protein binding protein	1041	20	2.5408e-122	0.7565	4	F:metal ion binding; C:cytoplasmic membrane-bounded vesicle; F:zinc ion binding; F:protein binding	IPR001841; IPR018957; G3DSA:3.30.40.10 (GENE3D), PTHR22937 (PANTHER), PTHR22937:SF6 (PANTHER), SSF57850 (SUPERFAMILY)
Bradi2g47210.1	chitinase	969	20	1.10845e-145	0.8825	16	P:response to other organism; C:cytoplasmic membrane-bounded vesicle; P:defense response; F:chitinase activity; F:hydrolase activity; F:chitin binding; P:cell wall macromolecule catabolic process; P:polysaccharide catabolic process; P:carbohydrate metabolic process; C:extracellular region; F:endochitinase activity; P:defense response to fungus; P:metabolic process; P:chitin catabolic process; P:k…	SignalP (SIGNALP)
Bradi2g47570.1	dnaj heat shock n-terminal domain-containing protein	1146	20	1.39061e-140	0.8535	4	F:unfolded protein binding; P:protein folding; F:heat shock protein binding; C:cellular_component	IPR001623; IPR003095; IPR015609; IPR018253; PTHR11821:SF12 (PANTHER)
Bradi2g47790.1	auxin conjugate hydrolase	1314	20	5.99803e-162	0.7765	5	C:cytoplasmic membrane-bounded vesicle; P:metabolic process; F:hydrolase activity; F:hippurate hydrolase activity; F:protein binding	IPR002933; IPR010168; IPR011650; G3DSA:3.40.630.10 (GENE3D), SignalP (SIGNALP), SSF53187 (SUPERFAMILY)
Bradi2g48030.1	protein	933	20	1.8493e-142	0.8675	5	F:methyltransferase activity; C:mitochondrion; C:chloroplast; F:transferase activity; P:metabolic process	IPR013216; G3DSA:3.40.50.150 (GENE3D), PTHR10108 (PANTHER), PTHR10108:SF40 (PANTHER), SSF53335 (SUPERFAMILY)
Bradi2g48450.1	cytochrome p450	1551	20	0	0.712	9	F:heme binding; F:iron ion binding; C:integral to membrane; C:membrane; F:electron carrier activity; P:oxidation reduction; F:oxidoreductase activity; F:metal ion binding; F:monooxygenase activity	IPR001128; IPR002401; IPR017972; PTHR19383:SF172 (PANTHER), SignalP (SIGNALP)
Bradi2g48930.1	dna polymerase iii gamma chain	3285	20	0	0.6975	11	F:transferase activity; P:auxin biosynthetic process; F:DNA binding; P:DNA replication; F:nucleotide binding; F:DNA-directed DNA polymerase activity; F:nucleoside-triphosphatase activity; F:ATP binding; F:nucleotidyltransferase activity; C:DNA polymerase III complex; C:plastid	IPR008921; IPR012763; IPR022754; G3DSA:3.40.50.300 (GENE3D), PTHR11669 (PANTHER), SSF52540 (SUPERFAMILY)
Bradi2g48950.1	protein	660	20	2.4995e-58	0.608	1	F:zinc ion binding	IPR011016; IPR018957; G3DSA:3.30.40.10 (GENE3D), PTHR23012 (PANTHER)
Bradi2g49620.1	protein	1200	20	1.51849e-84	0.6785	7	P:response to light stimulus; P:regulation of transcription, DNA-dependent; F:metal ion binding; P:circadian rhythm; F:sequence-specific DNA binding; F:zinc ion binding; F:transcription factor activity	no IPS match
Bradi2g49670.1	dioxygenase ramosus1	1713	20	0	0.885	11	P:secondary shoot formation; P:auxin metabolic process; P:auxin polar transport; P:xanthophyll catabolic process; F:oxidoreductase activity, acting on single donors with incorporation of molecular oxygen, incorporation of two atoms of oxygen; P:carotene catabolic process; P:response to auxin stimulus; P:leaf morphogenesis; C:chloroplast stroma; C:chloroplast; C:plastid	IPR004294; PTHR10543:SF3 (PANTHER)
Bradi2g50000.1	f-box family protein	1350	20	1.40317e-129	0.4715	6	F:ATP binding; F:molecular_function; P:microsporogenesis; P:biological_process; F:lyase activity; C:cellular_component	IPR001810; IPR022364; G3DSA:3.80.10.10 (GENE3D), SSF52047 (SUPERFAMILY)
Bradi2g50040.1	lipid-a-disaccharide synthase	1389	20	0	0.672	12	P:lipid A biosynthetic process; F:transferase activity; F:transferase activity, transferring acyl groups, acyl groups converted into alkyl on transfer; C:mitochondrion; F:transferase activity, transferring glycosyl groups; F:citrate (Si)-synthase activity; C:cytoplasm; P:cellular carbohydrate metabolic process; P:lipid biosynthetic process; P:tricarboxylic acid cycle; F:acyltransferase activity; …	IPR003835; SSF53756 (SUPERFAMILY)
Bradi2g50080.1	nogo-interacting mitochondrial protein	1095	20	3.30352e-160	0.8165	9	C:mitochondrion; F:zinc ion binding; P:oxidation reduction; F:oxidoreductase activity; F:catalytic activity; F:NADPH:quinone reductase activity; P:metabolic process; P:biological_process; F:binding	IPR002085; IPR011032; IPR013149; IPR013154; G3DSA:3.90.180.10 (GENE3D), PTHR11695:SF34 (PANTHER), SignalP (SIGNALP), SSF51735 (SUPERFAMILY)
Bradi2g50130.1	hypothetical protein LOC100277565 [Zea mays]	300	12	1.16132e-10	0.8225	2	C:plastid; C:mitochondrion	no IPS match
Bradi2g50400.1	at1g29190 f28n24_12	573	20	6.423e-61	0.716	3	F:molecular_function; C:chloroplast; P:biological_process	SignalP (SIGNALP)
Bradi2g50440.1	wpk4 protein kinase	1548	20	0	0.826	10	F:transferase activity; P:auxin biosynthetic process; F:protein serine/threonine kinase activity; F:protein kinase activity; P:protein amino acid phosphorylation; F:nucleotide binding; F:ATP binding; F:kinase activity; P:signal transduction; C:plastid	IPR000719; IPR002290; IPR004041; IPR008271; IPR011009; IPR017441; IPR017442; IPR018451; IPR020636; IPR020660; G3DSA:1.10.510.10 (GENE3D)
Bradi2g51700.1	vacuole membrane	1320	20	0	0.8175	5	F:molecular_function; C:integral to membrane; C:endoplasmic reticulum; C:membrane; P:biological_process	IPR015414; PTHR10281 (PANTHER), PTHR10281:SF1 (PANTHER), SignalP (SIGNALP)
Bradi2g51750.1	sr protein related family member	801	5	4.42662e-11	0.556	1	C:mitochondrion	no IPS match
Bradi2g51780.1	protein binding	1944	20	0	0.707	3	P:response to light stimulus; F:signal transducer activity; F:protein binding	no IPS match
Bradi2g51990.1	bhlh transcription factor-like protein	1071	20	3.88842e-49	0.807	5	C:chloroplast; P:regulation of transcription; F:transcription regulator activity; F:transcription factor activity; C:nucleus	IPR001092; IPR011598
Bradi2g52660.1	plastidic phosphate translocator-like protein1	1086	20	3.85947e-153	0.9245	5	C:endomembrane system; F:organic anion transmembrane transporter activity; C:cytoplasmic membrane-bounded vesicle; C:integral to membrane; C:membrane	IPR004853; PTHR11132 (PANTHER), SignalP (SIGNALP)
Bradi2g52860.1	transcription factor hbp-1b	1431	20	0	0.8475	8	P:regulation of transcription, DNA-dependent; P:transcription; F:sequence-specific DNA binding; P:regulation of transcription; F:protein dimerization activity; F:DNA binding; F:transcription factor activity; C:nucleus	IPR004827; IPR011616; PTHR22952 (PANTHER), PTHR22952:SF8 (PANTHER)
Bradi2g53050.1	alphavirus core protein family	1026	20	7.48447e-111	0.8	6	F:RNA binding; C:plastid; F:molecular_function; C:chloroplast envelope; C:chloroplast; P:biological_process	IPR021825
Bradi2g53190.1	structural constituent of ribosome	687	20	6.27067e-47	0.745	6	F:structural constituent of ribosome; P:translation; C:cytoplasmic membrane-bounded vesicle; C:chloroplast; C:ribosome; C:intracellular	IPR008195
Bradi2g53380.1	pentatricopeptide repeat-containing protein	2088	20	0	0.6085	5	C:mitochondrion; F:molecular_function; F:binding; P:biological_process; C:cellular_component	IPR002885; PTHR10483 (PANTHER), PTHR10483:SF4 (PANTHER), SSF48452 (SUPERFAMILY)
Bradi2g53450.1	pentatricopeptide repeat-containing protein	1947	20	0	0.68	2	F:binding; P:biological_process	IPR002885; PTHR10483 (PANTHER), PTHR10483:SF4 (PANTHER), SSF48452 (SUPERFAMILY)
Bradi2g53560.1	ring-h2 finger protein atl5a	666	20	5.84046e-31	0.6835	4	F:metal ion binding; C:membrane; F:zinc ion binding; F:protein binding	no IPS match
Bradi2g53660.1	allergen-like protein	474	19	5.40816e-17	0.863158	2	C:mitochondrion; F:molecular_function	SignalP (SIGNALP)
Bradi2g53690.1	lob domain-containing	753	20	1.09318e-61	0.733	4	F:molecular_function; P:biological_process; F:protein binding; C:cellular_component	IPR004883
Bradi2g54120.1	protein	939	20	4.46256e-136	0.799	5	P:lipid metabolic process; F:phosphatase activity; F:phospholipase C activity; P:biological_process; P:intracellular signaling pathway	IPR004274; IPR011948; G3DSA:3.40.50.1000 (GENE3D), PTHR12210 (PANTHER), PTHR12210:SF5 (PANTHER), SignalP (SIGNALP), SSF56784 (SUPERFAMILY)
Bradi2g54410.1	metal tolerance protein	1230	20	0	0.8975	11	C:membrane; F:cation transmembrane transporter activity; P:cation transport; F:manganese:hydrogen antiporter activity; P:cellular manganese ion homeostasis; C:late endosome; C:Golgi apparatus; P:response to copper ion; P:transmembrane transport; F:manganese ion transmembrane transporter activity; P:response to manganese ion	IPR002524
Bradi2g54730.1	cell division protein	258	20	1.06005e-27	0.7485	4	F:molecular_function; C:cytoplasmic membrane-bounded vesicle; P:biological_process; C:cellular_component	no IPS match
Bradi2g54790.1	myb family transcription factor	1911	20	2.67225e-42	0.6105	5	P:response to cold; P:regulation of transcription; F:transcription factor activity; F:DNA binding; C:nucleus	IPR006447; IPR009057; IPR012287; IPR014778; IPR017930
Bradi2g54940.1	transcription factor qsh-1	1839	20	8.73254e-160	0.819	6	P:regulation of transcription, DNA-dependent; F:sequence-specific DNA binding; P:regulation of transcription; F:DNA binding; F:transcription factor activity; C:nucleus	IPR001356; IPR006563; IPR009057; IPR012287; IPR017970; PTHR11850 (PANTHER), PTHR11850:SF14 (PANTHER)
Bradi2g55130.1	glutamate transporter	2520	20	0	0.87	10	F:organic anion transmembrane transporter activity; F:sugar:hydrogen symporter activity; F:transporter activity; C:membrane; F:inorganic phosphate transmembrane transporter activity; C:mitochondrion; P:transport; P:transmembrane transport; F:carbohydrate transmembrane transporter activity; C:plastid	IPR000719; IPR008271; IPR011009; IPR011701; IPR016196; IPR017441; IPR017442; IPR020846; G3DSA:1.10.510.10 (GENE3D), G3DSA:3.30.200.20 (GENE3D), PTHR11662 (PANTHER), PTHR11662:SF23 (PANTHER)
Bradi2g55550.1	aba response element binding factor	1248	20	4.87598e-65	0.658	11	F:sequence-specific DNA binding; F:transcription factor activity; C:nucleus; F:DNA binding; P:response to abscisic acid stimulus; P:response to water deprivation; P:response to cold; F:protein dimerization activity; P:regulation of transcription, DNA-dependent; P:response to salt stress; P:pollen maturation	IPR000890; SignalP (SIGNALP)
Bradi2g55700.1	hypothetical protein OsJ_04151 [Oryza sativa Japonica Group]	939	14	3.06639e-44	0.63	0		no IPS match
Bradi2g55710.1	protein	363	15	2.30655e-27	0.734667	3	F:molecular_function; P:biological_process; C:cellular_component	no IPS match
Bradi2g55760.1	sorting nexin 1	1209	20	0	0.8695	15	P:cell communication; P:auxin homeostasis; P:positive gravitropism; C:retromer complex; C:membrane; C:multivesicular body; C:endosome; P:Golgi to vacuole transport; P:intracellular signaling pathway; P:protein targeting to vacuole; P:root development; C:microsome; F:protein binding; F:phosphoinositide binding; P:endosome to lysosome transport	IPR001683; IPR015404; PTHR10555 (PANTHER), PTHR10555:SF34 (PANTHER)
Bradi2g55850.1	hypothetical protein SORBIDRAFT_06g028780 [Sorghum bicolor]	1350	20	2.46536e-142	0.5635	2	C:plastid; C:cytoplasmic membrane-bounded vesicle	IPR022059
Bradi2g56190.1	protein	2472	20	0	0.761	4	C:mitochondrion; F:molecular_function; P:biological_process; C:cellular_component	IPR006927
Bradi2g56470.1	amidophosphoribosyltransferase	1635	20	0	0.844	7	C:plastid; P:nucleoside metabolic process; P:purine base biosynthetic process; F:transferase activity; P:metabolic process; F:amidophosphoribosyltransferase activity; F:transferase activity, transferring glycosyl groups	IPR000583; IPR000836; IPR005854; IPR017932; G3DSA:3.60.20.10 (GENE3D), SSF53271 (SUPERFAMILY), SSF56235 (SUPERFAMILY)
Bradi2g56520.1	myb protein	804	20	2.03373e-72	0.9875	3	P:regulation of transcription; F:DNA binding; C:nucleus	no IPS match
Bradi2g56900.1	dna ligase-like	1869	20	0	0.624	12	F:transferase activity; P:auxin biosynthetic process; F:protein serine/threonine kinase activity; F:protein kinase activity; F:hydrolase activity; P:protein amino acid phosphorylation; F:nucleotide binding; F:molecular_function; F:ATP binding; F:kinase activity; C:cellular_component; P:biological_process	IPR011084; PTHR23240 (PANTHER), PTHR23240:SF1 (PANTHER), SSF56281 (SUPERFAMILY)
Bradi2g56960.1	nadh dehydrogenase i subunit n	633	20	2.8123e-85	0.895	11	C:chloroplast thylakoid membrane; C:NAD(P)H dehydrogenase complex (plastoquinone); C:membrane; F:oxidoreductase activity, acting on NADH or NADPH, quinone or similar compound as acceptor; P:defense response to fungus, incompatible interaction; C:mitochondrion; F:molecular_function; P:oxidation reduction; C:chloroplast envelope; P:NADH dehydrogenase complex (plastoquinone) assembly; C:chloroplast	IPR020874
Bradi2g57380.1	asymmetric leaves2	753	20	4.57163e-76	0.8205	9	P:specification of symmetry; P:proximal/distal pattern formation; C:nucleus; P:multicellular organismal development; P:petal development; P:polarity specification of adaxial/abaxial axis; P:adaxial/abaxial axis specification; F:protein binding; C:plastid	no IPS match
Bradi2g57570.1	protein	1704	20	2.77827e-104	0.672	2	C:mitochondrion; F:calmodulin binding	IPR000048
Bradi2g57620.1	s-like rnase	855	20	1.3597e-109	0.751	3	F:RNA binding; F:ribonuclease T2 activity; C:cytoplasmic membrane-bounded vesicle	IPR001568; IPR018188; PTHR11240:SF1 (PANTHER), SignalP (SIGNALP)
Bradi2g57710.1	protein	1875	20	1.05304e-176	0.713	4	F:methyltransferase activity; C:mitochondrion; F:molecular_function; F:transferase activity	IPR004159; G3DSA:3.40.50.150 (GENE3D), SignalP (SIGNALP), SSF53335 (SUPERFAMILY)
Bradi2g57960.1	hypothetical protein SORBIDRAFT_03g043050 [Sorghum bicolor]	441	20	7.5272e-58	0.842	4	C:mitochondrion; P:oxidation reduction; F:molecular_function; P:biological_process	IPR010376
Bradi2g58000.1	meiosis expressed	2547	20	2.25243e-71	0.598	1	C:plastid	no IPS match
Bradi2g58100.1	terminal ear1	2058	20	1.96048e-147	0.769	4	F:nucleic acid binding; F:RNA binding; F:nucleotide binding; P:multicellular organismal development	IPR000504; IPR007201; IPR012677; PTHR10432 (PANTHER), PTHR10432:SF64 (PANTHER), SSF54928 (SUPERFAMILY)
Bradi2g58170.1	magnesium transporter	1359	20	1.27255e-154	0.695	5	C:plastid; C:membrane; P:transmembrane transport; P:metal ion transport; F:metal ion transmembrane transporter activity	IPR002523; PTHR13890 (PANTHER)
Bradi2g58240.1	harpin-induced protein	1155	20	1.64095e-72	0.5945	5	C:endomembrane system; C:mitochondrion; F:molecular_function; C:chloroplast; P:biological_process	IPR004864
Bradi2g58280.1	Os01g0909300 [Oryza sativa Japonica Group]	1251	13	4.7289e-68	0.597692	0		no IPS match
Bradi2g58390.1	viviparous 1	2097	20	3.44036e-131	0.6165	8	P:regulation of transcription, DNA-dependent; P:response to abscisic acid stimulus; F:basal transcription repressor activity; P:transcription; P:regulation of transcription; P:embryonic development; F:DNA binding; C:nucleus	IPR003340; G3DSA:2.40.330.10 (GENE3D)
Bradi2g58900.1	lysine ketoglutarate reductase trans-splicing related 1-like	1275	20	1.86656e-120	0.6955	0		IPR007877; SignalP (SIGNALP)
Bradi2g59180.1	hypothetical protein LOC100277040 [Zea mays]	372	3	2.61886e-10	0.696667	0		no IPS match
Bradi2g59240.1	tcp-domain protein	960	20	6.13823e-56	0.755	3	P:anatomical structure morphogenesis; C:cellular_component; F:transcription factor activity	IPR005333; IPR017887
Bradi2g59440.1	protein	762	20	1.00779e-38	0.495	4	C:plastid; P:regulation of transcription; F:transcription factor activity; F:DNA binding	no IPS match
Bradi2g59540.1	hypothetical protein OsJ_04636 [Oryza sativa Japonica Group]	1302	20	0	0.823	2	C:membrane; C:plasma membrane	IPR022227
Bradi2g59700.1	protein	993	20	3.90348e-93	0.7395	5	C:plastid; F:binding; C:membrane; P:biological_process; C:cellular_component	SignalP (SIGNALP)
Bradi2g59740.1	thiamin pyrophosphokinase 1	792	20	3.55342e-114	0.8195	15	F:transferase activity; P:auxin biosynthetic process; F:mismatched DNA binding; F:nucleotide binding; F:RNA binding; F:RNA-directed DNA polymerase activity; F:nucleoside-triphosphatase activity; F:ATP binding; F:kinase activity; P:thiamin diphosphate biosynthetic process; P:RNA-dependent DNA replication; F:thiamin diphosphokinase activity; P:mismatch repair; P:thiamin metabolic process; C:plastid	IPR006282; IPR007371; IPR007373; PTHR13622 (PANTHER), PTHR13622:SF1 (PANTHER), PF04265 (PFAM)
Bradi2g59770.1	protein	2472	20	0	0.7915	1	F:protein binding	IPR000210; IPR011333; IPR013069; PTHR23231 (PANTHER)
Bradi2g60050.1	ccaat-box binding trancription factor	549	20	5.92557e-50	0.837	6	P:regulation of transcription, DNA-dependent; F:sequence-specific DNA binding; F:transcription factor activity; F:DNA binding; C:intracellular; C:nucleus	IPR003956; IPR003957; IPR003958; IPR009072; PTHR11064 (PANTHER)
Bradi2g60120.1	receptor serine-threonine protein	1497	20	0	0.8485	11	F:transferase activity; P:auxin biosynthetic process; F:protein serine/threonine kinase activity; F:protein kinase activity; P:protein amino acid phosphorylation; F:nucleotide binding; F:non-membrane spanning protein tyrosine kinase activity; F:ATP binding; F:kinase activity; F:receptor activity; C:plasma membrane	IPR000719; IPR008271; IPR011009; IPR017441; IPR017442; G3DSA:1.10.510.10 (GENE3D), G3DSA:3.30.200.20 (GENE3D), PTHR23258 (PANTHER)
Bradi2g60670.1	phytochromobilin synthase	906	20	1.94338e-133	0.778	8	F:oxidoreductase activity, acting on the CH-CH group of donors, iron-sulfur protein as acceptor; F:cobalt ion binding; P:oxidation reduction; P:chloroplast-nucleus signaling pathway; F:phytochromobilin:ferredoxin oxidoreductase activity; F:oxidoreductase activity; C:chloroplast; P:phytochromobilin biosynthetic process	IPR009249
Bradi2g60750.1	gras family transcription factor containing protein	1398	20	5.4007e-116	0.649	2	P:transcription; P:regulation of transcription	IPR002173; IPR005202
Bradi2g60770.1	glycosyltransferase 10	492	20	1.84893e-16	0.785	8	C:mitochondrion; F:transferase activity; P:cellular cell wall organization; C:integral to membrane; C:membrane; C:Golgi membrane; C:Golgi apparatus; F:transferase activity, transferring glycosyl groups	SignalP (SIGNALP)
Bradi2g60960.1	prolyl 4-hydroxylase alpha subunit-like	711	20	2.47585e-25	0.741	0		IPR007608
Bradi2g61120.1	shi-related protein srs2	1035	20	3.81309e-70	0.7185	1	C:plastid	no IPS match
Bradi2g61200.1	---NA---	207	0			0		no IPS match
Bradi2g61230.1	symbiosis-related protein	1734	20	4.90249e-157	0.631	3	F:transferase activity; P:biological_process; F:transferase activity, transferring glycosyl groups	IPR007657; PTHR20961 (PANTHER), SignalP (SIGNALP)
Bradi2g61410.1	ndh-o (nad h:plastoquinone dehydrogenase complex subunit o)	480	17	1.02756e-43	0.900588	16	C:chloroplast thylakoid membrane; C:NAD(P)H dehydrogenase complex (plastoquinone); C:thylakoid membrane; C:membrane; F:oxidoreductase activity, acting on NADH or NADPH, quinone or similar compound as acceptor; C:mitochondrion; P:transport; C:thylakoid; F:molecular_function; P:oxidation reduction; F:oxidoreductase activity; F:quinone binding; P:NADH dehydrogenase complex (plastoquinone) assembly; …	IPR020905
Bradi2g61430.1	bzip transcription factor-like	2613	20	0	0.608	0		IPR006867; IPR006868; PTHR21450 (PANTHER)
Bradi2g61530.1	membrane protein	990	20	2.41545e-119	0.8025	6	C:cytoplasmic membrane-bounded vesicle; P:senescence; F:hydrolase activity, acting on carbon-nitrogen (but not peptide) bonds, in linear amides; C:integral to membrane; C:membrane; P:ceramide metabolic process	SignalP (SIGNALP)
Bradi2g61540.1	ubiquitin-fold modifier 1	300	20	1.19068e-39	0.966	2	P:biological_process; C:cellular_component	IPR005375; G3DSA:3.10.20.90 (GENE3D), SSF54236 (SUPERFAMILY)
Bradi2g61800.1	mitochondrial processing peptidase	1470	20	0	0.792	17	F:metalloendopeptidase activity; C:membrane; C:mitochondrial inner membrane; C:respiratory chain; F:hydrolase activity; C:mitochondrion; P:transport; F:zinc ion binding; P:oxidation reduction; F:metallopeptidase activity; F:oxidoreductase activity; F:catalytic activity; F:peptidase activity; P:proteolysis; P:electron transport chain; F:metal ion binding; F:ubiquinol-cytochrome-c reductase activity	IPR007863; IPR011237; IPR011249; IPR011765; PTHR11851 (PANTHER), PTHR11851:SF49 (PANTHER), SignalP (SIGNALP)
Bradi2g61970.1	pentatricopeptide repeat-containing protein	1758	20	0	0.6235	5	C:mitochondrion; F:molecular_function; C:chloroplast; P:biological_process; C:cellular_component	IPR000712; IPR002885; PTHR10483 (PANTHER), SignalP (SIGNALP), SSF48452 (SUPERFAMILY)
Bradi2g62070.1	induced protein 1	591	20	1.49591e-47	0.85	5	P:circadian rhythm; P:regulation of transcription; F:transcription factor activity; F:DNA binding; C:nucleus	IPR006447; IPR009057; IPR012287; IPR014778; IPR017930
Bradi2g62290.1	protein kinase	1206	20	1.49856e-156	0.9135	12	F:transferase activity; P:auxin biosynthetic process; F:protein serine/threonine kinase activity; F:protein kinase activity; P:protein amino acid phosphorylation; F:nucleotide binding; F:non-membrane spanning protein tyrosine kinase activity; F:ATP binding; F:kinase activity; P:defense response to fungus; P:defense response to insect; C:plastid	IPR000719; IPR008271; IPR011009; IPR017441; IPR017442; G3DSA:1.10.510.10 (GENE3D), G3DSA:3.30.200.20 (GENE3D), PTHR23258 (PANTHER)
Bradi2g62310.1	protein	1035	20	1.29243e-118	0.693	4	C:plastid; F:molecular_function; P:biological_process; C:cellular_component	IPR006502
Bradi2g62350.1	membrane attack complex component perforin complement c9	462	12	7.13035e-16	0.700833	3	F:molecular_function; P:biological_process; C:plasma membrane	no IPS match
Bradi2g62710.1	protein kinase apk1b	1098	20	1.12007e-107	0.7905	11	F:transferase activity; P:auxin biosynthetic process; F:protein serine/threonine kinase activity; F:protein kinase activity; P:protein amino acid phosphorylation; F:nucleotide binding; F:non-membrane spanning protein tyrosine kinase activity; F:ATP binding; F:kinase activity; F:receptor activity; C:plastid	IPR000719; IPR008271; IPR011009; IPR017441; IPR017442; G3DSA:1.10.510.10 (GENE3D), G3DSA:3.30.200.20 (GENE3D), PTHR23258 (PANTHER)
Bradi2g62770.1	Os12g0111700 [Oryza sativa Japonica Group]	339	1	0.000273399	0.69	1	C:plastid	no IPS match
Bradi3g00350.1	ubiquitin-protein upl3	5343	20	0	0.7715	8	P:DNA endoreduplication; F:ligase activity; F:binding; P:trichome branching; F:acid-amino acid ligase activity; F:ubiquitin-protein ligase activity; C:intracellular; P:protein modification process	IPR000225; IPR000569; IPR011989; IPR016024; PTHR11254 (PANTHER), PTHR11254:SF73 (PANTHER)
Bradi3g00390.1	ribosomal protein s5	1467	20	0	0.7545	9	F:structural constituent of ribosome; C:ribonucleoprotein complex; C:mitochondrion; P:translation; C:Golgi apparatus; F:RNA binding; C:ribosome; C:intracellular; C:plastid	IPR000851; IPR005324; IPR013810; IPR014720; IPR014721; IPR020568; PTHR13718:SF2 (PANTHER), SSF54768 (SUPERFAMILY)
Bradi3g00430.1	start domain-containing protein	2676	20	0	0.8375	3	F:lipid binding; C:mitochondrion; P:biological_process	IPR001849; IPR002913; IPR009769; IPR011993; G3DSA:3.30.530.20 (GENE3D), PTHR12136 (PANTHER), SSF50729 (SUPERFAMILY), SSF55961 (SUPERFAMILY)
Bradi3g00690.1	noa1 (no associated 1) gtpase nitric-oxide synthase	1689	20	0	0.8325	14	P:response to oxidative stress; P:nitric oxide biosynthetic process; P:regulation of isopentenyl diphosphate biosynthetic process, mevalonate-independent pathway; C:mitochondrion; P:leaf development; P:response to ozone; P:thylakoid membrane organization; P:plastid organization; P:oxidation reduction; F:oxidoreductase activity; P:regulation of protein metabolic process; F:GTPase activity; F:nitri…	G3DSA:3.40.50.300 (GENE3D), PTHR11089 (PANTHER), PTHR11089:SF3 (PANTHER), SSF52540 (SUPERFAMILY)
Bradi3g01090.1	protein	2133	13	0	0.587692	3	C:plastid; C:chloroplast; P:biological_process
Bradi3g01230.1	clavata1 receptor kinase	3102	20	0	0.699	19	P:protein amino acid phosphorylation; F:ATP binding; C:cytoplasmic membrane-bounded vesicle; F:kinase activity; C:integral to membrane; C:membrane; F:protein serine/threonine kinase activity; F:protein kinase activity; F:MAP kinase activity; F:receptor activity; P:transmembrane receptor protein tyrosine kinase signaling pathway; P:auxin biosynthetic process; F:nucleotide binding; C:endomembrane s…
Bradi3g01570.1	dna binding	1572	20	0	0.672	3	P:biological_process; F:DNA binding; C:plasma membrane	IPR005516
Bradi3g01580.1	phytosulfokine receptor	2991	20	0	0.5955	20	P:protein amino acid phosphorylation; P:response to wounding; F:peptide receptor activity; F:ATP binding; C:cytoplasmic membrane-bounded vesicle; F:kinase activity; C:integral to membrane; C:membrane; F:protein serine/threonine kinase activity; F:protein kinase activity; F:receptor activity; P:transmembrane receptor protein tyrosine kinase signaling pathway; P:auxin biosynthetic process; F:nucleo…	IPR000719; IPR001245; IPR001611; IPR011009; IPR013210; IPR017441; PR00019 (PRINTS), G3DSA:3.30.200.20 (GENE3D), G3DSA:3.80.10.10 (GENE3D), PTHR23258 (PANTHER), PTHR23258:SF478 (PANTHER), SignalP (SIGNALP), SSF52047 (SUPERFAMILY)
Bradi3g01770.1	pentatricopeptide repeat-containing protein	1575	20	1.94677e-157	0.614	2	C:plastid; F:binding	IPR002625; IPR002885; PTHR10483 (PANTHER)
Bradi3g01900.1	bhlh transcription factor	1521	20	1.83613e-104	0.5705	7	P:tapetal cell differentiation; P:regulation of transcription; P:anther morphogenesis; F:transcription regulator activity; P:anther development; C:nucleus; F:DNA binding	IPR001092; IPR011598
Bradi3g01910.1	bhlh transcription factor	1659	20	4.64658e-48	0.726	7	P:tapetal cell differentiation; P:regulation of transcription; P:anther morphogenesis; P:anther development; F:transcription regulator activity; F:DNA binding; C:nucleus	IPR001092; IPR011598
Bradi3g01960.1	glycine-rich protein 2	774	20	1.1155e-32	0.895	19	F:RNA binding; F:hydrolase activity; C:proteasome core complex; F:DNA binding; C:nucleus; F:nucleic acid binding; F:metal ion binding; P:regulation of transcription, DNA-dependent; C:integral to membrane; F:serine-type peptidase activity; C:membrane; F:peptidase activity; F:endopeptidase activity; P:proteolysis; C:cytoplasm; P:proteolysis involved in cellular protein catabolic process; F:threonin…	IPR001878; IPR002059; IPR011129; IPR012340; IPR013084; IPR016027; IPR019844; PR01228 (PRINTS), PTHR11544 (PANTHER), SSF57756 (SUPERFAMILY)
Bradi3g02000.1	peptidyl-prolyl cis-trans isomerase	543	20	8.78286e-59	0.852	5	C:cytoplasm; F:peptidyl-prolyl cis-trans isomerase activity; P:protein folding; F:peptide binding; F:isomerase activity	IPR002130; IPR015891; IPR020892; PTHR11071 (PANTHER), PTHR11071:SF66 (PANTHER)
Bradi3g02160.1	caffeine-induced death protein 1	1869	20	6.64502e-139	0.71	4	C:plastid; F:nucleotidyltransferase activity; P:biological_process; C:cellular_component	IPR002058; IPR002934; PTHR12271 (PANTHER), PTHR12271:SF14 (PANTHER), SSF81301 (SUPERFAMILY), SSF81631 (SUPERFAMILY)
Bradi3g02200.1	protein	849	20	3.12137e-74	0.818	7	C:plastid; F:molecular_function; C:chloroplast envelope; C:chloroplast; C:membrane; P:biological_process; C:chloroplast inner membrane	no IPS match
Bradi3g02220.1	histone-lysine n-methyltransferase	1068	20	1.58522e-135	0.7745	15	F:transferase activity; P:anther dehiscence; F:methyltransferase activity; P:pollen development; P:DNA mediated transformation; F:DNA binding; C:nucleus; P:regulation of cell cycle; F:zinc ion binding; F:histone-lysine N-methyltransferase activity; P:regulation of transcription, DNA-dependent; F:protein binding; F:metal ion binding; C:chloroplast; C:plastid	SignalP (SIGNALP)
Bradi3g02240.1	ribosomal rna apurinic site specific lyase	1368	20	4.82851e-77	0.54	1	C:plastid	IPR001810; IPR006566; IPR013596; IPR022364; G3DSA:3.80.10.10 (GENE3D), SSF52047 (SUPERFAMILY)
Bradi3g02510.1	dna binding	1125	20	2.20633e-90	0.689	5	C:mitochondrion; C:cytoplasm; C:nucleus; C:nucleolus; F:DNA binding	IPR005175; IPR017956
Bradi3g02530.1	cyclin-dependent protein	789	20	1.41904e-30	0.7015	4	P:regulation of cell cycle; F:kinase activity; F:cyclin-dependent protein kinase activity; F:protein binding	IPR011028; IPR012389; IPR013922; PTHR15615 (PANTHER)
Bradi3g02570.1	lil3 protein	750	20	3.97071e-72	0.884	7	C:plastid; C:chloroplast thylakoid membrane; F:molecular_function; C:chloroplast; P:regulation of transcription; P:photosynthesis, light harvesting; F:transcription factor activity	SSF103511 (SUPERFAMILY)
Bradi3g02600.1	calcium-dependent protein kinase	1563	20	0	0.9215	11	F:transferase activity; P:auxin biosynthetic process; F:protein serine/threonine kinase activity; F:protein kinase activity; P:protein amino acid phosphorylation; F:nucleotide binding; F:ATP binding; F:kinase activity; F:protein binding; F:calmodulin-dependent protein kinase activity; F:calcium ion binding	IPR000719; IPR002048; IPR002290; IPR008271; IPR011009; IPR011992; IPR017441; IPR017442; IPR018247; IPR018248; IPR018249; IPR020636; IPR020642; G3DSA:1.10.510.10 (GENE3D), SSF47473 (SUPERFAMILY)
Bradi3g02630.1	qb- gos1 gs28-family	762	20	1.34013e-91	0.854	5	P:intra-Golgi vesicle-mediated transport; C:integral to membrane; C:cytosol; P:cellular membrane fusion; F:SNARE binding
Bradi3g02810.1	---NA---	360	0			0		no IPS match
Bradi3g02980.1	ocs element-binding	582	20	3.26958e-23	0.804	7	P:regulation of transcription, DNA-dependent; C:plastid; F:sequence-specific DNA binding; F:protein dimerization activity; F:DNA binding; F:transcription factor activity; C:nucleus
Bradi3g03010.1	cyclin-dependent protein	1851	20	1.58003e-100	0.718	2	F:kinase activity; C:nucleus	IPR006670; IPR006671; IPR011028; IPR013763; IPR015429; PTHR10026:SF10 (PANTHER)
Bradi3g03050.1	at3g19970 mze19_2	1143	20	2.00438e-131	0.725	4	C:plastid; C:mitochondrion; F:molecular_function; P:biological_process	IPR008547; SignalP (SIGNALP), SSF53474 (SUPERFAMILY)
Bradi3g03120.1	hga1	1506	20	6.55814e-155	0.7855	3	C:mitochondrion; F:transferase activity; F:transferase activity, transferring glycosyl groups	IPR007657; PTHR20961 (PANTHER), SignalP (SIGNALP)
Bradi3g03130.1	protein	1008	17	5.9151e-129	0.634706	3	F:molecular_function; P:biological_process; C:cellular_component	SignalP (SIGNALP)
Bradi3g03140.1	protein	3933	20	0	0.6245	8	P:DNA replication; F:nucleotidyltransferase activity; F:binding; F:transferase activity; F:DNA-directed DNA polymerase activity; P:transcription; C:cellular_component; F:DNA binding	IPR007015; PTHR13213:SF1 (PANTHER)
Bradi3g03410.1	auxin response factor 7a	3396	20	0	0.852	8	P:regulation of transcription, DNA-dependent; P:response to hormone stimulus; P:transcription; P:auxin mediated signaling pathway; P:regulation of transcription; F:protein dimerization activity; F:DNA binding; C:nucleus	IPR003311; IPR003340; IPR010525; IPR011525; G3DSA:2.40.330.10 (GENE3D)
Bradi3g03810.1	gata transcription	786	20	4.50827e-45	0.5975	5	P:regulation of transcription, DNA-dependent; F:metal ion binding; F:sequence-specific DNA binding; F:zinc ion binding; F:transcription factor activity	IPR000679; IPR010399; IPR010402; IPR013088; PTHR10071 (PANTHER), PTHR10071:SF11 (PANTHER), SSF57716 (SUPERFAMILY)
Bradi3g03950.1	---NA---	261	0			0		no IPS match
Bradi3g04000.1	---NA---	1110	0			0		no IPS match
Bradi3g04080.1	endo-beta- -glucanase	1671	20	0	0.736	11	F:carbohydrate binding; C:cytoplasmic membrane-bounded vesicle; C:mitochondrion; F:hydrolase activity; P:carbohydrate metabolic process; C:extracellular region; F:catalytic activity; F:hydrolase activity, hydrolyzing O-glycosyl compounds; P:metabolic process; F:cellulase activity; F:hydrolase activity, acting on glycosyl bonds	IPR001701; IPR008928; IPR012341; PTHR22298 (PANTHER), SignalP (SIGNALP)
Bradi3g04410.1	ethylene-responsive transcription factor 3	582	20	2.26426e-24	0.7855	15	C:nuclear body; F:transcription factor activity; C:nucleus; F:DNA binding; P:response to abscisic acid stimulus; P:ethylene mediated signaling pathway; P:negative regulation of ethylene mediated signaling pathway; P:induced systemic resistance, jasmonic acid mediated signaling pathway; P:regulation of transcription, DNA-dependent; F:transcription repressor activity; F:protein binding; P:response …	no IPS match
Bradi3g04470.1	protein	510	20	3.07294e-65	0.7225	3	F:molecular_function; P:biological_process; C:cellular_component	no IPS match
Bradi3g04570.1	wall-associated serine threonine kinase	2067	20	0	0.6635	11	C:cytoplasmic membrane-bounded vesicle; P:auxin biosynthetic process; F:protein serine/threonine kinase activity; F:protein kinase activity; C:mitochondrion; P:protein amino acid phosphorylation; F:nucleotide binding; F:ATP binding; F:kinase activity; F:receptor activity; F:calcium ion binding	IPR000719; IPR000742; IPR006210; IPR008271; IPR011009; IPR017441; IPR017442; G3DSA:1.10.510.10 (GENE3D), G3DSA:3.30.200.20 (GENE3D), PTHR23258 (PANTHER), PTHR23258:SF444 (PANTHER), SignalP (SIGNALP)
Bradi3g04610.1	f-box domain containing protein	1263	20	1.42548e-80	0.501	0		IPR022364
Bradi3g04860.1	galactosyltransferase family protein	1227	20	0	0.8565	10	F:transferase activity; C:integral to membrane; C:membrane; F:transferase activity, transferring hexosyl groups; F:galactosyltransferase activity; C:mitochondrion; F:transferase activity, transferring glycosyl groups; C:Golgi apparatus; C:endomembrane system; P:protein amino acid glycosylation	IPR002659; PTHR11214:SF5 (PANTHER), SignalP (SIGNALP)
Bradi3g04960.1	g1-like2 protein	819	20	2.4741e-57	0.8875	0		IPR006936
Bradi3g04970.1	holocarboxylase synthetase 2	1143	20	2.80337e-125	0.8005	5	C:mitochondrion; F:ligase activity; F:catalytic activity; F:biotin-[acetyl-CoA-carboxylase] ligase activity; P:protein modification process	IPR003142; IPR004143; IPR004408; G3DSA:3.30.930.10 (GENE3D), SignalP (SIGNALP), SSF55681 (SUPERFAMILY)
Bradi3g05020.1	saur25 - auxin-responsive saur family member	372	10	4.18108e-08	0.907	4	C:mitochondrion; P:response to stimulus; P:auxin mediated signaling pathway; F:calmodulin binding	IPR003676
Bradi3g05040.1	glutaredoxin family protein	1053	20	6.6748e-46	0.5435	5	P:cell redox homeostasis; F:electron carrier activity; C:chloroplast; F:protein disulfide oxidoreductase activity; C:cellular_component	no IPS match
Bradi3g05330.1	proteinase inhibitor	294	20	1.52786e-10	0.6565	6	P:defense response; P:killing of cells of another organism; C:cytoplasmic membrane-bounded vesicle; P:defense response to fungus; F:peptidase activity; C:extracellular region	SignalP (SIGNALP)
Bradi3g05360.1	carbamoyl-phosphate synthase small chain	1317	20	0	0.9155	8	C:plastid; P:biosynthetic process; F:carbamoyl-phosphate synthase activity; P:nitrogen compound metabolic process; F:ligase activity; P:glutamine metabolic process; F:catalytic activity; F:carbamoyl-phosphate synthase (glutamine-hydrolyzing) activity	IPR000991; IPR001317; IPR002474; IPR006220; IPR006274; IPR011702; IPR017926; G3DSA:3.40.50.880 (GENE3D), G3DSA:3.50.30.20 (GENE3D), PTHR11405 (PANTHER), SSF52317 (SUPERFAMILY)
Bradi3g05370.1	hypothetical protein OsJ_06107 [Oryza sativa Japonica Group]	1029	20	5.97321e-100	0.6415	3	P:metabolic process; F:catalytic activity; C:cellular_component	IPR001544; G3DSA:3.20.10.10 (GENE3D)
Bradi3g05510.1	squamosa promoter binding	990	20	3.06265e-106	0.685	3	C:plastid; F:DNA binding; C:nucleus	IPR004333
Bradi3g05530.1	protein	1104	17	1.0799e-33	0.620588	4	P:regulation of transcription; F:transcription factor activity; C:cellular_component; F:DNA binding	IPR001005; IPR017877
Bradi3g05660.1	zinc finger (b-box type) family protein	654	20	2.02156e-20	0.773	8	C:plastid; P:response to UV-B; P:response to chitin; P:regulation of transcription; P:biological_process; F:zinc ion binding; F:transcription factor activity; C:intracellular	no IPS match
Bradi3g05930.1	tubby-like protein	1113	20	3.65698e-130	0.7375	3	P:regulation of transcription; C:cellular_component; F:transcription factor activity	IPR000007; PTHR16517 (PANTHER), PTHR16517:SF4 (PANTHER)
Bradi3g05940.1	adiponectin receptor 1	1101	20	1.28122e-119	0.7695	7	C:plastid; P:response to hormone stimulus; F:receptor activity; C:integral to membrane; C:membrane; P:response to sucrose stimulus; P:response to oxidative stress	IPR004254; PTHR20855:SF14 (PANTHER), SignalP (SIGNALP)
Bradi3g06150.1	phytosulfokine receptor precursor	1416	20	6.61588e-170	0.8345	8	F:protein kinase activity; F:ATP binding; F:receptor activity; F:nucleotide binding; C:membrane; P:protein amino acid phosphorylation; P:auxin biosynthetic process; F:protein serine/threonine kinase activity	IPR000719; IPR008271; IPR011009; IPR017441; IPR017442; G3DSA:1.10.510.10 (GENE3D), G3DSA:3.30.200.20 (GENE3D), PTHR23258 (PANTHER), PTHR23258:SF449 (PANTHER), SignalP (SIGNALP)
Bradi3g06170.1	knox family class 2 homeodomain protein	1041	20	3.42604e-127	0.858	7	P:regulation of transcription, DNA-dependent; C:cytoplasmic membrane-bounded vesicle; F:sequence-specific DNA binding; P:regulation of transcription; F:DNA binding; F:transcription factor activity; C:nucleus	IPR001356; IPR005539; IPR005540; IPR005541; IPR009057; IPR012287; IPR017970; PTHR11850 (PANTHER), PTHR11850:SF15 (PANTHER)
Bradi3g06200.1	unknown [Zea mays]	1521	20	8.16592e-137	0.631	6	C:endomembrane system; F:molecular_function; C:cytoplasmic membrane-bounded vesicle; C:membrane; P:biological_process; C:plasma membrane	SignalP (SIGNALP)
Bradi3g06220.1	sucrose-phosphate synthase	3033	20	0	0.8725	5	P:biosynthetic process; F:sucrose-phosphate synthase activity; F:transferase activity; P:sucrose metabolic process; F:transferase activity, transferring glycosyl groups	IPR000368; IPR001296; IPR006380; IPR012819; PTHR12526 (PANTHER), PTHR12526:SF28 (PANTHER), SignalP (SIGNALP), SSF53756 (SUPERFAMILY)
Bradi3g06330.1	cytochrome p450	1539	20	7.92825e-180	0.777	9	F:heme binding; C:cytoplasmic membrane-bounded vesicle; F:iron ion binding; F:electron carrier activity; P:oxidation reduction; F:oxidoreductase activity; P:electron transport chain; F:metal ion binding; F:monooxygenase activity	IPR001128; IPR002401; IPR017972; PTHR19383:SF170 (PANTHER), SignalP (SIGNALP)
Bradi3g06340.1	cytochrome p450	1575	20	1.22221e-151	0.725	9	F:heme binding; C:cytoplasmic membrane-bounded vesicle; F:iron ion binding; F:electron carrier activity; P:oxidation reduction; F:oxidoreductase activity; P:electron transport chain; F:metal ion binding; F:monooxygenase activity	IPR001128; IPR002401; IPR017972; PTHR19383:SF170 (PANTHER), SignalP (SIGNALP)
Bradi3g06720.1	phd-finger family protein	756	10	3.19485e-29	0.536	10	P:secondary shoot formation; F:methyl-CpG binding; C:nucleus; F:DNA binding; F:zinc ion binding; P:photoperiodism, flowering; P:regulation of transcription, DNA-dependent; F:protein binding; F:metal ion binding; C:plastid
Bradi3g06800.1	tmv response-related protein	603	20	2.07694e-39	0.626	1	C:mitochondrion	no IPS match
Bradi3g06840.1	protein	1185	20	1.84077e-159	0.682	4	C:chromocenter; F:molecular_function; C:kinetochore; P:mitotic cell cycle spindle assembly checkpoint	IPR013212; IPR015661
Bradi3g07050.1	protein	2736	20	0	0.7355	4	C:endomembrane system; C:cytoplasmic membrane-bounded vesicle; C:vacuole; C:plant-type cell wall	IPR012878; SignalP (SIGNALP)
Bradi3g07210.1	protein	1812	20	0	0.754	12	P:response to drug; C:nucleus; C:cytoplasm; F:RNA binding; F:signal recognition particle binding; C:ribosome; C:cellular_component; C:nucleolus; C:signal recognition particle, endoplasmic reticulum targeting; C:endoplasmic reticulum; P:biological_process; F:binding	PTHR12860 (PANTHER)
Bradi3g07470.1	xenotropic and polytropic murine leukemia virus receptor ids-	849	20	1.0629e-106	0.7715	4	F:molecular_function; P:cellular response to phosphate starvation; F:receptor activity; C:nucleus	SignalP (SIGNALP)
Bradi3g08440.1	fimbriata-associated protein	504	20	1.32441e-41	0.7	8	C:cytoplasm; F:ubiquitin-protein ligase activity; F:protein binding; C:cellular_component; C:SCF ubiquitin ligase complex; C:nucleus; C:nucleolus; P:ubiquitin-dependent protein catabolic process	SignalP (SIGNALP)
Bradi3g08530.1	phosphatase phospho1	954	20	3.01641e-87	0.684	5	F:phosphatase activity; F:phosphoethanolamine/phosphocholine phosphatase activity; F:hydrolase activity; P:metabolic process; C:cellular_component	IPR006383; IPR006384; PTHR20889 (PANTHER), SSF56784 (SUPERFAMILY)
Bradi3g08560.1	grave disease carrier	1092	20	4.30541e-152	0.761	9	F:transporter activity; C:integral to membrane; C:membrane; C:mitochondrial inner membrane; P:mitochondrial transport; P:transport; P:transmembrane transport; F:binding; C:plastid	IPR001993; IPR002067; IPR018108; PTHR11896:SF34 (PANTHER)
Bradi3g08580.1	bet v i allergen-like	720	20	2.69713e-59	0.7005	7	P:abscisic acid mediated signaling pathway; F:molecular_function; F:receptor activity; P:biological_process; F:protein homodimerization activity; F:protein binding; C:cellular_component	IPR019587; G3DSA:3.30.530.20 (GENE3D), SSF55961 (SUPERFAMILY)
Bradi3g08730.1	af211533_1avr9 cf-9 rapidly elicited protein 146	615	20	5.08527e-20	0.532	1	C:mitochondrion	no IPS match
Bradi3g08870.1	heat shock factor protein hsf30	945	20	3.52858e-64	0.6825	14	F:sequence-specific DNA binding; P:response to stress; P:response to hypoxia; F:transcription factor activity; P:response to hydrogen peroxide; P:cellular response to heat; C:nucleus; F:DNA binding; P:regulation of transcription, DNA-dependent; P:response to heat; F:protein binding; P:cellular response to unfolded protein; P:response to chitin; P:response to high light intensity	IPR000232; IPR011991; PTHR10015 (PANTHER), PTHR10015:SF7 (PANTHER), SSF46785 (SUPERFAMILY)
Bradi3g09350.1	drought-induced protein rdi	1737	20	0	0.7925	8	C:plant-type vacuole; C:vacuolar membrane; F:calcium ion binding; C:vacuole; C:integral to membrane; C:membrane; P:transmembrane transport; C:plasma membrane	IPR002048; IPR004837; IPR011992; IPR018247; IPR018249; SignalP (SIGNALP), SSF47473 (SUPERFAMILY)
Bradi3g09420.1	ring-h2 zinc finger	492	20	1.61225e-28	0.825	3	F:metal ion binding; F:zinc ion binding; F:protein binding
Bradi3g09480.1	late embryogenesis abundant domain-containing protein	2172	5	1.59276e-38	0.548	0		PTHR23241 (PANTHER), PTHR23241:SF11 (PANTHER)
Bradi3g09810.1	wrky transcription factor 22	1077	20	1.52885e-77	0.765	12	F:sequence-specific DNA binding; P:response to gibberellin stimulus; F:transcription factor activity; C:nucleus; F:DNA binding; P:regulation of transcription, DNA-dependent; P:defense response to bacterium; F:protein binding; P:transcription; P:response to chitin; P:nitric oxide mediated signal transduction; P:regulation of transcription	IPR003657; G3DSA:2.20.25.80 (GENE3D)
Bradi3g10020.1	dynein light chain flagellar outer arm	297	20	1.67143e-33	0.8555	5	C:flagellum; F:Rho guanyl-nucleotide exchange factor activity; F:microtubule motor activity; C:microtubule associated complex; P:microtubule-based process	no IPS match
Bradi3g10190.1	transcription factor	1464	20	9.14398e-138	0.6125	4	C:mitochondrion; P:regulation of transcription; F:transcription factor activity; C:cellular_component	IPR005172; PTHR12446 (PANTHER), PTHR12446:SF7 (PANTHER)
Bradi3g10360.1	protein	1053	20	1.0626e-168	0.725	4	F:ligase activity; P:biological_process; F:protein binding; C:cellular_component	G3DSA:3.80.10.10 (GENE3D), PTHR23125 (PANTHER), PTHR23125:SF58 (PANTHER), SSF52047 (SUPERFAMILY)
Bradi3g10530.1	protein	2034	20	0	0.898	8	F:GTP binding; C:plastid; F:translation elongation factor activity; F:GTPase activity; C:chloroplast stroma; C:chloroplast; F:nucleotide binding; C:intracellular	IPR000640; IPR000795; IPR004161; IPR005225; IPR006298; IPR009000; IPR009022; G3DSA:2.40.30.10 (GENE3D), G3DSA:3.40.50.300 (GENE3D), PTHR23115 (PANTHER), PTHR23115:SF14 (PANTHER), SSF52540 (SUPERFAMILY)
Bradi3g12470.1	nac2 protein	1962	20	0	0.7165	11	F:transcription factor activity; C:nucleus; F:DNA binding; P:positive regulation of transcription; C:cytoplasm; P:multicellular organismal development; C:cellular_component; F:transcription activator activity; P:response to high light intensity; P:regulation of transcription; P:regulation of flavonoid biosynthetic process	IPR003441; IPR022398
Bradi3g12780.1	mitochondrial import receptor subunit tom22	282	20	3.33707e-13	0.83	8	C:plastid; C:mitochondrial outer membrane; C:mitochondrion; P:protein targeting to mitochondrion; F:receptor activity; P:intracellular protein transport; C:mitochondrial outer membrane translocase complex; F:P-P-bond-hydrolysis-driven protein transmembrane transporter activity	no IPS match
Bradi3g12860.1	zinc finger (c3hc4-type ring finger)	2709	20	0	0.5305	4	C:chloroplast; C:membrane; F:zinc ion binding; F:protein binding	IPR000276; IPR011016; IPR018957; G3DSA:3.30.40.10 (GENE3D), PTHR13145 (PANTHER), SSF57850 (SUPERFAMILY)
Bradi3g13390.1	cytokinin-regulated kinase 1	2391	20	2.49027e-173	0.5735	9	C:cytoplasmic membrane-bounded vesicle; P:auxin biosynthetic process; F:protein serine/threonine kinase activity; F:protein kinase activity; C:mitochondrion; P:protein amino acid phosphorylation; F:nucleotide binding; F:ATP binding; F:kinase activity	IPR000719; IPR009091; IPR011009; IPR017441; IPR017442; G3DSA:3.30.200.20 (GENE3D), PTHR23258 (PANTHER), PTHR23258:SF418 (PANTHER), SignalP (SIGNALP)
Bradi3g13420.1	polyneuridine-aldehyde esterase	1191	20	8.04729e-163	0.781	2	F:hydrolase activity; F:polyneuridine-aldehyde esterase activity	IPR000073; G3DSA:3.40.50.1820 (GENE3D), PTHR10992 (PANTHER), SSF53474 (SUPERFAMILY)
Bradi3g13460.1	atp-dependent rna	3750	20	0	0.9075	12	F:helicase activity; P:auxin biosynthetic process; F:ATP-dependent RNA helicase activity; C:mitochondrion; F:hydrolase activity; F:nucleic acid binding; F:nucleotide binding; F:nucleoside-triphosphatase activity; F:ATP binding; F:RNA binding; F:ATP-dependent helicase activity; C:cytosol	IPR001650; IPR002464; IPR003029; IPR007502; IPR011545; IPR011709; IPR012340; IPR014001; IPR014021; IPR016027; PTHR18934 (PANTHER), SM00316 (SMART), SSF52540 (SUPERFAMILY)
Bradi3g13550.1	crk1 protein	2247	20	0	0.7315	8	F:kinase activity; F:protein kinase activity; F:ATP binding; F:nucleotide binding; P:protein amino acid phosphorylation; P:auxin biosynthetic process; C:plasma membrane; F:protein serine/threonine kinase activity	IPR000719; IPR002290; IPR008271; IPR011009; IPR017441; IPR017442; G3DSA:1.10.510.10 (GENE3D), PTHR11295 (PANTHER), PTHR11295:SF77 (PANTHER)
Bradi3g13600.1	fructokinase-2	1017	20	1.24338e-150	0.904	9	F:transferase activity; F:ribokinase activity; F:nucleotide binding; P:D-ribose metabolic process; F:ATP binding; F:kinase activity; P:carbohydrate metabolic process; C:cellular_component; F:fructokinase activity	no IPS match
Bradi3g13710.1	protein	1752	20	2.08336e-163	0.575	1	F:molecular_function	IPR000408
Bradi3g13870.1	dna binding	1248	20	1.14024e-97	0.8345	1	F:DNA binding	IPR005175
Bradi3g14210.1	protein	1425	20	3.31328e-169	0.6815	2	C:membrane; C:nucleus	IPR021924
Bradi3g14280.1		1428						IPR002523; PTHR21535 (PANTHER)
Bradi3g14380.1	pentatricopeptide repeat-containing protein	2022	20	0	0.679	3	F:molecular_function; P:biological_process; C:cellular_component	IPR002885; PTHR10483 (PANTHER), SignalP (SIGNALP), SSF48452 (SUPERFAMILY)
Bradi3g14650.1	dag protein	690	20	4.49875e-77	0.8875	4	C:plastid; C:chloroplast envelope; C:chloroplast stroma; C:chloroplast	no IPS match
Bradi3g14870.1	amine oxidase family protein	2319	20	0	0.71	7	C:plastid; F:L-amino-acid oxidase activity; P:oxidation reduction; F:amine oxidase activity; P:histone H3-K4 methylation; F:oxidoreductase activity; P:metabolic process	IPR002937; IPR007526; G3DSA:3.50.50.60 (GENE3D), PTHR10742 (PANTHER), PTHR10742:SF34 (PANTHER), SSF51905 (SUPERFAMILY), SSF54373 (SUPERFAMILY)
Bradi3g14900.1	hypothetical protein OsI_28119 [Oryza sativa Indica Group]	1266	15	3.91394e-62	0.506667	1	C:mitochondrion	IPR005174; SignalP (SIGNALP)
Bradi3g15170.1	phloem-specific lectin	834	20	8.45793e-85	0.5495	1	F:sugar binding	IPR001810; IPR022364
Bradi3g15290.1	crs2-associated factor 1	1098	20	1.18564e-141	0.8145	3	F:RNA binding; C:mitochondrion; P:biological_process	IPR001890
Bradi3g15420.1	mrna capping enzyme family protein	1119	20	0	0.8055	6	F:mRNA (guanine-N7-)-methyltransferase activity; F:methyltransferase activity; C:chloroplast; F:transferase activity; F:catalytic activity; P:mRNA capping	IPR004971; G3DSA:3.40.50.150 (GENE3D), PTHR12189 (PANTHER), SSF53335 (SUPERFAMILY)
Bradi3g15710.1	anthocyanin 5-aromatic acyltransferase	1374	20	7.72189e-91	0.5595	2	F:transferase activity; F:transferase activity, transferring acyl groups other than amino-acyl groups	IPR003480; G3DSA:3.30.559.10 (GENE3D), G3DSA:3.30.559.20 (GENE3D)
Bradi3g16010.1	crr6 (chlororespiratory reduction 6)	792	20	2.73976e-90	0.7875	6	C:plastid; C:chloroplast thylakoid membrane; C:mitochondrion; F:molecular_function; C:chloroplast stroma; P:NAD(P)H dehydrogenase complex assembly	IPR014946
Bradi3g16040.1	plastid rna polymerase sigma factor	1596	20	1.32667e-161	0.907	9	F:transcription factor activity; F:DNA binding; C:mitochondrion; P:response to light stimulus; P:regulation of transcription, DNA-dependent; F:sigma factor activity; P:transcription initiation; F:DNA-directed RNA polymerase activity; C:plastid	IPR000943; IPR007624; IPR007627; IPR007630; IPR011991; IPR013324; IPR013325; IPR014284; G3DSA:1.10.601.10 (GENE3D)
Bradi3g16340.1	kanadi-like transcription factor feathered	990	20	4.0466e-66	0.693	8	C:plastid; P:ovule development; C:cytoplasmic membrane-bounded vesicle; P:carpel development; P:regulation of transcription; F:transcription factor activity; P:polarity specification of adaxial/abaxial axis; F:DNA binding	IPR006447; IPR009057; IPR012287; IPR014778
Bradi3g16390.1	at-hook dna-binding protein	876	20	2.6491e-39	0.766	8	P:negative regulation of transcription; C:nucleoplasm; P:carpel development; P:biological_process; P:anther development; F:AT DNA binding; C:cellular_component; F:DNA binding	IPR005175; IPR014476
Bradi3g16420.1	myb family transcription factor	969	20	1.09372e-76	0.6505	4	C:endoplasmic reticulum; F:transcription factor activity; C:plasma membrane; F:DNA binding	IPR001005; IPR009057; IPR015609; IPR017877; PTHR11821:SF29 (PANTHER)
Bradi3g17090.1	cytochrome p450	1596	20	0	0.7685	10	F:heme binding; F:iron ion binding; C:cytoplasmic membrane-bounded vesicle; F:electron carrier activity; C:mitochondrion; P:oxidation reduction; F:oxidoreductase activity; P:electron transport chain; F:metal ion binding; F:monooxygenase activity	IPR001128; IPR002401; IPR017972; PTHR19383:SF31 (PANTHER)
Bradi3g17220.1	phloem-specific lectin	1083	20	3.1448e-38	0.5955	4	F:carbohydrate binding; P:biological_process; F:sugar binding; C:cellular_component	IPR001810; IPR022364
Bradi3g17550.1	oxidoreductase family protein	1137	20	7.7792e-176	0.8285	7	P:oxidation reduction; F:binding; F:oxidoreductase activity; P:metabolic process; F:catalytic activity; F:inositol 2-dehydrogenase activity; C:cellular_component	IPR000683; IPR004104; IPR016040; PTHR22604 (PANTHER), PTHR22604:SF14 (PANTHER), SSF51735 (SUPERFAMILY), SSF55347 (SUPERFAMILY)
Bradi3g17900.1	zinc transporter zip1	1158	20	8.12048e-96	0.768	11	C:cytoplasmic membrane-bounded vesicle; C:integral to membrane; C:membrane; P:metal ion transport; F:zinc ion binding; P:zinc ion transport; F:metal ion transmembrane transporter activity; P:transmembrane transport; F:zinc ion transmembrane transporter activity; C:plasma membrane; P:response to zinc ion	IPR003689; IPR004698; PTHR11040 (PANTHER), PTHR11040:SF1 (PANTHER), PS51257 (PROFILE), SignalP (SIGNALP)
Bradi3g17990.1	ubiquitin-protein expressed	1443	20	7.74421e-65	0.666	0		IPR003957; IPR003958; IPR009072; IPR022364; G3DSA:3.80.10.10 (GENE3D), PTHR11064 (PANTHER)
Bradi3g18010.1	---NA---	1350	0			0		no IPS match
Bradi3g18050.1	coproporphyrinogen iii oxidase	1014	20	2.76258e-142	0.852	12	C:membrane; F:protein homodimerization activity; F:coproporphyrinogen oxidase activity; C:apoplast; P:oxidation reduction; P:heme biosynthetic process; F:oxidoreductase activity; P:porphyrin biosynthetic process; C:chloroplast stroma; C:chloroplast; P:tetrapyrrole biosynthetic process; C:plastid	IPR001260; IPR018375
Bradi3g18430.1	legumin-like protein	1038	20	2.17062e-73	0.5395	1	F:nutrient reservoir activity	IPR006045; IPR011051; IPR014710
Bradi3g18570.1	hypothetical protein [Zea mays]	234	20	3.16098e-24	0.757	1	C:cellular_component	no IPS match
Bradi3g18580.1	wrky transcription	921	20	2.68262e-45	0.6985	6	P:transcription; F:sequence-specific DNA binding; P:regulation of transcription; F:DNA binding; F:transcription factor activity; C:nucleus	IPR003657; IPR018872; G3DSA:2.20.25.80 (GENE3D)
Bradi3g19080.1	101 kda heat shock protein hsp101-like protein	2886	20	0	0.612	7	F:ATP binding; C:mitochondrion; F:molecular_function; P:protein metabolic process; P:biological_process; F:protein binding; C:cellular_component	IPR005829; G3DSA:3.40.50.300 (GENE3D), PTHR11638 (PANTHER), PTHR11638:SF2 (PANTHER), SSF52540 (SUPERFAMILY), SSF81923 (SUPERFAMILY)
Bradi3g19710.1	zinc finger	825	17	4.33172e-17	0.774706	2	F:zinc ion binding; C:intracellular	IPR007087; IPR015880; SSF57667 (SUPERFAMILY)
Bradi3g20600.1	o-methyltransferase zrp4	1056	20	9.31454e-64	0.646	4	F:methyltransferase activity; F:transferase activity; F:protein dimerization activity; F:O-methyltransferase activity	IPR001077; IPR011991; IPR012967; IPR016461; G3DSA:3.40.50.150 (GENE3D), PTHR11746 (PANTHER), SSF46785 (SUPERFAMILY), SSF53335 (SUPERFAMILY)
Bradi3g20610.1	storekeeper protein	1365	20	4.83556e-61	0.465	2	C:plastid; C:mitochondrion	IPR007592
Bradi3g20640.1	protein	741	20	1.91523e-79	0.6865	0		no IPS match
Bradi3g22070.1	Os08g0356800 [Oryza sativa Japonica Group]	1425	20	1.12624e-92	0.5525	1	C:plastid	IPR004158
Bradi3g22660.1	acyl- oxidase acx3	2061	20	0	0.8155	12	P:fatty acid beta-oxidation; C:peroxisome; P:medium-chain fatty acid metabolic process; P:fatty acid metabolic process; F:oxidoreductase activity, acting on the CH-CH group of donors; F:acyl-CoA oxidase activity; F:FAD binding; F:acyl-CoA dehydrogenase activity; P:oxidation reduction; F:oxidoreductase activity; F:cytochrome-c oxidase activity; P:metabolic process	IPR002655; IPR006090; IPR006091; IPR009075; IPR009100; IPR012258; IPR013764; PTHR10909 (PANTHER)
Bradi3g22730.1	hypothetical protein OsI_28156 [Oryza sativa Indica Group]	1266	20	3.50732e-95	0.5515	2	C:plastid; C:mitochondrion	IPR001810; IPR022364
Bradi3g22870.1	vacuolar proton	2472	20	0	0.8685	16	P:cellular response to salt stress; P:ATP synthesis coupled proton transport; C:vacuolar membrane; C:vacuole; C:membrane; C:plant-type vacuole; C:mitochondrion; F:hydrolase activity; F:hydrogen ion transmembrane transporter activity; C:plant-type vacuole membrane; F:ATPase activity; F:hydrogen-translocating pyrophosphatase activity; P:cellular response to nutrient levels; C:plasma membrane; C:chl…	IPR002490; PTHR11629:SF11 (PANTHER)
Bradi3g24680.1	vacuolar sorting receptor	1890	20	0	0.8615	18	P:intracellular protein transport; C:late endosome membrane; C:clathrin coated vesicle membrane; C:trans-Golgi network; C:cytoplasmic membrane-bounded vesicle; C:integral to membrane; C:membrane; F:peptidase activity; F:calcium ion binding; C:Golgi transport complex; P:protein transport; C:Golgi membrane; P:proteolysis; C:cytoplasmic vesicle; C:Golgi apparatus; P:transport; C:integral to plasma m…	IPR000152; IPR003137; IPR009030; IPR013032; IPR018097; PTHR22765 (PANTHER), SignalP (SIGNALP), SSF52025 (SUPERFAMILY), SSF57196 (SUPERFAMILY)
Bradi3g26990.1	iq calmodulin-binding motif family expressed	1431	20	2.07924e-70	0.516	1	C:mitochondrion	IPR000048; SignalP (SIGNALP)
Bradi3g27220.1	potassium-dependent sodium-calcium exchanger-like protein	1722	20	3.53942e-123	0.6035	8	C:mitochondrion; C:cytoplasmic membrane-bounded vesicle; C:integral to membrane; F:cation:cation antiporter activity; C:membrane; P:transmembrane transport; P:cation transport; F:calcium:sodium antiporter activity	IPR004837; PTHR12266 (PANTHER), SignalP (SIGNALP)
Bradi3g27420.1	protein mitochondrial	267	20	5.75557e-26	0.7685	9	C:integral to membrane; C:membrane; C:mitochondrion; F:molecular_function; C:endoplasmic reticulum membrane; C:cellular_component; P:GPI anchor biosynthetic process; C:endoplasmic reticulum; P:biological_process	IPR005651
Bradi3g27480.1	splicing cc1-like family expressed	1794	20	2.95116e-172	0.8475	5	F:nucleic acid binding; F:RNA binding; F:nucleotide binding; P:mRNA processing; C:nucleus	IPR000504; IPR006509; IPR012677; PTHR10432 (PANTHER), SSF54928 (SUPERFAMILY)
Bradi3g27550.1	metal ion binding protein	1026	20	7.62463e-47	0.761	2	F:metal ion binding; P:metal ion transport	no IPS match
Bradi3g27730.1	Os10g0445600 [Oryza sativa Japonica Group]	1410	20	1.47174e-153	0.613	5	C:plastid; F:molecular_function; C:chloroplast stroma; C:chloroplast; P:biological_process	no IPS match
Bradi3g27840.1	---NA---	891	0			0		PR01228 (PRINTS), SignalP (SIGNALP)
Bradi3g28060.1	pentatricopeptide repeat-containing	2658	20	0	0.8355	8	F:nucleic acid binding; C:plastid; C:mitochondrion; C:plastid chromosome; C:chloroplast; C:membrane; C:nucleus; F:DNA binding	IPR003034; PTHR10483 (PANTHER), SSF48452 (SUPERFAMILY), SSF68906 (SUPERFAMILY)
Bradi3g28190.1	zinc finger (c3hc4-type ring finger) protein family-like	1875	20	1.48654e-138	0.7045	3	F:metal ion binding; F:zinc ion binding; F:protein binding	IPR001841; IPR002035; G3DSA:3.40.50.410 (GENE3D), PTHR10166 (PANTHER), SSF53300 (SUPERFAMILY), SSF57850 (SUPERFAMILY)
Bradi3g28290.1	cct motif family expressed	1296	20	2.62722e-61	0.754	0		no IPS match
Bradi3g28590.1	disease resistance protein (cc-nbs-lrr)	5709	20	0	0.56	5	F:ATP binding; P:apoptosis; P:defense response; F:nucleotide binding; F:protein binding	IPR000767; IPR002182; G3DSA:3.80.10.10 (GENE3D), PTHR23155 (PANTHER), SSF52058 (SUPERFAMILY), SSF52540 (SUPERFAMILY)
Bradi3g28750.1	pentatricopeptide repeat-containing protein	2709	20	0	0.6185	6	C:plastid; F:molecular_function; F:binding; C:membrane; P:biological_process; C:cellular_component	IPR002885; PTHR10483 (PANTHER), SSF48452 (SUPERFAMILY)
Bradi3g28800.1	g1-like5 protein	624	20	4.20313e-62	0.878	1	C:plastid	IPR006936
Bradi3g29000.1	Os10g0481200 [Oryza sativa Japonica Group]	489	1	1.74258e-06	0.64	0		SignalP (SIGNALP)
Bradi3g29200.1	f-box domain containing protein	2079	20	2.86092e-154	0.5005	1	C:plastid	IPR001810; IPR017451; IPR022364
Bradi3g29210.1	class i and ii	1197	20	6.83368e-178	0.7555	8	P:biosynthetic process; F:transferase activity; F:obs-aminocyclopropane-1-carboxylate synthase activity; F:L-aspartate:2-oxoglutarate aminotransferase activity; F:catalytic activity; F:transaminase activity; F:pyridoxal phosphate binding; F:transferase activity, transferring nitrogenous groups	IPR001176; IPR004838; IPR004839; IPR015421; IPR015424; PTHR11751 (PANTHER), PTHR11751:SF37 (PANTHER)
Bradi3g29550.1	rip6_orysj ame: full= ripening-related protein 6 flags: precursor	537	20	2.72299e-49	0.715	2	C:cytoplasmic membrane-bounded vesicle; C:extracellular region	no IPS match
Bradi3g29850.1	white-brown-complex abc transporter family	3570	20	0	0.8825	14	F:ATPase activity, coupled to transmembrane movement of substances; P:cutin transport; P:auxin biosynthetic process; C:membrane; F:hydrolase activity; F:phosphonate transmembrane-transporting ATPase activity; F:nucleotide binding; F:nucleoside-triphosphatase activity; F:ATP binding; C:external side of plasma membrane; F:ATPase activity; P:fatty acid transport; C:plasma membrane; F:fatty acid tran…	IPR001841; IPR003439; IPR003593; IPR007087; IPR013525; IPR015880; IPR017871; IPR017907; G3DSA:3.40.50.300 (GENE3D), PTHR19241 (PANTHER), PTHR19241:SF20 (PANTHER), SSF52540 (SUPERFAMILY)
Bradi3g30160.1	glutamyl-trna reductase	1611	20	0	0.945	14	F:NADP or NADPH binding; F:glutamyl-tRNA reductase activity; C:cytoplasm; P:oxidation reduction; F:oxidoreductase activity; F:catalytic activity; P:porphyrin biosynthetic process; F:shikimate 5-dehydrogenase activity; P:chlorophyll biosynthetic process; P:metabolic process; F:binding; C:chloroplast; C:plastid; P:tetrapyrrole biosynthetic process	IPR000343; IPR006151; IPR015895; IPR015896; IPR016040; IPR018214; SSF51735 (SUPERFAMILY)
Bradi3g30320.1	seed maturation protein pm39	1812	11	1.00761e-59	0.574545	0		no IPS match
Bradi3g31110.1	protein kinase domain containing expressed	2235	20	0	0.7945	11	F:transferase activity; C:cytoplasmic membrane-bounded vesicle; P:auxin biosynthetic process; F:protein serine/threonine kinase activity; F:protein kinase activity; P:protein amino acid phosphorylation; F:nucleotide binding; F:ATP binding; F:kinase activity; F:protein tyrosine kinase activity; C:plasma membrane	IPR000719; IPR002290; IPR011009; IPR017441; IPR017442; G3DSA:1.10.510.10 (GENE3D), PTHR22986 (PANTHER), PTHR22986:SF72 (PANTHER), SignalP (SIGNALP)
Bradi3g31430.1	inner membrane protein	1272	20	2.34744e-123	0.7575	10	P:protein insertion into membrane; C:integral to membrane; C:membrane; C:mitochondrial inner membrane; F:P-P-bond-hydrolysis-driven protein transmembrane transporter activity; C:mitochondrion; P:protein import into mitochondrial inner membrane; F:molecular_function; P:protein complex assembly; C:plastid	IPR001708; IPR020001; PTHR12428:SF3 (PANTHER)
Bradi3g31520.1	f-box family expressed	906	20	2.29565e-134	0.8125	0		IPR022364
Bradi3g32380.1	transducin family protein	1497	20	0	0.736	7	F:RNA binding; C:mitochondrion; F:nucleotide binding; P:RNA-dependent DNA replication; P:biological_process; C:CUL4 RING ubiquitin ligase complex; F:RNA-directed DNA polymerase activity	IPR001680; IPR011046; IPR015943; IPR017986; IPR019781; IPR019782; PTHR15574 (PANTHER), PTHR15574:SF5 (PANTHER)
Bradi3g32700.1	rna recognition motif containing protein	654	20	3.4323e-36	0.6015	3	F:metal ion binding; F:zinc ion binding; F:protein binding	no IPS match
Bradi3g33020.1	oxysterol-binding protein	2148	20	0	0.725	5	F:phosphoinositide binding; P:steroid metabolic process; F:oxysterol binding; P:signal transduction; C:cellular_component	IPR000648; IPR001849; IPR011993; PTHR10972:SF11 (PANTHER), SSF50729 (SUPERFAMILY)
Bradi3g33060.1	cortical cell-delineating protein precursor	639	20	6.51377e-37	0.8585	3	F:lipid binding; P:lipid transport; C:cytoplasmic membrane-bounded vesicle	IPR003612; IPR013770; IPR016140; PS51257 (PROFILE), SignalP (SIGNALP)
Bradi3g33080.1	transferring glycosyl groups	1464	20	0	0.837	8	P:biosynthetic process; P:carbohydrate biosynthetic process; C:endomembrane system; C:cytoplasmic membrane-bounded vesicle; F:transferase activity; C:membrane; F:transferase activity, transferring hexosyl groups; F:transferase activity, transferring glycosyl groups	IPR002495; G3DSA:3.90.550.10 (GENE3D), PTHR11183 (PANTHER), PTHR11183:SF5 (PANTHER), SignalP (SIGNALP), SSF53448 (SUPERFAMILY)
Bradi3g33100.1	cys2 his2 zinc-finger transcription factor	1092	20	6.79815e-73	0.5075	6	F:nucleic acid binding; C:mitochondrion; P:regulation of transcription; F:zinc ion binding; F:transcription factor activity; C:intracellular	IPR007087; IPR015880; SSF57667 (SUPERFAMILY)
Bradi3g33340.1	zinc finger-ctt domain transcription factor b	933	20	1.41017e-41	0.521	1	C:mitochondrion	IPR010402
Bradi3g33390.1	hexose carrier protein expressed	1563	20	0	0.8205	12	F:transporter activity; F:sugar:hydrogen symporter activity; C:integral to membrane; C:membrane; F:2-alkenal reductase activity; P:carbohydrate transport; F:symporter activity; P:transport; F:substrate-specific transmembrane transporter activity; P:oxidation reduction; F:oxidoreductase activity; P:transmembrane transport	IPR003663; IPR005828; IPR005829; IPR016196; IPR020846; PTHR11600 (PANTHER), PTHR11600:SF116 (PANTHER)
Bradi3g33420.1	Os10g0562000 [Oryza sativa Japonica Group]	1434	14	2.08544e-70	0.533571	1	C:cytoplasmic membrane-bounded vesicle	SignalP (SIGNALP)
Bradi3g33460.1	serine threonine protein	1992	20	6.41926e-172	0.689	7	F:kinase activity; F:protein kinase activity; F:ATP binding; F:transferase activity; F:protein tyrosine kinase activity; P:protein amino acid phosphorylation; F:protein serine/threonine kinase activity	IPR000719; IPR002290; IPR008271; IPR011009; IPR017442; G3DSA:1.10.510.10 (GENE3D), PTHR22985 (PANTHER), PTHR22985:SF88 (PANTHER)
Bradi3g33480.1	hypothetical protein SORBIDRAFT_01g028910 [Sorghum bicolor]	705	10	1.3722e-36	0.59	0		no IPS match
Bradi3g33760.1	ring-h2 finger protein atl3j	1044	20	2.05031e-39	0.742	4	C:plastid; F:metal ion binding; F:zinc ion binding; F:protein binding	no IPS match
Bradi3g33960.1	no apical expressed	447	5	2.97553e-06	0.534	2	P:regulation of transcription; F:DNA binding	no IPS match
Bradi3g34160.1	zinc-binding protein	774	20	3.00278e-70	0.624	1	F:binding	no IPS match
Bradi3g34300.1	vq motif-containing protein	957	13	1.08507e-28	0.753846	1	C:plastid	IPR008889; PR01217 (PRINTS)
Bradi3g34350.1	inositol phosphate kinase	1047	20	2.13073e-153	0.7985	14	F:transferase activity; F:inositol tetrakisphosphate 1-kinase activity; F:inositol or phosphatidylinositol kinase activity; C:mitochondrion; F:nucleotide binding; F:ATP binding; P:inositol and derivative phosphorylation; F:kinase activity; F:catalytic activity; F:inositol-1,3,4-trisphosphate 5/6-kinase activity; P:inositol trisphosphate metabolic process; C:intracellular; F:metal ion binding; F:m…	IPR008656; SSF56059 (SUPERFAMILY)
Bradi3g34820.1	mitochondrial carrier protein cgi-69	1191	20	1.32338e-173	0.823	8	F:binding; P:mitochondrial transport; C:integral to membrane; C:membrane; P:transmembrane transport; C:mitochondrial inner membrane; F:transporter activity; P:transport	IPR001993; IPR002113; IPR018108; PTHR11896:SF43 (PANTHER)
Bradi3g35070.1	reticuline oxidase	1560	20	3.17424e-152	0.63	5	P:oxidation reduction; F:oxidoreductase activity; F:catalytic activity; F:reticuline oxidase activity; F:FAD binding	IPR006093; IPR006094; IPR012951; IPR016166; IPR016168; PTHR11748 (PANTHER), SignalP (SIGNALP)
Bradi3g35190.1	dnaj heat shock	993	20	1.12786e-116	0.654	4	F:unfolded protein binding; P:protein folding; F:heat shock protein binding; C:cellular_component	IPR001623; IPR002939; IPR003095; IPR008971; IPR015609; IPR018253; G3DSA:2.60.260.20 (GENE3D), PTHR11821:SF87 (PANTHER)
Bradi3g35340.1	pre-mrna cleavage factor 25kd	681	20	6.28068e-84	0.7475	5	C:plastid; F:molecular_function; P:biological_process; F:protein binding; C:cellular_component	PTHR13047 (PANTHER)
Bradi3g35890.1	hypothetical protein OsI_29245 [Oryza sativa Indica Group]	249	8	4.64272e-20	0.715	2	C:mitochondrion; C:cytoplasmic membrane-bounded vesicle	no IPS match
Bradi3g36090.1	arm repeat-containing	1635	20	2.31824e-76	0.6905	6	C:mitochondrion; F:ligase activity; F:binding; C:ubiquitin ligase complex; F:ubiquitin-protein ligase activity; P:protein ubiquitination	IPR000225; IPR003613; IPR011989; IPR016024; G3DSA:3.30.40.10 (GENE3D), PTHR23315 (PANTHER), PTHR23315:SF7 (PANTHER), SSF57850 (SUPERFAMILY)
Bradi3g36210.1	endo- -beta-	1530	20	0	0.8065	8	F:hydrolase activity, hydrolyzing O-glycosyl compounds; C:cytoplasmic membrane-bounded vesicle; F:cellulase activity; P:metabolic process; F:hydrolase activity; P:carbohydrate metabolic process; F:hydrolase activity, acting on glycosyl bonds; F:catalytic activity	IPR001701; IPR008928; IPR012341; IPR018221; PTHR22298 (PANTHER), SignalP (SIGNALP)
Bradi3g36260.1	kanadi1-like protein	1050	20	2.85505e-81	0.7365	3	C:mitochondrion; P:regulation of transcription; F:DNA binding	IPR006447; IPR009057; IPR012287; IPR014778
Bradi3g37100.1	zinc finger protein	759	20	1.95029e-34	0.5555	3	F:metal ion binding; F:zinc ion binding; F:DNA binding	IPR000058; IPR002653; PTHR10634 (PANTHER), PTHR10634:SF5 (PANTHER)
Bradi3g37150.1	---NA---	681	0			0		SignalP (SIGNALP)
Bradi3g37240.1	protein	1881	20	0	0.901	12	F:phosphoglycerate dehydrogenase activity; F:NAD or NADH binding; P:oxidation reduction; F:amino acid binding; F:oxidoreductase activity, acting on the CH-OH group of donors, NAD or NADP as acceptor; F:oxidoreductase activity; F:catalytic activity; F:cofactor binding; P:L-serine biosynthetic process; P:metabolic process; C:plastid; F:binding	IPR002912; IPR006139; IPR006140; IPR006236; IPR015508; IPR016040; G3DSA:3.30.1330.90 (GENE3D), PTHR10996 (PANTHER), SSF51735 (SUPERFAMILY), SSF52283 (SUPERFAMILY), SSF55021 (SUPERFAMILY)
Bradi3g37260.1	suppressor-like protein	1974	20	0	0.6945	7	C:plastid; C:mitochondrion; F:molecular_function; C:chloroplast; P:metabolic process; F:catalytic activity; P:biological_process
Bradi3g37470.1	saur33 - auxin-responsive saur family member	381	20	7.45932e-42	0.811	5	C:plastid; C:mitochondrion; P:response to stimulus; P:auxin mediated signaling pathway; F:calmodulin binding
Bradi3g37480.1	dnaj heat shock n-terminal domain-containing protein	642	15	1.29292e-16	0.583333	8	P:oxidation reduction; F:electron carrier activity; F:heme binding; P:protein folding; F:iron ion binding; F:monooxygenase activity; F:heat shock protein binding; C:cellular_component	IPR001623; IPR015609; IPR018253; PTHR11821:SF52 (PANTHER)
Bradi3g37580.1	leucine zipper-containing protein	1932	20	0	0.756	4	P:vesicle docking during exocytosis; C:exocyst; P:exocytosis; F:protein binding	IPR000276; IPR004140; PTHR12542:SF7 (PANTHER)
Bradi3g37630.1	dna excision repair protein	2706	20	0	0.64	2	C:plastid; P:biological_process	G3DSA:3.80.10.10 (GENE3D), PTHR23125 (PANTHER), PTHR23125:SF43 (PANTHER), SSF52047 (SUPERFAMILY)
Bradi3g37950.1	kinetochore protein	1725	20	0	0.631	8	F:ATP binding; F:molecular_function; P:biological_process; F:5-methyltetrahydropteroyltriglutamate-homocysteine S-methyltransferase activity; P:methionine biosynthetic process; F:motor activity; C:myosin complex; C:cellular_component	IPR005550; PD936484 (PRODOM)
Bradi3g38240.1	atp binding	939	20	9.6121e-22	0.668	4	C:plastid; F:molecular_function; P:response to stress; P:biological_process	IPR009269
Bradi3g38360.1	dna binding protein	717	20	5.42085e-36	0.6265	4	C:plastid; P:regulation of transcription; F:transcription regulator activity; C:nucleus	IPR001092; IPR011598; PTHR10985 (PANTHER), PTHR10985:SF20 (PANTHER)
Bradi3g38490.1	flavonol synthase flavanone 3-	2382	20	8.96061e-115	0.6285	8	F:metal ion binding; F:flavonol synthase activity; P:oxidation reduction; F:oxidoreductase activity; F:oxidoreductase activity, acting on single donors with incorporation of molecular oxygen, incorporation of two atoms of oxygen; F:zinc ion binding; F:leucocyanidin oxygenase activity; F:protein binding	IPR001841; IPR002283; IPR005123; IPR018957; G3DSA:2.60.120.330 (GENE3D), G3DSA:3.30.40.10 (GENE3D), PTHR10209 (PANTHER), SignalP (SIGNALP), SSF51197 (SUPERFAMILY), SSF57850 (SUPERFAMILY)
Bradi3g38540.1	blue copper protein precursor	528	20	1.55047e-25	0.6875	3	C:cytoplasmic membrane-bounded vesicle; F:electron carrier activity; F:copper ion binding	no IPS match
Bradi3g38550.1	---NA---	399	0			0		PR01217 (PRINTS), SignalP (SIGNALP)
Bradi3g38600.1	homeodomain-leucine zipper transcription factor ipi-1	801	20	7.70574e-56	0.7035	9	F:sequence-specific DNA binding; F:transcription factor activity; C:nucleus; F:DNA binding; F:transcription regulator activity; P:regulation of transcription, DNA-dependent; P:transcription; C:plastid; P:regulation of transcription	no IPS match
Bradi3g38920.1	60s ribosomal protein l24	3489	20	1.11444e-47	0.9485	8	F:structural constituent of ribosome; C:plastid; C:mitochondrion; P:translation; C:cytoplasm; C:ribonucleoprotein complex; C:ribosome; C:intracellular	IPR000988; IPR005135; G3DSA:3.60.10.10 (GENE3D), PTHR10792:SF1 (PANTHER), SSF57716 (SUPERFAMILY)
Bradi3g38970.1	bhlh protein family-like	1470	20	2.95852e-136	0.649	3	P:regulation of transcription; F:transcription regulator activity; C:nucleus	IPR001092; IPR011598; PTHR12565 (PANTHER), PTHR12565:SF5 (PANTHER)
Bradi3g38980.1	dof zinc finger protein mnb1a	774	20	6.7362e-46	0.745	6	F:metal ion binding; P:transcription; P:regulation of transcription; F:zinc ion binding; C:nucleus; F:DNA binding	IPR003851
Bradi3g39130.1	stripe rust resistance	1242	20	1.32436e-46	0.4825	1	C:plastid	IPR001810; IPR017451; IPR022364
Bradi3g39930.1	dna binding protein	1134	20	8.14788e-117	0.6775	4	P:regulation of transcription; F:transcription regulator activity; F:DNA binding; C:nucleus	IPR001092; IPR011598
Bradi3g40230.1	pp7 (serine threonine phosphatase 7) protein serine threonine phosphatase	1329	20	0	0.779	9	F:protein serine/threonine phosphatase activity; F:phosphoprotein phosphatase activity; C:nucleus; F:hydrolase activity; C:cellular_component; P:response to heat; P:blue light signaling pathway; P:biological_process; C:plastid	IPR004843; IPR006186; G3DSA:3.60.21.10 (GENE3D), PTHR11668:SF7 (PANTHER), SSF56300 (SUPERFAMILY)
Bradi3g40430.1	methyl binding domain protein	1314	20	1.67175e-79	0.58	4	C:mitochondrion; F:zinc ion binding; F:DNA binding; C:nucleus	IPR001739; IPR011124; IPR016177
Bradi3g40490.1	hypothetical protein SORBIDRAFT_01g048900 [Sorghum bicolor]	573	1	9.7324e-09	0.48	0		no IPS match
Bradi3g40620.1	fmn binding protein	1101	20	4.96861e-164	0.8775	3	C:plastid; C:chloroplast; F:FMN binding	IPR009002; IPR011576; IPR012349
Bradi3g40630.1	c2h2 zinc-finger protein	1911	20	0	0.7445	17	P:primary microRNA processing; F:transcription factor activity; F:DNA binding; C:nucleus; P:RNA splicing; P:shoot development; F:zinc ion binding; P:production of ta-siRNAs involved in RNA interference; P:chromatin modification; C:nuclear dicing body; C:nucleolus; F:protein binding; C:intracellular; C:nuclear speck; C:cytosol; P:regulation of transcription; C:plastid	IPR007042; IPR007087; IPR015880; IPR021933; PTHR13165 (PANTHER)
Bradi3g40860.1	bhlh transcription factor	1206	20	3.3462e-148	0.65	3	P:regulation of transcription; F:transcription regulator activity; C:nucleus	IPR001092; IPR011598; PTHR12565 (PANTHER), PTHR12565:SF7 (PANTHER)
Bradi3g40950.1	rin4-like protein	729	20	2.58987e-65	0.5645	0		IPR008700
Bradi3g41100.1	cbs domain containing	1323	20	1.41631e-110	0.557	4	C:plastid; F:molecular_function; C:vacuole; P:biological_process	no IPS match
Bradi3g41180.1	comm domain-containing	630	20	7.89803e-48	0.7035	0		no IPS match
Bradi3g41200.1	diphosphonucleotide phosphatase	1863	20	0	0.824	6	F:metal ion binding; C:cytoplasmic membrane-bounded vesicle; F:hydrolase activity; F:acid phosphatase activity; P:biological_process; F:protein serine/threonine phosphatase activity	IPR003961; IPR004843; IPR008963; G3DSA:3.60.21.10 (GENE3D), PTHR22953 (PANTHER), SignalP (SIGNALP), SSF56300 (SUPERFAMILY)
Bradi3g41250.1	teosinte glume architecture 1	1278	20	6.91026e-107	0.6395	2	F:DNA binding; C:nucleus	IPR004333
Bradi3g41480.1	pyruvate dehydrogenase e1 component subunit beta	1122	20	0	0.946	11	F:phosphogluconate dehydrogenase (decarboxylating) activity; F:coenzyme binding; F:NADP or NADPH binding; C:mitochondrion; P:pentose-phosphate shunt; P:oxidation reduction; F:oxidoreductase activity; F:pyruvate dehydrogenase (acetyl-transferring) activity; F:catalytic activity; P:metabolic process; F:binding	IPR005475; IPR005476; IPR009014; IPR015941; G3DSA:3.40.50.970 (GENE3D), PTHR11624 (PANTHER), PTHR11624:SF11 (PANTHER), SignalP (SIGNALP), SSF52518 (SUPERFAMILY)
Bradi3g41500.1	zinc-finger protein c60910-like	1473	20	2.27177e-136	0.6425	2	F:zinc ion binding; C:intracellular	IPR000315; IPR010402
Bradi3g41580.1	receptor protein kinase perk1-like protein	759	20	1.2961e-62	0.67	10	C:cytoplasmic membrane-bounded vesicle; P:auxin biosynthetic process; F:protein serine/threonine kinase activity; F:protein kinase activity; P:cell wall macromolecule catabolic process; P:protein amino acid phosphorylation; F:nucleotide binding; F:ATP binding; F:kinase activity; F:receptor activity	SignalP (SIGNALP)
Bradi3g41640.1	pentatricopeptide repeat-containing	1641	20	3.61745e-170	0.5825	4	C:mitochondrion; F:binding; P:biological_process; C:cellular_component	IPR002885; IPR011990; PTHR10483 (PANTHER), PTHR10483:SF8 (PANTHER), SignalP (SIGNALP), SSF48452 (SUPERFAMILY)
Bradi3g41710.1	2-oxoglutarate-dependent oxygenase	1719	20	1.03941e-82	0.5205	5	C:plastid; P:oxidation reduction; F:oxidoreductase activity; F:iron ion binding; F:desacetoxyvindoline 4-hydroxylase activity	IPR002283; IPR005123; G3DSA:2.60.120.330 (GENE3D), PTHR10209 (PANTHER), PTHR10209:SF23 (PANTHER), SSF51197 (SUPERFAMILY)
Bradi3g41820.1	bzip transcription factor	804	20	2.48607e-70	0.666	7	P:regulation of transcription, DNA-dependent; C:chloroplast; F:sequence-specific DNA binding; F:protein dimerization activity; F:DNA binding; F:transcription factor activity; C:nucleus	IPR004827; IPR011616; G3DSA:1.20.5.170 (GENE3D)
Bradi3g42000.1	molybdopterin cofactor	2070	20	0	0.621	5	C:chloroplast; P:metabolic process; F:catalytic activity; P:biological_process; F:pyridoxal phosphate binding	IPR015424; PTHR14237 (PANTHER)
Bradi3g42050.1	at5g52030 msg15_11	1083	20	4.26776e-136	0.722	3	F:molecular_function; P:biological_process; C:cellular_component	IPR002816; PTHR21530 (PANTHER)
Bradi3g42110.1	membrane protein	1095	20	7.58474e-56	0.6835	5	F:serine-type endopeptidase activity; F:hydrolase activity; C:integral to membrane; C:membrane; C:Golgi apparatus	IPR002610; IPR022764
Bradi3g42260.1	cation proton exchanger	2508	20	0	0.534	9	F:solute:hydrogen antiporter activity; C:cytoplasmic membrane-bounded vesicle; C:integral to membrane; C:membrane; P:cation transport; F:monovalent cation:hydrogen antiporter activity; P:transport; F:sodium:hydrogen antiporter activity; P:transmembrane transport	IPR006153; SignalP (SIGNALP)
Bradi3g42600.1	auxin-independent growth promoter	1794	20	0	0.8305	1	C:mitochondrion	IPR019378; SignalP (SIGNALP)
Bradi3g42630.1	protein	1305	19	1.02935e-105	0.737368	10	P:plant-type spore development; P:pollen development; P:embryo sac development; F:molecular_function; P:meiotic DNA double-strand break formation; P:male meiosis; P:meiotic spindle organization; P:chromosome segregation; P:chiasma assembly; C:plastid	IPR001471; IPR016177
Bradi3g42950.1	signal peptide peptidase-like 3	1143	20	1.02465e-143	0.7915	5	F:aspartic-type endopeptidase activity; C:integral to membrane; C:membrane; P:biological_process; C:endosome	IPR006639; IPR007369; PTHR12174:SF22 (PANTHER), SignalP (SIGNALP)
Bradi3g43000.1	protein	645	20	1.52101e-73	0.667	0		no IPS match
Bradi3g43710.1	heat shock transcription factor like protein	1407	20	0	0.641	6	P:regulation of transcription, DNA-dependent; P:response to stress; F:sequence-specific DNA binding; F:DNA binding; F:transcription factor activity; C:nucleus	IPR000232; IPR011991; PTHR10015 (PANTHER), PTHR10015:SF7 (PANTHER), SSF46785 (SUPERFAMILY)
Bradi3g43820.1	ap2 domain-containing transcription factor family protein	957	20	3.22191e-73	0.819	7	P:regulation of transcription, DNA-dependent; C:mitochondrion; P:transcription; P:regulation of transcription; F:DNA binding; F:transcription factor activity; C:nucleus	IPR001471; IPR016177
Bradi3g43860.1	protein	1215	20	1.16594e-140	0.616	5	C:plastid; F:molecular_function; C:cytoplasmic membrane-bounded vesicle; P:biological_process; C:cellular_component	no IPS match
Bradi3g43960.1	protein binding protein	1965	20	0	0.6785	3	C:mitochondrion; C:exocyst; P:exocytosis	IPR004140; PTHR12542:SF7 (PANTHER)
Bradi3g43990.1	zinc finger family protein	1095	20	6.33214e-103	0.6435	5	F:binding; P:biological_process; F:zinc ion binding; C:cellular_component; C:nucleus	no IPS match
Bradi3g44020.1	hypothetical protein SORBIDRAFT_04g020590 [Sorghum bicolor]	522	6	1.0013e-05	0.816667	1	C:plastid	no IPS match
Bradi3g44140.1	farnesylated protein	981	20	3.98337e-66	0.7385	5	F:metal ion binding; P:cellular transition metal ion homeostasis; F:transition metal ion binding; P:metal ion transport; C:plasma membrane	IPR006121; G3DSA:3.30.70.100 (GENE3D), PTHR22814 (PANTHER), PTHR22814:SF13 (PANTHER)
Bradi3g44600.1	hypothetical protein [Oryza sativa Japonica Group]	336	12	3.23445e-13	0.641667	1	C:cytoplasmic membrane-bounded vesicle	no IPS match
Bradi3g44680.1	hypothetical protein SORBIDRAFT_04g021450 [Sorghum bicolor]	987	16	8.20575e-27	0.6325	0		no IPS match
Bradi3g45060.1	b-type cyclin	414	20	5.30605e-24	0.752	3	F:molecular_function; C:chloroplast; P:biological_process	SignalP (SIGNALP)
Bradi3g45400.1	brassinosteroid insensitive 1-associated receptor kinase 1	1491	20	0	0.8125	11	F:transferase activity; P:auxin biosynthetic process; F:protein serine/threonine kinase activity; F:protein kinase activity; P:protein amino acid phosphorylation; F:nucleotide binding; F:non-membrane spanning protein tyrosine kinase activity; F:ATP binding; F:kinase activity; F:MAP kinase kinase kinase activity; F:receptor activity	IPR000719; IPR008271; IPR011009; IPR017441; IPR017442; G3DSA:1.10.510.10 (GENE3D), G3DSA:3.30.200.20 (GENE3D), PTHR23258 (PANTHER), SignalP (SIGNALP)
Bradi3g45570.1	hypothetical protein SORBIDRAFT_04g022440 [Sorghum bicolor]	540	5	5.10888e-19	0.542	1	C:plastid	no IPS match
Bradi3g45690.1	8-oxoguanine dna glycosylase	1224	20	2.00666e-148	0.7165	7	P:base-excision repair; P:DNA repair; F:damaged DNA binding; F:oxidized purine base lesion DNA N-glycosylase activity; F:catalytic activity; P:nucleotide-excision repair; F:DNA binding	IPR003265; IPR011257; IPR012294; IPR012904; G3DSA:1.10.340.30 (GENE3D), G3DSA:3.30.310.40 (GENE3D), PTHR10242 (PANTHER)
Bradi3g45950.1	glycosyltransferase-like protein	1845	20	0	0.8165	4	P:cell wall pectin biosynthetic process; F:transferase activity; C:endoplasmic reticulum; C:Golgi apparatus	IPR003388; IPR005069; PTHR10994:SF5 (PANTHER), SignalP (SIGNALP)
Bradi3g46040.1	ring-h2 zinc finger protein	957	20	3.96601e-47	0.506	3	F:metal ion binding; F:zinc ion binding; F:protein binding	IPR001841; IPR018957; G3DSA:3.30.40.10 (GENE3D), PTHR22764 (PANTHER), SSF57850 (SUPERFAMILY)
Bradi3g46060.1	calmodulin binding protein	1953	20	0	0.8065	0		IPR012416
Bradi3g46210.1	transcription factor	1242	20	3.77371e-118	0.61	5	C:mitochondrion; P:regulation of transcription; C:cellular_component; F:transcription factor activity; C:nucleus	no IPS match
Bradi3g46480.1	non-phototropic hypocotyl 3	2220	20	0	0.7065	7	P:response to light stimulus; P:blue light signaling pathway; F:receptor activity; P:phototropism; F:signal transducer activity; F:protein binding; C:plasma membrane	IPR004249; IPR011333
Bradi3g46680.1	ethylene insensitive 3 family protein	1338	20	2.06482e-133	0.7055	4	P:regulation of transcription; F:transcription regulator activity; F:transcription factor activity; C:nucleus	no IPS match
Bradi3g46830.1	mitochondrial transcription termination factor-related mterf-related	846	20	5.47226e-71	0.629	6	C:mitochondrion; P:cellular response to singlet oxygen; F:molecular_function; C:chloroplast; P:biological_process; P:embryonic development ending in seed dormancy	IPR003690
Bradi3g46900.1	nac domain protein nac5	1035	20	3.64224e-113	0.703	7	C:mitochondrion; P:multicellular organismal development; C:membrane; P:regulation of transcription; C:cellular_component; F:transcription factor activity; F:DNA binding	IPR003441
Bradi3g46910.1	dna binding protein	954	20	2.46186e-97	0.861	3	P:regulation of transcription; F:DNA binding; C:nucleus	IPR001005; IPR009057; IPR012287; IPR014778; IPR015495; IPR017930; PTHR10641:SF30 (PANTHER)
Bradi3g47170.1	Os02g0582600 [Oryza sativa Japonica Group]	678	20	3.23607e-32	0.6625	1	C:mitochondrion	no IPS match
Bradi3g47610.1	ap2 domain containing protein	924	20	1.25637e-34	0.768	15	P:embryonic pattern specification; F:transcription factor activity; C:nucleus; F:DNA binding; P:regulation of cell cycle; P:response to cytokinin stimulus; P:specification of organ axis polarity; P:response to auxin stimulus; P:regulation of transcription, DNA-dependent; F:protein binding; P:organ morphogenesis; C:cytosol; P:transcription; P:cotyledon development; P:regulation of transcription	no IPS match
Bradi3g47980.1	remorin-like protein	585	10	1.108e-10	0.522	0		no IPS match
Bradi3g48370.1	acetolactate synthase amino acid binding protein	1539	20	0	0.8705	7	C:plastid; P:branched chain family amino acid biosynthetic process; F:acetolactate synthase activity; C:chloroplast; F:transferase activity; F:amino acid binding; P:metabolic process	IPR002912; IPR004789; IPR019455; PD002844 (PRODOM), SSF55021 (SUPERFAMILY)
Bradi3g48650.1	cgs1 mrna stability 1	5241	20	0	0.7115	9	F:pyridoxal phosphate binding; P:biosynthetic process; F:molecular_function; F:amino acid binding; F:catalytic activity; P:metabolic process; P:biological_process; C:chloroplast; C:plastid	IPR002083; IPR002160; IPR008974; PD936484 (PRODOM), PTHR10420 (PANTHER), PTHR10420:SF24 (PANTHER)
Bradi3g49130.1	rna recognition motif -containing protein	720	20	1.32314e-98	0.807	4	F:RNA binding; F:nucleic acid binding; F:nucleotide binding; P:biological_process	IPR000504; IPR012677; IPR015464; PTHR10432 (PANTHER), SSF54928 (SUPERFAMILY)
Bradi3g49350.1	Os02g0629000 [Oryza sativa Japonica Group]	684	20	1.33897e-41	0.561	5	C:mitochondrion; F:molecular_function; P:biological_process; F:protein binding; C:cellular_component	IPR007608
Bradi3g49530.1	replication protein a2	894	20	6.8231e-91	0.639	2	C:plastid; F:nucleic acid binding	IPR004365; IPR012340; IPR014892; IPR016027; PTHR13989 (PANTHER), SSF46785 (SUPERFAMILY)
Bradi3g50130.1	hypothetical protein SORBIDRAFT_04g033470 [Sorghum bicolor]	1614	20	3.91046e-169	0.7005	0		IPR018731
Bradi3g50790.1	cys2 his2 zinc-finger transcription factor	960	20	2.09992e-72	0.519	6	F:nucleic acid binding; C:mitochondrion; P:regulation of transcription; F:zinc ion binding; F:transcription factor activity; C:intracellular	IPR007087; IPR015880; SSF57667 (SUPERFAMILY)
Bradi3g50830.1	zinc-binding protein	621	20	1.94815e-83	0.6375	2	F:zinc ion binding; C:intracellular	IPR006734; SignalP (SIGNALP)
Bradi3g50930.1	scl1 protein	2175	20	0	0.797	2	P:transcription; P:regulation of transcription	IPR005202
Bradi3g51090.1	indeterminate-related protein 10	1806	20	2.46971e-175	0.629	2	F:zinc ion binding; C:intracellular	IPR007087; IPR015880; PTHR10593 (PANTHER), PTHR10593:SF10 (PANTHER), SignalP (SIGNALP), SSF57667 (SUPERFAMILY)
Bradi3g51270.1	Os02g0667600 [Oryza sativa Japonica Group]	1041	20	8.47787e-110	0.7	3	C:plastid; C:cytoplasmic membrane-bounded vesicle; C:membrane	IPR004864
Bradi3g51540.1	gl2-type homeodomain protein	2376	20	0	0.8225	7	P:regulation of transcription, DNA-dependent; F:sequence-specific DNA binding; P:regulation of transcription; F:transcription regulator activity; F:DNA binding; F:transcription factor activity; C:nucleus	IPR001356; IPR002913; IPR009057; IPR012287; IPR017970; PTHR19418 (PANTHER)
Bradi3g51620.1	zinc ion binding	2946	20	0	0.6955	5	F:nucleic acid binding; P:biological_process; F:zinc ion binding; F:protein binding; C:nucleus	IPR001841; IPR001878; IPR014891; G3DSA:3.30.40.10 (GENE3D), PTHR15439 (PANTHER), SSF57850 (SUPERFAMILY)
Bradi3g51810.1	ring-h2 finger protein atl2l	531	20	3.74983e-43	0.592	6	C:endomembrane system; F:metal ion binding; P:response to abscisic acid stimulus; C:cytoplasmic membrane-bounded vesicle; F:zinc ion binding; F:protein binding	IPR001841; IPR018957; G3DSA:3.30.40.10 (GENE3D), PTHR22764 (PANTHER), PTHR22764:SF1 (PANTHER), SignalP (SIGNALP), SSF57850 (SUPERFAMILY)
Bradi3g51840.1	y2835_orysj ame: full=b3 domain-containing protein os02g0683500	1239	20	9.09574e-64	0.6875	6	P:regulation of transcription, DNA-dependent; C:plastid; P:transcription; P:regulation of transcription; F:DNA binding; C:nucleus	IPR003340; G3DSA:2.40.330.10 (GENE3D)
Bradi3g51970.1	calcium-dependent protein kinase	1671	20	0	0.9005	12	F:transferase activity; P:auxin biosynthetic process; F:protein serine/threonine kinase activity; F:protein kinase activity; C:mitochondrion; P:protein amino acid phosphorylation; F:nucleotide binding; F:ATP binding; F:kinase activity; F:protein tyrosine kinase activity; F:protein binding; F:calcium ion binding	IPR000719; IPR002048; IPR002290; IPR008271; IPR011009; IPR011992; IPR017441; IPR017442; IPR018247; IPR018248; IPR018249; IPR020636; IPR020642; G3DSA:1.10.510.10 (GENE3D), G3DSA:3.30.200.20 (GENE3D), SSF47473 (SUPERFAMILY)
Bradi3g52040.1	dol-p-glc: alpha- -glucosyltransferase-like protein	1545	20	0	0.691	9	F:transferase activity; C:integral to membrane; C:membrane; F:transferase activity, transferring hexosyl groups; F:alpha-1,3-mannosyltransferase activity; C:endoplasmic reticulum membrane; P:protein amino acid N-linked glycosylation; C:endoplasmic reticulum; C:plastid	IPR004856; SignalP (SIGNALP)
Bradi3g52050.1	ring-h2 finger protein atl3j	1143	20	3.24488e-81	0.632	4	F:metal ion binding; C:plastid; F:zinc ion binding; F:protein binding	IPR001841; IPR018957; G3DSA:3.30.40.10 (GENE3D), PTHR14155 (PANTHER), PTHR14155:SF2 (PANTHER), SSF57850 (SUPERFAMILY)
Bradi3g52680.1	neoxanthin cleavage enzyme-like protein	1941	20	0	0.802	4	C:plastid; F:oxidoreductase activity, acting on single donors with incorporation of molecular oxygen, incorporation of two atoms of oxygen; F:protein binding; C:plastoglobule	IPR004294; IPR018039; PTHR10543:SF1 (PANTHER)
Bradi3g52830.1	aaa-type atpase family protein	1896	20	0	0.825	14	C:plant-type cell wall; F:microtubule-severing ATPase activity; P:auxin biosynthetic process; F:hydrolase activity; C:mitochondrion; F:nucleotide binding; F:zinc ion binding; F:nucleoside-triphosphatase activity; F:ATP binding; C:proteasome complex; F:ATPase activity; C:endomembrane system; C:cell wall; C:chloroplast	IPR003593; IPR003959; IPR003960; IPR021911; G3DSA:3.40.50.300 (GENE3D), PTHR23075 (PANTHER), SignalP (SIGNALP), SSF52540 (SUPERFAMILY)
Bradi3g53170.1	Os02g0712500 [Oryza sativa Japonica Group]	1587	20	0	0.8005	2	P:biological_process; C:cellular_component	IPR008166; PTHR21461 (PANTHER), PS51257 (PROFILE), SignalP (SIGNALP)
Bradi3g53220.1	dna-binding protein	1014	20	3.02082e-64	0.7885	10	P:photomorphogenesis; F:AT DNA binding; F:DNA binding; C:nucleus; F:molecular_function; C:cellular_component; P:chromatin organization; P:biological_process; F:double-stranded DNA binding; P:leaf senescence	no IPS match
Bradi3g53350.1	receptor protein	2877	20	0	0.821	17	F:transferase activity; F:transmembrane receptor protein serine/threonine kinase activity; P:auxin biosynthetic process; C:integral to membrane; F:protein serine/threonine kinase activity; C:membrane; F:protein kinase activity; C:mitochondrion; F:nucleotide binding; P:protein amino acid phosphorylation; F:non-membrane spanning protein tyrosine kinase activity; F:ATP binding; F:kinase activity; C:…	IPR000719; IPR001611; IPR003591; IPR008271; IPR011009; IPR013210; IPR017441; IPR017442; G3DSA:1.10.510.10 (GENE3D), G3DSA:3.30.200.20 (GENE3D), G3DSA:3.80.10.10 (GENE3D), PTHR23258 (PANTHER), PTHR23258:SF467 (PANTHER), SignalP (SIGNALP), SSF52047 (SUPERFAMILY)
Bradi3g53560.1	protein binding protein	606	11	8.83019e-46	0.792727	4	P:regulation of apoptosis; P:apoptosis; F:protein binding; C:cellular_component	no IPS match
Bradi3g53720.1	dna binding protein	723	20	3.42813e-70	0.759	8	C:plastid; F:calmodulin-dependent protein kinase activity; C:chloroplast; P:protein amino acid phosphorylation; P:nucleotide-excision repair; F:calmodulin binding; F:nuclease activity; F:DNA binding	no IPS match
Bradi3g53930.1	protein	1632	20	7.30222e-139	0.6205	1	F:molecular_function	no IPS match
Bradi3g54040.1	ubiquitin-specific protease 23	3045	20	2.0561e-175	0.649	8	F:hydrolase activity; F:cysteine-type peptidase activity; F:zinc ion binding; F:peptidase activity; F:ubiquitin-specific protease activity; F:ubiquitin thiolesterase activity; C:intracellular; P:ubiquitin-dependent protein catabolic process	IPR001394; IPR017969; IPR018200; PTHR10420 (PANTHER), PTHR10420:SF51 (PANTHER), SSF54001 (SUPERFAMILY)
Bradi3g54060.1	hypothetical protein OsI_09272 [Oryza sativa Indica Group]	1074	8	1.7102e-20	0.4975	1	C:plastid	no IPS match
Bradi3g54070.1	basic helix-loop-helix family protein	1056	20	8.77902e-38	0.722	5	P:regulation of transcription; F:transcription regulator activity; F:transcription factor activity; F:DNA binding; C:nucleus	IPR001092; IPR011598; PTHR10014 (PANTHER), PTHR10014:SF13 (PANTHER)
Bradi3g54370.1	beta-glucuronidase precursor	1626	20	0	0.8045	3	C:cytoplasmic membrane-bounded vesicle; C:membrane; F:hydrolase activity, acting on glycosyl bonds	IPR005199; IPR017853; PTHR14363:SF7 (PANTHER), SignalP (SIGNALP)
Bradi3g54650.1	kelch repeat-containing f-box family protein	1200	20	2.01925e-137	0.611	0		no IPS match
Bradi3g54720.1	gata transcription	1251	20	1.19422e-95	0.8375	7	P:regulation of transcription, DNA-dependent; F:metal ion binding; P:seed germination; P:circadian rhythm; F:sequence-specific DNA binding; F:zinc ion binding; F:transcription factor activity	IPR000679; IPR013088; PTHR10071 (PANTHER), PTHR10071:SF14 (PANTHER), SSF57716 (SUPERFAMILY)
Bradi3g55250.1	c2 domain-containing protein	3081	20	0	0.7565	6	C:cell wall; F:molecular_function; C:endoplasmic reticulum; C:membrane; P:biological_process; C:cellular_component	IPR000008; IPR008973; IPR013583; IPR018029; G3DSA:2.60.40.150 (GENE3D), PTHR16122 (PANTHER)
Bradi3g55470.1	pentatricopeptide repeat-containing protein	2376	20	0	0.594	8	C:mitochondrion; P:photosystem I assembly; P:RNA modification; P:regulation of chlorophyll biosynthetic process; F:binding; C:chloroplast; P:photosystem II assembly; P:thylakoid membrane organization	IPR002885; IPR018247; PTHR10483 (PANTHER), PTHR10483:SF4 (PANTHER), SSF48452 (SUPERFAMILY)
Bradi3g55580.1	white-brown-complex abc transporter family	3381	20	0	0.7825	11	F:ATPase activity, coupled to transmembrane movement of substances; C:cytoplasmic membrane-bounded vesicle; P:auxin biosynthetic process; C:membrane; F:hydrolase activity; F:nucleotide binding; F:xenobiotic-transporting ATPase activity; F:nucleoside-triphosphatase activity; F:ATP binding; F:ATPase activity; C:endomembrane system	IPR003439; IPR003593; IPR017871; G3DSA:3.40.50.300 (GENE3D), PTHR19241 (PANTHER), PTHR19241:SF19 (PANTHER), SignalP (SIGNALP), SSF52540 (SUPERFAMILY)
Bradi3g55730.1	ethylene receptor	2325	20	0	0.755	18	F:serine-type endopeptidase inhibitor activity; F:DNA binding; P:ethylene mediated signaling pathway; F:ATP binding; F:two-component response regulator activity; C:cytoplasmic membrane-bounded vesicle; F:two-component sensor activity; P:regulation of transcription, DNA-dependent; C:endoplasmic reticulum membrane; F:kinase activity; C:membrane; P:peptidyl-histidine phosphorylation; F:protein histi…	IPR001789; IPR003018; IPR003594; IPR003661; IPR009082; IPR011006; IPR014525; G3DSA:3.40.50.2300 (GENE3D), PTHR23283 (PANTHER), PTHR23283:SF17 (PANTHER), SignalP (SIGNALP), SSF55781 (SUPERFAMILY)
Bradi3g55910.1	protein	1095	20	3.79188e-41	0.53	7	F:nucleic acid binding; P:regulation of transcription; P:biological_process; F:zinc ion binding; F:transcription factor activity; F:DNA binding; C:intracellular	IPR007087; IPR015880; SSF57667 (SUPERFAMILY)
Bradi3g56000.1	zinc finger (c3hc4-type ring finger)-like	522	20	4.64044e-11	0.63	5	F:metal ion binding; C:mitochondrion; C:cytoplasmic membrane-bounded vesicle; F:zinc ion binding; F:protein binding	IPR001841; IPR018957; G3DSA:3.30.40.10 (GENE3D), PTHR22764 (PANTHER), SignalP (SIGNALP), SSF57850 (SUPERFAMILY)
Bradi3g56110.1	dtdp-4-dehydrorhamnose reductase	981	20	2.52275e-145	0.813	8	P:oxidation reduction; F:binding; P:extracellular polysaccharide biosynthetic process; F:oxidoreductase activity; P:metabolic process; F:catalytic activity; F:dTDP-4-dehydrorhamnose reductase activity; F:isomerase activity	IPR005913; IPR016040; PTHR10491 (PANTHER), SSF51735 (SUPERFAMILY)
Bradi3g56360.1	auxin-independent growth promoter	1515	20	0	0.8885	0		IPR019378; SignalP (SIGNALP)
Bradi3g56380.1	f-box family protein	819	20	4.85094e-37	0.85	5	P:metabolic process; P:regulation of transcription; F:zinc ion binding; F:transferase activity, transferring acyl groups other than amino-acyl groups; F:DNA binding	IPR003851
Bradi3g56440.1	cellulose synthase-like protein sle1	2214	20	0	0.7395	8	C:mitochondrion; F:transferase activity; P:cellular cell wall organization; C:integral to membrane; P:cellulose biosynthetic process; C:membrane; F:cellulose synthase (UDP-forming) activity; F:transferase activity, transferring glycosyl groups	IPR005150; SignalP (SIGNALP)
Bradi3g56940.1	zim motif family protein	666	17	2.91883e-06	0.497059	3	P:biological_process; F:protein binding; C:cellular_component	IPR010399; IPR018467
Bradi3g56950.1	hypothetical protein OsI_08817 [Oryza sativa Indica Group]	783	20	1.73054e-97	0.6795	1	C:mitochondrion	no IPS match
Bradi3g56960.1	armadillo beta-catenin repeat family protein	1929	20	0	0.716	6	P:response to chitin; F:ligase activity; F:binding; C:ubiquitin ligase complex; F:ubiquitin-protein ligase activity; P:protein ubiquitination	IPR000225; IPR003613; IPR011989; IPR016024; G3DSA:3.30.40.10 (GENE3D), PTHR23315 (PANTHER), PTHR23315:SF7 (PANTHER), PF05804 (PFAM), SSF57850 (SUPERFAMILY)
Bradi3g57120.1	---NA---	261	0			0		no IPS match
Bradi3g57130.1	subtilisin-like proteinase	2343	20	0	0.6915	12	C:plant-type cell wall; C:cytoplasmic membrane-bounded vesicle; F:serine-type endopeptidase activity; C:vacuole; F:identical protein binding; F:hydrolase activity; P:negative regulation of catalytic activity; C:apoplast; F:serine-type peptidase activity; F:peptidase activity; P:proteolysis; C:plasma membrane	IPR000209; IPR003137; IPR010259; IPR015500; IPR022398; PTHR10795:SF17 (PANTHER), SignalP (SIGNALP), SSF52025 (SUPERFAMILY)
Bradi3g57390.1	kinesin heavy	2946	20	0	0.727	7	F:ATP binding; F:nucleotide binding; F:microtubule motor activity; P:auxin biosynthetic process; F:motor activity; P:microtubule-based movement; C:microtubule	IPR001752; IPR001917; IPR019821; PD936484 (PRODOM), PTHR16012 (PANTHER), PTHR16012:SF176 (PANTHER), SSF52540 (SUPERFAMILY)
Bradi3g57570.1	roc8_orysj ame: full=homeobox-leucine zipper protein roc8 ame: full=glabra 2-like homeobox protein 8 ame: full=hd-zip protein roc8 ame: full=homeodomain transcription factor roc8 ame: full=protein rice outermost cell-specific 8	1578	20	4.95207e-169	0.72	7	P:regulation of transcription, DNA-dependent; F:sequence-specific DNA binding; P:regulation of transcription; F:transcription regulator activity; F:DNA binding; F:transcription factor activity; C:nucleus	no IPS match
Bradi3g57610.1	glycosyl hydrolase family 17 protein	1488	20	0	0.801	10	F:glucan endo-1,3-beta-D-glucosidase activity; C:cytoplasmic membrane-bounded vesicle; F:cation binding; F:hydrolase activity; P:carbohydrate metabolic process; F:catalytic activity; F:hydrolase activity, hydrolyzing O-glycosyl compounds; C:endomembrane system; P:metabolic process; F:hydrolase activity, acting on glycosyl bonds	IPR000490; IPR012946; IPR013781; IPR017853; SignalP (SIGNALP)
Bradi3g58710.1	rrm-containing protein	948	20	4.77362e-77	0.651	6	F:RNA binding; C:plastid; F:nucleic acid binding; F:nucleotide binding; P:biological_process; C:cellular_component	IPR000504; IPR012677; PTHR10432 (PANTHER), PTHR10432:SF26 (PANTHER), SSF54928 (SUPERFAMILY)
Bradi3g59060.1	fkbp-type peptidyl-prolyl cis-trans isomerase 4	687	20	2.46015e-51	0.807	10	C:chloroplast thylakoid membrane; F:FK506 binding; F:peptidyl-prolyl cis-trans isomerase activity; C:thylakoid; F:protein binding; F:isomerase activity; C:chloroplast thylakoid lumen; P:protein folding; C:chloroplast; C:plastid	IPR001179; G3DSA:3.10.50.40 (GENE3D), PTHR10516:SF20 (PANTHER), SSF54534 (SUPERFAMILY)
Bradi3g59520.1	auxin efflux carrier component	1746	20	0	0.7825	20	P:auxin polar transport; C:basal plasma membrane; C:auxin efflux carrier complex; C:apical part of cell; P:photomorphogenesis; F:transporter activity; P:adventitious root development; P:leaf formation; P:auxin mediated signaling pathway; C:integral to membrane; C:membrane; P:shoot development; P:root development; P:xylem and phloem pattern formation; P:transmembrane transport; C:cytoplasm; P:tran…	no IPS match
Bradi3g59930.1	hypothetical protein OsI_08847 [Oryza sativa Indica Group]	333	3	2.65607e-15	0.57	0		no IPS match
Bradi3g59950.1	pentatricopeptide repeat-containing	1899	20	0	0.582	2	C:plastid; F:binding	IPR002885; PTHR10483 (PANTHER), PTHR10483:SF4 (PANTHER), SSF48452 (SUPERFAMILY)
Bradi3g60100.1	kda class ii heat shock protein	510	20	2.88956e-47	0.741	5	P:response to high light intensity; F:molecular_function; P:response to stress; P:response to heat; P:response to hydrogen peroxide	no IPS match
Bradi3g60110.1	phosphoinositide phosphatase family protein	2394	20	0	0.6985	4	C:cytoplasmic membrane-bounded vesicle; F:phosphatidylinositol-4,5-bisphosphate 5-phosphatase activity; P:biological_process; C:cellular_component	IPR002013; PTHR11200 (PANTHER), PTHR11200:SF9 (PANTHER)
Bradi3g60230.1	sts14 protein	618	20	1.86643e-70	0.6985	5	C:endomembrane system; F:molecular_function; C:cytoplasmic membrane-bounded vesicle; P:biological_process; C:extracellular region	IPR001283; IPR002413; IPR014044; IPR018244; G3DSA:3.40.33.10 (GENE3D), PTHR10334:SF7 (PANTHER), SignalP (SIGNALP)
Bradi3g60290.1	protein	858	20	2.41061e-114	0.8725	2	F:molecular_function; P:biological_process	IPR021920
Bradi3g60390.1	hypothetical protein [Oryza sativa Japonica Group]	1863	20	1.00968e-62	0.533	3	C:plastid; C:mitochondrion; C:cytoplasmic membrane-bounded vesicle	IPR022059
Bradi3g60400.1	1 (arabidopsis thaliana polyprenyltransferase 1) 4-hydroxybenzoate nonaprenyltransferase	1227	20	1.30553e-147	0.851	9	F:transferase activity; P:biosynthetic process; C:integral to membrane; C:membrane; C:mitochondrion; F:4-hydroxybenzoate nonaprenyltransferase activity; P:embryonic development; F:prenyltransferase activity; P:ubiquinone biosynthetic process	IPR000537; IPR006370; PTHR11048 (PANTHER), PTHR11048:SF2 (PANTHER), SignalP (SIGNALP)
Bradi3g60510.1	pentatricopeptide repeat-containing	1272	20	1.11541e-157	0.588	1	C:mitochondrion	IPR002885; PTHR10483 (PANTHER), SignalP (SIGNALP), SSF48452 (SUPERFAMILY)
Bradi3g60600.1	receptor-kinase isolog	2088	20	5.24236e-156	0.684	15	C:cytoplasmic membrane-bounded vesicle; C:integral to membrane; F:protein serine/threonine kinase activity; C:membrane; F:2-alkenal reductase activity; F:protein kinase activity; P:protein amino acid phosphorylation; P:transmembrane receptor protein tyrosine kinase signaling pathway; F:ATP binding; P:oxidation reduction; F:kinase activity; F:oxidoreductase activity; F:receptor activity; F:protein…	IPR000719; IPR001611; IPR011009; IPR013210; IPR017442; IPR019742; G3DSA:1.10.510.10 (GENE3D), G3DSA:3.30.200.20 (GENE3D), G3DSA:3.80.10.10 (GENE3D), PTHR23258 (PANTHER), SignalP (SIGNALP), SSF52058 (SUPERFAMILY)
Bradi3g60670.1	beta-catenin-like protein 1	2562	20	0	0.836	3	F:binding; P:RNA splicing; C:cellular_component	IPR003772; IPR011989; IPR013180; IPR016024; PTHR14978 (PANTHER)
Bradi3g60700.1	ago1 homologous protein	2943	20	0	0.798	20	P:RNA interference; P:virus induced gene silencing; P:response to far red light; C:nucleus; F:endoribonuclease activity; F:nucleic acid binding; F:miRNA binding; P:stem cell development; F:siRNA binding; P:posttranscriptional gene silencing; P:gene silencing by miRNA; P:adventitious root development; P:response to auxin stimulus; P:embryonic development ending in seed dormancy; P:leaf morphogenes…	IPR003100; IPR003165; IPR012337; IPR014811; G3DSA:2.170.260.10 (GENE3D), PTHR22891 (PANTHER), SSF101690 (SUPERFAMILY)
Bradi3g60720.1	homoserine kinase	1143	20	1.1778e-123	0.784	15	F:transferase activity; P:threonine biosynthetic process; P:methionine biosynthetic process; P:auxin biosynthetic process; P:phosphorylation; C:mitochondrion; F:nucleotide binding; F:ATP binding; F:kinase activity; P:threonine metabolic process; P:response to fungus; C:chloroplast stroma; P:response to bacterium; F:homoserine kinase activity; C:plastid	no IPS match
Bradi3g60760.1	wd-40 repeat protein	4284	20	0	0.787	5	C:nucleoplasm; P:rRNA processing; P:ribosome biogenesis; C:nucleolus; C:nucleus	IPR001680; IPR003663; IPR005828; IPR005829; IPR011046; IPR012953; IPR015943; IPR016196; IPR017986; IPR019775; IPR019781; IPR019782; IPR020846; PTHR17605 (PANTHER), SignalP (SIGNALP)
Bradi3g60950.1	hypothetical protein SORBIDRAFT_10g002956 [Sorghum bicolor]	1890	20	7.8767e-63	0.5395	2	C:mitochondrion; C:cytoplasmic membrane-bounded vesicle	SignalP (SIGNALP)
Bradi4g00230.1	protein kinase family protein	2772	20	0	0.83	9	F:transferase activity; F:protein serine/threonine kinase activity; F:protein kinase activity; C:nucleus; P:protein amino acid phosphorylation; C:cytoplasm; F:ATP binding; F:kinase activity; C:plastid	IPR000719; IPR002290; IPR008271; IPR011009; IPR017442; G3DSA:1.10.510.10 (GENE3D), PTHR11295 (PANTHER), PTHR11295:SF17 (PANTHER)
Bradi4g00370.1	cation proton exchanger	2889	20	0	0.608	9	F:solute:hydrogen antiporter activity; C:cytoplasmic membrane-bounded vesicle; C:integral to membrane; C:membrane; P:cation transport; F:monovalent cation:hydrogen antiporter activity; P:transport; F:sodium:hydrogen antiporter activity; P:transmembrane transport	IPR004910; IPR006153; PTHR13847 (PANTHER)
Bradi4g00450.1	unknow protein	1353	20	4.278e-94	0.598	5	C:plastid; C:mitochondrion; F:binding; F:catalytic activity; F:protein binding	IPR001478; IPR009003; G3DSA:2.30.42.10 (GENE3D), PTHR22939 (PANTHER), PTHR22939:SF10 (PANTHER)
Bradi4g00510.1	gdp dissociation inhibitor family protein	1416	20	2.17819e-88	0.509	3	F:Rab GDP-dissociation inhibitor activity; P:regulation of GTPase activity; P:protein transport	IPR002005; IPR018203; G3DSA:3.50.50.60 (GENE3D), SSF51905 (SUPERFAMILY)
Bradi4g00940.1	glycine-rich rna-binding protein 2	498	20	9.66837e-34	0.942	2	F:nucleic acid binding; F:nucleotide binding	IPR000104; SignalP (SIGNALP)
Bradi4g01100.1	phytoene synthase 2	1185	20	3.95357e-170	0.9155	9	F:transferase activity; F:geranylgeranyl-diphosphate geranylgeranyltransferase activity; P:biosynthetic process; C:mitochondrion; P:isoprenoid biosynthetic process; P:carotenoid biosynthetic process; F:catalytic activity; C:chloroplast; C:plastid	IPR002060; IPR008949; IPR019845
Bradi4g01140.1	gata transcription	966	20	5.54809e-97	0.711	6	P:response to light stimulus; P:regulation of transcription, DNA-dependent; F:metal ion binding; F:sequence-specific DNA binding; F:zinc ion binding; F:transcription factor activity	IPR000679; IPR013088; PTHR10071 (PANTHER), PTHR10071:SF14 (PANTHER), SSF57716 (SUPERFAMILY)
Bradi4g01270.1	---NA---	297	0			0		no IPS match
Bradi4g01350.1	zinc c3hc4 type family expressed	438	15	2.15574e-17	0.538667	5	F:metal ion binding; C:plastid; C:cytoplasmic membrane-bounded vesicle; F:zinc ion binding; F:protein binding	IPR001841; IPR018957; G3DSA:3.30.40.10 (GENE3D), PTHR22764 (PANTHER), SignalP (SIGNALP), SSF57850 (SUPERFAMILY)
Bradi4g01380.1	nuclear transcription factor y subunit a-10	1008	20	1.52175e-92	0.634	5	P:regulation of transcription, DNA-dependent; C:CCAAT-binding factor complex; F:DNA binding; F:transcription factor activity; C:nucleus	IPR001289; IPR018362; PTHR12632:SF5 (PANTHER)
Bradi4g01410.1	kelch repeat-containing serine threonine phosphoesterase family protein	2967	20	0	0.9185	7	F:hydrolase activity; F:iron ion binding; P:biological_process; F:protein serine/threonine phosphatase activity; F:protein binding; F:manganese ion binding; F:phosphoprotein phosphatase activity	IPR004843; IPR006186; IPR011043; IPR011498; IPR012391; IPR015915; G3DSA:3.60.21.10 (GENE3D), PTHR11668:SF17 (PANTHER), SSF56300 (SUPERFAMILY)
Bradi4g01430.1	glutathione-regulated potassium-efflux system protein	2337	20	0	0.8485	11	F:solute:hydrogen antiporter activity; C:integral to membrane; C:membrane; P:potassium ion transport; P:cation transport; P:transport; F:catalytic activity; P:transmembrane transport; P:metabolic process; F:binding; C:plastid	IPR003148; IPR006153; IPR016040; SSF51735 (SUPERFAMILY)
Bradi4g01440.1	9-cis-epoxycarotenoid dioxygenase	1863	20	0	0.8445	11	P:response to stress; F:9-cis-epoxycarotenoid dioxygenase activity; F:beta-carotene 15,15'-monooxygenase activity; F:oxidoreductase activity, acting on single donors with incorporation of molecular oxygen, incorporation of two atoms of oxygen; P:abscisic acid biosynthetic process; P:oxidation reduction; F:oxidoreductase activity; C:chloroplast stroma; F:metal ion binding; C:chloroplast; C:plastid	IPR004294; PTHR10543:SF1 (PANTHER)
Bradi4g01480.1	Os12g0616800 [Oryza sativa Japonica Group]	828	8	5.86932e-30	0.605	0		IPR008480; SignalP (SIGNALP)
Bradi4g01800.1	cationic amino acid transporter	1764	20	0	0.8065	13	C:integral to membrane; F:L-lysine transmembrane transporter activity; C:membrane; P:L-arginine import; P:transport; F:L-glutamate transmembrane transporter activity; P:L-glutamate import; P:amino acid transport; F:arginine transmembrane transporter activity; P:basic amino acid transport; P:transmembrane transport; F:cationic amino acid transmembrane transporter activity; F:amino acid transmembra…	IPR002293; IPR004841; IPR015606
Bradi4g01990.1	patatin-like phospholipase family expressed	1464	20	4.05943e-61	0.579	6	P:lipid metabolic process; P:metabolic process; F:hydrolase activity; F:nutrient reservoir activity; P:lipid catabolic process; C:cellular_component	IPR016035
Bradi4g02270.1	mercapto-pyruvate sulfurtransferase 1	1290	20	7.10158e-176	0.898	7	C:mitochondrion; F:thiosulfate sulfurtransferase activity; F:transferase activity; P:sulfate transport; F:3-mercaptopyruvate sulfurtransferase activity; F:sulfurtransferase activity; P:aging	IPR001307; IPR001763; PTHR11364 (PANTHER), SignalP (SIGNALP)
Bradi4g02290.1	protein kinase domain containing expressed	1053	20	5.44768e-56	0.5605	8	F:protein kinase activity; F:ATP binding; C:cytoplasmic membrane-bounded vesicle; F:nucleotide binding; C:membrane; P:protein amino acid phosphorylation; P:auxin biosynthetic process; F:protein serine/threonine kinase activity	IPR002902; SignalP (SIGNALP)
Bradi4g02460.1	iq calmodulin-binding motif family protein	1131	20	1.32886e-26	0.509	1	C:mitochondrion	IPR000048; SignalP (SIGNALP)
Bradi4g02620.1	leucine rich repeat family expressed	1827	20	0	0.7695	10	P:generative cell mitosis; P:seed development; P:pollen development; C:mitochondrion; P:embryonic development; P:ubiquitin-dependent protein catabolic process; F:ubiquitin-protein ligase activity; F:protein binding; C:chloroplast; C:plastid	IPR001810; G3DSA:3.80.10.10 (GENE3D), PTHR23125 (PANTHER), SSF52047 (SUPERFAMILY)
Bradi4g02850.1	protein kinase domain containing expressed	2118	20	0	0.5855	12	F:transferase activity; C:cytoplasmic membrane-bounded vesicle; P:auxin biosynthetic process; F:protein serine/threonine kinase activity; F:protein kinase activity; C:mitochondrion; P:protein amino acid phosphorylation; F:nucleotide binding; F:ATP binding; F:kinase activity; F:cAMP-dependent protein kinase activity; C:cellular_component	IPR000719; IPR006210; IPR008271; IPR011009; IPR017441; IPR017442; G3DSA:1.10.510.10 (GENE3D), G3DSA:3.30.200.20 (GENE3D), PTHR23258 (PANTHER), SignalP (SIGNALP)
Bradi4g03260.1	f-box domain containing protein	1140	18	2.36423e-39	0.440556	1	C:plastid	no IPS match
Bradi4g03400.1	transposon mutator sub- expressed	2508	20	0	0.704	3	P:response to light stimulus; F:signal transducer activity; F:protein binding	IPR000210; IPR004249; IPR011333; IPR013069
Bradi4g03470.1	g2 mitotic-specific cyclin c13- expressed	1146	20	3.67651e-125	0.8015	4	C:plastid; P:cell cycle; P:cell division; C:nucleus	IPR004367; IPR006670; IPR006671; IPR011028; IPR013763; IPR014400; IPR015453; PTHR10177 (PANTHER)
Bradi4g03500.1	at3g19540 t31j18_4	1434	20	0	0.859	3	F:molecular_function; P:biological_process; C:plasma membrane	IPR006873
Bradi4g04020.1	hypothetical protein SORBIDRAFT_08g018510 [Sorghum bicolor]	390	4	3.01977e-11	0.7725	2	C:mitochondrion; C:membrane	no IPS match
Bradi4g04140.1	hypothetical protein OsI_38774 [Oryza sativa Indica Group]	675	2	0.000481707	0.92	1	C:membrane	IPR006702; SignalP (SIGNALP)
Bradi4g04180.1	thaumatin family expressed	690	20	3.22402e-75	0.662	1	C:cytoplasmic membrane-bounded vesicle	IPR001938; PS51257 (PROFILE), SignalP (SIGNALP)
Bradi4g04210.1	Os12g0569100 [Oryza sativa Japonica Group]	504	8	6.7862e-46	0.64	1	C:cytoplasmic membrane-bounded vesicle	no IPS match
Bradi4g04460.1	protein	2577	20	0	0.6785	6	F:binding; C:nucleoid; C:plastid chromosome; C:chloroplast; P:positive regulation of transcription, DNA-dependent; P:transcription from plastid promoter	IPR002625; IPR002885; PTHR10483 (PANTHER), SSF48452 (SUPERFAMILY)
Bradi4g05310.1	auxilin-like protein	2733	20	1.71251e-157	0.806	4	C:cytosol; P:biological_process; F:heat shock protein binding; C:plasma membrane	IPR001623; PTHR23172 (PANTHER)
Bradi4g06210.1	leucine-rich repeat protein kinase	855	20	1.14392e-27	0.6205	11	P:auxin biosynthetic process; C:integral to membrane; F:protein serine/threonine kinase activity; C:membrane; F:protein kinase activity; P:protein amino acid phosphorylation; F:nucleotide binding; F:ATP binding; F:kinase activity; F:protein tyrosine kinase activity; F:protein binding	IPR001611; IPR013210; PR00019 (PRINTS), G3DSA:3.80.10.10 (GENE3D), PTHR23258 (PANTHER), SignalP (SIGNALP), SSF52058 (SUPERFAMILY)
Bradi4g06420.1	sorbitol transporter	1590	20	1.11214e-176	0.7105	15	C:cytoplasmic membrane-bounded vesicle; F:sugar:hydrogen symporter activity; F:transporter activity; C:integral to membrane; C:membrane; P:carbohydrate transport; F:2-alkenal reductase activity; P:transport; F:substrate-specific transmembrane transporter activity; P:oxidation reduction; F:oxidoreductase activity; F:carbohydrate transmembrane transporter activity; P:transmembrane transport; P:mono…	IPR003663; IPR005828; IPR005829; IPR016196; IPR020846; PTHR11600 (PANTHER), PTHR11600:SF85 (PANTHER)
Bradi4g06480.1	haemolysin-iii related family expressed	564	20	1.50075e-67	0.7555	6	C:mitochondrion; P:response to hormone stimulus; F:receptor activity; C:integral to membrane; C:membrane; P:response to sucrose stimulus	IPR004254; PTHR20855:SF14 (PANTHER), SignalP (SIGNALP)
Bradi4g06500.1	f-box family protein	1161	19	1.21556e-99	0.71	4	F:molecular_function; P:biological_process; F:protein binding; C:cellular_component	IPR022364; PTHR18958 (PANTHER), PTHR18958:SF9 (PANTHER), SignalP (SIGNALP)
Bradi4g06530.1	hypothetical protein OsJ_21997 [Oryza sativa Japonica Group]	381	20	2.95377e-14	0.474	4	P:protein amino acid glycosylation; C:cytoplasmic membrane-bounded vesicle; F:galactosyltransferase activity; C:membrane	no IPS match
Bradi4g06600.1	pectinesterase inhibitor domain containing protein	561	3	4.99016e-07	0.633333	3	C:cytoplasmic membrane-bounded vesicle; F:enzyme inhibitor activity; F:pectinesterase activity	IPR006501; SignalP (SIGNALP)
Bradi4g06670.1	swib complex baf60b domain-containing protein	462	20	8.36442e-41	0.8235	4	C:plastid; F:molecular_function; C:chloroplast; P:biological_process	no IPS match
Bradi4g06800.1	nitrilase and fragile histidine triad fusion	969	20	1.54671e-147	0.862	6	C:plastid; P:nitrogen compound metabolic process; F:hydrolase activity; F:hydrolase activity, acting on carbon-nitrogen (but not peptide) bonds; P:response to cadmium ion; F:nitrilase activity	IPR003010; PTHR23088 (PANTHER), SignalP (SIGNALP)
Bradi4g06940.1	folic acid binding protein	1503	20	2.79265e-97	0.6725	4	F:transferase activity; P:metabolic process; F:folic acid binding; C:cellular_component	IPR012886; IPR022384; PTHR12234 (PANTHER)
Bradi4g06950.1	protein	993	20	4.7496e-107	0.668	4	C:plastid; C:mitochondrion; C:chloroplast; C:membrane	no IPS match
Bradi4g07040.1	translation initiation factor eif-2b alpha subunit	1092	20	7.34392e-152	0.8855	6	F:GTP binding; C:plastid; P:translational initiation; F:translation initiation factor activity; P:cellular metabolic process; C:eukaryotic translation initiation factor 2B complex	IPR000649; G3DSA:3.40.50.10470 (GENE3D), PTHR10233:SF7 (PANTHER), SSF100950 (SUPERFAMILY)
Bradi4g07050.1	rad51 recombination protein	1041	20	2.86024e-174	0.9725	16	F:damaged DNA binding; P:auxin biosynthetic process; F:DNA-dependent ATPase activity; P:DNA recombination; P:DNA metabolic process; P:response to radiation; C:nucleus; P:response to DNA damage stimulus; F:DNA binding; F:nucleotide binding; F:nucleoside-triphosphatase activity; F:ATP binding; P:double-strand break repair; P:DNA repair; F:protein binding; P:response to gamma radiation	IPR003583; IPR003593; IPR010995; IPR011941; IPR013632; IPR016467; IPR020587; IPR020588; G3DSA:1.10.150.20 (GENE3D), G3DSA:3.40.50.300 (GENE3D), PTHR22942 (PANTHER), PTHR22942:SF12 (PANTHER), SSF52540 (SUPERFAMILY)
Bradi4g07180.1	pumilio-family rna binding repeat containing expressed	1908	20	6.04905e-95	0.579	6	F:nucleic acid binding; F:metal ion binding; F:RNA binding; F:binding; F:zinc ion binding; F:protein binding	IPR000276; IPR001313; IPR011989; IPR016024; PTHR12537 (PANTHER), PTHR12537:SF13 (PANTHER), SignalP (SIGNALP)
Bradi4g07460.1	hypothetical protein [Oryza sativa Japonica Group]	1074	20	9.8876e-69	0.515	0		IPR005174
Bradi4g08090.1	pentatricopeptide repeat-containing	1884	20	1.94004e-162	0.5375	4	C:mitochondrion; F:molecular_function; P:biological_process; C:cellular_component	IPR002885; PTHR10483 (PANTHER), SignalP (SIGNALP), SSF48452 (SUPERFAMILY)
Bradi4g08100.1	serine hydroxymethyltransferase	1416	20	0	0.9155	13	F:transferase activity; F:pyridoxal phosphate binding; C:membrane; F:methyltransferase activity; C:mitochondrion; P:one-carbon metabolic process; P:glycine metabolic process; F:catalytic activity; F:glycine hydroxymethyltransferase activity; P:L-serine metabolic process; C:cytosol; C:plasma membrane; C:plastid	IPR001085; IPR015421; IPR015424; IPR019798
Bradi4g08150.1	protein	6405	20	0	0.695	15	F:transferase activity; P:photomorphogenesis; F:helicase activity; P:auxin biosynthetic process; P:DNA recombination; F:DNA binding; F:hydrolase activity; P:DNA replication; F:nucleic acid binding; F:DNA-directed DNA polymerase activity; F:ATP binding; F:ATP-dependent helicase activity; F:nucleotidyltransferase activity; P:regulation of gene expression; C:plastid	IPR000169; IPR001098; IPR001650; IPR002298; IPR011545; IPR014001; IPR014021; G3DSA:1.10.150.20 (GENE3D), G3DSA:1.20.1060.10 (GENE3D), G3DSA:3.30.420.10 (GENE3D), G3DSA:3.40.50.300 (GENE3D), PTHR11752 (PANTHER), PTHR11752:SF3 (PANTHER), SSF52540 (SUPERFAMILY), SSF56672 (SUPERFAMILY)
Bradi4g08220.1	sucrose responsive element binding protein	1011	20	1.10372e-66	0.78	6	P:regulation of transcription, DNA-dependent; P:regulation of transcription; F:protein binding; F:transcription factor activity; F:DNA binding; C:nucleus	IPR005829
Bradi4g08240.1	---NA---	231	0			0		no IPS match
Bradi4g08510.1	set domain protein	3090	20	0	0.7135	17	F:transferase activity; P:specification of floral organ identity; F:methyltransferase activity; C:nucleus; F:DNA binding; C:cytoplasm; F:histone methyltransferase activity (H3-K4 specific); F:zinc ion binding; P:histone H3-K4 methylation; F:histone-lysine N-methyltransferase activity; F:phosphatidylinositol-5-phosphate binding; P:regulation of transcription, DNA-dependent; P:regulation of flower …	IPR000313; IPR001214; IPR001965; IPR002219; IPR003616; IPR003888; IPR003889; IPR011011; IPR018516; IPR018518; IPR019786; IPR019787; G3DSA:2.30.30.160 (GENE3D), G3DSA:3.30.40.10 (GENE3D), PTHR13793 (PANTHER), PTHR13793:SF28 (PANTHER), SSF63748 (SUPERFAMILY), SSF82199 (SUPERFAMILY)
Bradi4g08560.1	serine threonine protein kinase	1089	20	1.37247e-166	0.782	9	F:transferase activity; P:auxin biosynthetic process; F:protein serine/threonine kinase activity; F:protein kinase activity; P:protein amino acid phosphorylation; F:nucleotide binding; F:ATP binding; F:kinase activity; C:cellular_component	IPR000719; IPR011009; IPR017442; G3DSA:1.10.510.10 (GENE3D), PTHR22967 (PANTHER), PTHR22967:SF29 (PANTHER)
Bradi4g08620.1	hypothetical protein SORBIDRAFT_02g013190 [Sorghum bicolor]	384	9	2.09368e-36	0.721111	3	F:molecular_function; P:biological_process; C:cellular_component	SignalP (SIGNALP)
Bradi4g09390.1	ring finger 1	516	20	2.42994e-17	0.7135	4	F:metal ion binding; C:cytoplasmic membrane-bounded vesicle; F:zinc ion binding; F:protein binding	no IPS match
Bradi4g09780.1	hypothetical protein [Oryza sativa Japonica Group]	957	20	4.41556e-22	0.4695	1	C:plastid	IPR011676; IPR013090; SignalP (SIGNALP)
Bradi4g09920.1	beta-glycosidase	1956	20	0	0.8095	14	F:cellobiose glucosidase activity; C:cytoplasmic membrane-bounded vesicle; F:cation binding; C:chloroplast outer membrane; F:beta-glucosidase activity; P:carbohydrate metabolic process; F:catalytic activity; P:response to cold; C:chloroplast envelope; F:hydrolase activity, hydrolyzing O-glycosyl compounds; P:metabolic process; P:response to freezing; F:hydrolase activity, acting on glycosyl bonds…	IPR001360; IPR013781; IPR017853; IPR018120; PTHR10353:SF2 (PANTHER)
Bradi4g10280.1	f-box domain containing protein	1350	20	9.56597e-70	0.4885	2	C:plastid; C:mitochondrion	IPR001810; IPR017451; IPR022364
Bradi4g10680.1	nodulation receptor kinase	978	6	0.000148223	0.476667	11	F:transferase activity; P:auxin biosynthetic process; F:protein serine/threonine kinase activity; F:sugar binding; F:protein kinase activity; P:protein amino acid phosphorylation; F:nucleotide binding; F:ATP binding; F:kinase activity; P:recognition of pollen; F:receptor activity	PTHR23258 (PANTHER), PTHR23258:SF418 (PANTHER), SignalP (SIGNALP)
Bradi4g10970.1	hypothetical protein SORBIDRAFT_03g007580 [Sorghum bicolor]	1098	20	1.54934e-24	0.486	9	C:nucleus; F:zinc ion binding; P:multicellular organismal development; P:protein ubiquitination; P:ubiquitin-dependent protein catabolic process; C:intracellular; F:protein binding; F:ubiquitin-protein ligase activity; C:plastid	IPR004162; IPR008974; IPR013010
Bradi4g11140.1	alkylated dna repair protein	831	20	2.7764e-104	0.644	2	F:oxidoreductase activity; C:cellular_component	IPR005123
Bradi4g11380.1	tropinone reductase 2	795	20	2.66805e-93	0.75	6	C:mitochondrion; P:oxidation reduction; F:binding; F:oxidoreductase activity; P:metabolic process; F:catalytic activity	IPR002198; IPR002347; IPR016040; IPR020904; PTHR19410:SF66 (PANTHER), SSF51735 (SUPERFAMILY)
Bradi4g11420.1	plant integral membrane protein tigr01569 containing expressed	549	8	4.72789e-23	0.5775	2	C:integral to membrane; C:membrane	IPR006459; IPR006702; SignalP (SIGNALP)
Bradi4g11430.1	---NA---	501	0			0		IPR006702; SignalP (SIGNALP)
Bradi4g11650.1	leucine-rich repeat family protein	933	20	2.17054e-50	0.53	6	F:kinase activity; P:oxidation reduction; F:oxidoreductase activity; C:cytoplasmic membrane-bounded vesicle; F:2-alkenal reductase activity; F:protein binding	IPR013210; G3DSA:3.80.10.10 (GENE3D), PTHR23258 (PANTHER), SignalP (SIGNALP), SSF52058 (SUPERFAMILY)
Bradi4g11810.1	f-box domain containing protein	1806	20	1.76268e-72	0.5155	0		IPR001810; IPR022364
Bradi4g11820.1	f-box domain containing protein	1614	20	1.57382e-85	0.5405	3	C:plastid; C:mitochondrion; C:cytoplasmic membrane-bounded vesicle	G3DSA:3.80.10.10 (GENE3D), SSF52047 (SUPERFAMILY)
Bradi4g11880.1	multicopper oxidase family expressed	405	20	3.73808e-09	0.7195	1	C:cytoplasmic membrane-bounded vesicle	IPR008972; PTHR11709 (PANTHER), PTHR11709:SF9 (PANTHER)
Bradi4g12620.1	adenylyl-sulfate chloroplast expressed	879	20	1.01524e-107	0.864	10	F:transferase activity; P:auxin biosynthetic process; P:male gamete generation; F:nucleotide binding; F:ATP binding; F:kinase activity; P:sulfate assimilation; F:adenylylsulfate kinase activity; C:cytosol; F:transferase activity, transferring phosphorus-containing groups	IPR002891; G3DSA:3.40.50.300 (GENE3D), PTHR11055 (PANTHER), PTHR11055:SF1 (PANTHER), SSF52540 (SUPERFAMILY)
Bradi4g13260.1	stress enhanced protein 1	387	20	2.5668e-10	0.808	12	C:chloroplast thylakoid membrane; P:ovule development; F:transcription factor activity; F:DNA binding; F:nucleotide binding; F:GTP binding; F:chlorophyll binding; C:intracellular; P:flower development; P:small GTPase mediated signal transduction; P:response to high light intensity; C:plastid	SSF103511 (SUPERFAMILY)
Bradi4g13300.1	receptor kinase	2040	20	0	0.712	12	C:cytoplasmic membrane-bounded vesicle; C:integral to membrane; F:protein serine/threonine kinase activity; C:membrane; F:protein kinase activity; P:protein amino acid phosphorylation; P:transmembrane receptor protein tyrosine kinase signaling pathway; F:ATP binding; F:kinase activity; F:receptor activity; F:protein binding; C:endomembrane system	IPR000719; IPR011009; IPR013210; IPR017442; G3DSA:1.10.510.10 (GENE3D), G3DSA:3.30.200.20 (GENE3D), G3DSA:3.80.10.10 (GENE3D), PTHR23258 (PANTHER), PTHR23258:SF470 (PANTHER), SignalP (SIGNALP), SSF52058 (SUPERFAMILY)
Bradi4g14060.1	transposon en spm sub-class	333	20	3.81761e-30	0.8535	0		no IPS match
Bradi4g14070.1	serpin family protein	1272	20	5.83584e-90	0.6	3	C:plastid; C:mitochondrion; F:serine-type endopeptidase inhibitor activity	IPR000215; IPR006089; IPR015554; G3DSA:3.30.497.10 (GENE3D)
Bradi4g14500.1	hydroquinone glucosyltransferase	1461	20	0	0.765	4	F:transferase activity; P:metabolic process; F:transferase activity, transferring hexosyl groups; F:transferase activity, transferring glycosyl groups	IPR002213; G3DSA:3.40.50.2000 (GENE3D), PTHR11926:SF15 (PANTHER), SSF53756 (SUPERFAMILY)
Bradi4g14850.1	gtp-binding protein hflx	1683	20	0	0.838	5	C:plastid; F:GTP binding; C:chloroplast; F:nucleotide binding; C:intracellular	IPR002917; IPR005225; IPR006073; IPR016496; G3DSA:3.40.50.300 (GENE3D), PTHR10229 (PANTHER), SignalP (SIGNALP), SSF52540 (SUPERFAMILY)
Bradi4g15060.1	nb-arc domain containing expressed	2967	20	4.33358e-146	0.564	7	C:mitochondrion; F:ATP binding; P:apoptosis; P:defense response; F:nucleotide binding; F:nucleoside-triphosphatase activity; P:auxin biosynthetic process	IPR000767; IPR001611; IPR002182; IPR003591; G3DSA:3.80.10.10 (GENE3D), PTHR23155 (PANTHER), PTHR23155:SF22 (PANTHER), SSF52058 (SUPERFAMILY), SSF52540 (SUPERFAMILY)
Bradi4g15350.1	h aca ribonucleoprotein complex subunit 1-like protein 1	585	20	5.43556e-50	0.9445	9	C:chloroplast thylakoid membrane; C:membrane; F:pseudouridine synthase activity; C:ribonucleoprotein complex; F:nucleic acid binding; F:RNA binding; C:nucleolus; F:snoRNA binding; C:box H/ACA snoRNP complex	IPR007504; IPR021154
Bradi4g15410.1	serpin (serine protease inhibitor)	954	20	2.1768e-61	0.5545	6	C:plastid; P:defense response; C:mitochondrion; F:peptidase inhibitor activity; F:nutrient reservoir activity; F:serine-type endopeptidase inhibitor activity	IPR000215; IPR015554; G3DSA:2.30.39.10 (GENE3D), G3DSA:3.30.497.10 (GENE3D)
Bradi4g16360.1	atp binding	2052	20	0	0.7475	7	F:ATP binding; F:nucleotide binding; F:microtubule motor activity; P:auxin biosynthetic process; F:motor activity; P:microtubule-based movement; C:microtubule	IPR001752; IPR019821; PTHR16012 (PANTHER), PTHR16012:SF177 (PANTHER), SSF52540 (SUPERFAMILY)
Bradi4g16450.1	growth-regulating factor 2	1182	20	9.22732e-111	0.685	5	C:plastid; F:ATP binding; P:regulation of transcription; F:hydrolase activity, acting on acid anhydrides, in phosphorus-containing anhydrides; C:nucleus	IPR014977; IPR014978
Bradi4g16510.1	tubulin alpha-6 chain	609	20	2.43856e-43	0.6425	5	C:plastid; C:chloroplast thylakoid membrane; F:molecular_function; C:chloroplast; P:biological_process	no IPS match
Bradi4g17020.1	nadph oxidase	2775	20	0	0.8155	11	F:iron ion binding; F:oxidoreductase activity, acting on NADH or NADPH, with oxygen as acceptor; C:integral to membrane; C:membrane; F:electron carrier activity; F:FAD binding; F:NAD(P)H oxidase activity; P:oxidation reduction; F:oxidoreductase activity; F:peroxidase activity; F:calcium ion binding	IPR000778; IPR011992; IPR013112; IPR013121; IPR013130; IPR013623; IPR017927; IPR017938; IPR018247; IPR018249; G3DSA:2.40.30.10 (GENE3D), PTHR11972 (PANTHER), PTHR11972:SF5 (PANTHER), SSF47473 (SUPERFAMILY), SSF52343 (SUPERFAMILY)
Bradi4g17920.1	expressed protein [Oryza sativa (japonica cultivar-group)]	2112	20	0	0.7345	3	C:plastid; P:biological_process; C:plasma membrane	IPR010916; PD936484 (PRODOM)
Bradi4g18300.1	protein	3357	20	0	0.661	1	F:ATP binding	no IPS match
Bradi4g19040.1	hypothetical protein SORBIDRAFT_05g017110 [Sorghum bicolor]	762	11	1.82812e-56	0.546364	0		no IPS match
Bradi4g19110.1	dna binding protein	528	20	1.30043e-56	0.6905	5	F:nucleic acid binding; C:chloroplast; P:biological_process; F:DNA binding; C:nucleus	IPR003034; IPR018276; SSF68906 (SUPERFAMILY)
Bradi4g19580.1	bhlh transcription factor	1050	20	2.35735e-51	0.643	4	C:plastid; P:regulation of transcription; F:transcription regulator activity; C:nucleus	IPR001092; IPR011598; PTHR12565 (PANTHER), PTHR12565:SF7 (PANTHER)
Bradi4g19640.1	octicosapeptide phox bem1p domain-containing protein	642	20	9.83088e-41	0.754	4	F:molecular_function; P:biological_process; F:protein binding; C:cellular_component	IPR000270
Bradi4g20650.1	hypothetical protein OsI_35400 [Oryza sativa Indica Group]	549	4	4.28613e-16	0.57	0		no IPS match
Bradi4g20660.1	hypothetical protein OsI_35400 [Oryza sativa Indica Group]	534	4	4.7543e-14	0.58	0		no IPS match
Bradi4g20670.1	f-box domain containing protein	1269	20	2.03138e-34	0.477	1	C:mitochondrion	IPR001810; IPR022364; G3DSA:3.80.10.10 (GENE3D), SSF52047 (SUPERFAMILY)
Bradi4g20690.1	zinc finger family protein	498	20	1.4414e-37	0.677	3	F:metal ion binding; F:zinc ion binding; F:protein binding	no IPS match
Bradi4g20710.1	protein	1467	20	9.40225e-167	0.6145	7	F:hydrolase activity, hydrolyzing O-glycosyl compounds; C:endomembrane system; F:molecular_function; C:cytoplasmic membrane-bounded vesicle; P:carbohydrate metabolic process; C:membrane; P:biological_process	no IPS match
Bradi4g20840.1	acetolactate synthase small	1425	20	0	0.864	7	C:plastid; P:branched chain family amino acid biosynthetic process; F:acetolactate synthase activity; C:chloroplast; F:transferase activity; F:amino acid binding; P:metabolic process	IPR002912; IPR004789; IPR010916; IPR019455; PD002844 (PRODOM), SSF55021 (SUPERFAMILY)
Bradi4g20920.1	Os11g0247500 [Oryza sativa Japonica Group]	2055	15	0	0.523333	4	C:plastid; F:molecular_function; C:chloroplast; P:biological_process	no IPS match
Bradi4g20960.1	serine protease	1272	20	2.32038e-163	0.7925	8	P:oxidation reduction; P:proteolysis; F:serine-type endopeptidase activity; F:oxidoreductase activity; F:catalytic activity; F:peptidase activity; F:2-alkenal reductase activity; F:protein binding	IPR001254; IPR001478; IPR001940; IPR009003; G3DSA:2.30.42.10 (GENE3D), G3DSA:2.40.10.10 (GENE3D), PTHR22939 (PANTHER), PTHR22939:SF12 (PANTHER), SignalP (SIGNALP)
Bradi4g21150.1	pot family expressed	1770	20	0	0.766	4	P:oligopeptide transport; C:mitochondrion; C:membrane; F:transporter activity	IPR000109; IPR016196; PTHR11654 (PANTHER), PTHR11654:SF37 (PANTHER), SignalP (SIGNALP)
Bradi4g21690.1	gibberellin receptor gid1l2	1065	20	1.6937e-121	0.71	3	F:receptor activity; P:metabolic process; F:hydrolase activity	IPR013094; G3DSA:3.40.50.1820 (GENE3D), PTHR23024 (PANTHER), PTHR23024:SF10 (PANTHER), SSF53474 (SUPERFAMILY)
Bradi4g21800.1	dna binding	2148	20	0	0.632	5	P:regulation of transcription, DNA-dependent; F:metal ion binding; F:zinc ion binding; F:protein binding; F:DNA binding	IPR001965; IPR011011; IPR019786; IPR019787; G3DSA:3.30.40.10 (GENE3D), PTHR16286 (PANTHER)
Bradi4g23100.1	origin recognition complex	1872	20	0	0.6635	6	C:plastid; P:DNA replication; C:nuclear origin of replication recognition complex; C:origin recognition complex; F:protein binding; F:DNA binding	IPR010748; IPR020795
Bradi4g23280.1	hypothetical protein OsJ_33270 [Oryza sativa Japonica Group]	453	6	1.91188e-05	0.701667	0		no IPS match
Bradi4g23430.1	sterol desaturase	843	20	9.29186e-63	0.628	16	P:sphingoid biosynthetic process; F:C-4 methylsterol oxidase activity; F:iron ion binding; C:cytoplasmic membrane-bounded vesicle; P:photomorphogenesis; P:fatty acid biosynthetic process; C:membrane; F:ATPase activity, coupled to transmembrane movement of ions, phosphorylative mechanism; P:cation transport; F:sphingosine hydroxylase activity; C:Golgi apparatus; P:oxidation reduction; P:ATP biosyn…	IPR006694; PTHR11863 (PANTHER), PTHR11863:SF3 (PANTHER)
Bradi4g23760.1	cytokinin-o-glucosyltransferase 2	567	20	2.21469e-50	0.719	5	C:mitochondrion; F:transferase activity; P:metabolic process; F:transferase activity, transferring hexosyl groups; F:transferase activity, transferring glycosyl groups	IPR002213; SSF53756 (SUPERFAMILY)
Bradi4g23900.1	eca1 protein	447	20	2.69126e-07	0.598	4	C:endomembrane system; F:molecular_function; C:cytoplasmic membrane-bounded vesicle; P:biological_process	IPR010701; SignalP (SIGNALP)
Bradi4g24140.1	---NA---	348	0			0		SignalP (SIGNALP)
Bradi4g24150.1	growth regulator expressed	1092	20	6.88966e-142	0.797	4	C:mitochondrion; F:molecular_function; C:chloroplast; P:biological_process	IPR019378; SignalP (SIGNALP)
Bradi4g24250.1	nucleic acid binding	1182	20	7.19742e-47	0.59	4	C:plastid; F:zinc ion binding; C:nucleus; C:intracellular	IPR007087; IPR015880
Bradi4g24790.1	subtilisin-like protease	2196	20	0	0.7345	15	C:plant-type cell wall; C:cytoplasmic membrane-bounded vesicle; F:serine-type endopeptidase activity; F:identical protein binding; F:hydrolase activity; P:seed coat development; P:negative regulation of catalytic activity; C:apoplast; F:serine-type peptidase activity; C:extracellular region; P:mucilage metabolic process during seed coat development; F:peptidase activity; P:proteolysis; P:mucilage…	IPR000209; IPR003137; IPR010259; IPR015500; PTHR10795:SF17 (PANTHER), PS51257 (PROFILE), SignalP (SIGNALP), SSF52025 (SUPERFAMILY)
Bradi4g25020.1	bel1 homeotic	1269	20	3.67637e-60	0.828	6	P:regulation of transcription, DNA-dependent; F:sequence-specific DNA binding; P:regulation of transcription; F:DNA binding; F:transcription factor activity; C:nucleus
Bradi4g25680.1	at1g08490 t27g7_14	1434	20	0	0.8385	15	F:transferase activity; F:pyridoxal phosphate binding; F:selenocysteine lyase activity; P:sulfur metabolic process; F:transaminase activity; P:response to selenium ion; F:lyase activity; F:cysteine desulfurase activity; F:catalytic activity; P:metabolic process; P:cysteine metabolic process; P:iron incorporation into metallo-sulfur cluster; P:selenium metabolic process; C:chloroplast; C:plastid	IPR000192; IPR010970; IPR015421; IPR015424; PTHR11601 (PANTHER)
Bradi4g25870.1	nucleotidyltransferase family expressed	2496	20	0	0.666	1	F:nucleotidyltransferase activity	IPR002058; IPR002934; PTHR23092 (PANTHER), SSF81301 (SUPERFAMILY), SSF81631 (SUPERFAMILY)
Bradi4g25900.1	bzip domain class transcription factor	1821	20	1.53234e-132	0.594	3	P:response to light stimulus; F:signal transducer activity; F:protein binding	IPR000210; IPR004249; IPR011333
Bradi4g26070.1	jacalin-like lectin domain containing expressed	963	20	8.11711e-32	0.59	1	C:cytoplasmic membrane-bounded vesicle	IPR001229; PTHR23244 (PANTHER), PTHR23244:SF8 (PANTHER), SignalP (SIGNALP)
Bradi4g26240.1	hypothetical protein OsJ_35084 [Oryza sativa Japonica Group]	762	20	2.23991e-46	0.6765	11	C:integral to membrane; C:membrane; C:thylakoid membrane; P:respiratory chain complex IV assembly; C:mitochondrion; P:cytochrome complex assembly; C:thylakoid; P:protein complex assembly; P:biological_process; C:chloroplast; C:plastid	IPR005500
Bradi4g26300.1	auxin efflux carrier component	1689	20	0	0.7405	3	C:integral to membrane; C:membrane; P:transmembrane transport	no IPS match
Bradi4g26320.1	calcium-dependent protein kinase	1635	20	0	0.8915	12	F:transferase activity; P:auxin biosynthetic process; F:protein serine/threonine kinase activity; F:protein kinase activity; P:protein amino acid phosphorylation; F:nucleotide binding; F:ATP binding; F:kinase activity; F:protein binding; F:calmodulin-dependent protein kinase activity; F:calcium ion binding; C:plastid	IPR000719; IPR002048; IPR002290; IPR008271; IPR011009; IPR011992; IPR017441; IPR017442; IPR018247; IPR018248; IPR018249; IPR020636; IPR020642; G3DSA:1.10.510.10 (GENE3D), SSF47473 (SUPERFAMILY)
Bradi4g26420.1	protein	2250	20	0	0.5915	6	F:carbohydrate binding; P:carbohydrate metabolic process; F:catalytic activity; P:biological_process; F:lyase activity; C:plasma membrane	IPR008979; IPR010325; IPR013784; SignalP (SIGNALP)
Bradi4g26450.1	d-mannose binding lectin family protein	2592	20	0	0.7025	15	F:transferase activity; C:cytoplasmic membrane-bounded vesicle; C:integral to membrane; P:auxin biosynthetic process; F:protein serine/threonine kinase activity; C:membrane; F:sugar binding; F:protein kinase activity; C:mitochondrion; P:protein amino acid phosphorylation; F:nucleotide binding; F:ATP binding; F:kinase activity; P:recognition of pollen; F:receptor activity	IPR000719; IPR000858; IPR001480; IPR003014; IPR006210; IPR008271; IPR011009; IPR017441; IPR017442; G3DSA:1.10.510.10 (GENE3D), G3DSA:3.30.200.20 (GENE3D), PTHR23258 (PANTHER), PTHR23258:SF450 (PANTHER), SignalP (SIGNALP)
Bradi4g26580.1	structure-specific endonuclease catalytic subunit	543	20	5.51401e-53	0.702	27	P:DNA recombination; F:endonuclease activity, active with either ribo- or deoxyribonucleic acids and producing 3'-phosphomonoesters; F:hydrolase activity; P:recombination within rDNA repeats; P:protein amino acid phosphorylation; C:nucleus; P:replication fork processing; F:ATP binding; P:apoptosis; F:metal ion binding; P:response to DNA damage stimulus; F:protein serine/threonine kinase activity;…	IPR000305; PTHR20208 (PANTHER), PTHR20208:SF3 (PANTHER)
Bradi4g27390.1	cyt-p450 monooxygenase	948	20	8.12369e-85	0.613	9	F:heme binding; F:iron ion binding; C:cytoplasmic membrane-bounded vesicle; F:electron carrier activity; P:oxidation reduction; F:oxidoreductase activity; P:electron transport chain; F:metal ion binding; F:monooxygenase activity	IPR001128; PTHR19383:SF45 (PANTHER), SignalP (SIGNALP)
Bradi4g28200.1	polygalacturonase-1 non-catalytic subunit beta	2505	20	0	0.686	9	P:cellular cell wall organization; F:polygalacturonase activity; C:cytoplasmic membrane-bounded vesicle; C:apoplast; C:extracellular region; P:ripening; C:endomembrane system; C:cell wall; P:biological_process	IPR004873; PR01217 (PRINTS), SignalP (SIGNALP)
Bradi4g28560.1	histone h2a	465	20	1.3758e-35	0.9735	5	C:chromosome; C:nucleosome; P:nucleosome assembly; F:DNA binding; C:nucleus	SignalP (SIGNALP)
Bradi4g29280.1	calmodulin-binding protein	711	20	4.18417e-57	0.7215	4	P:RNA metabolic process; F:catalytic activity; F:calmodulin binding; C:intracellular	no IPS match
Bradi4g29340.1	ring finger 1	1209	20	2.71132e-81	0.544	3	F:metal ion binding; F:zinc ion binding; F:protein binding	IPR001841; IPR018957; G3DSA:3.30.40.10 (GENE3D), PTHR14155 (PANTHER), PTHR14155:SF2 (PANTHER), SignalP (SIGNALP), SSF57850 (SUPERFAMILY)
Bradi4g29420.1	hypothetical protein SORBIDRAFT_02g023700 [Sorghum bicolor]	336	7	1.35892e-11	0.678571	2	C:mitochondrion; C:cytoplasmic membrane-bounded vesicle	no IPS match
Bradi4g29990.1	dna binding	990	20	8.15361e-67	0.7035	7	P:regulation of transcription; F:transcription regulator activity; F:protein binding; P:root development; F:transcription factor activity; F:DNA binding; C:nucleus	IPR001092; IPR011598; PTHR12565 (PANTHER), PTHR12565:SF7 (PANTHER)
Bradi4g30200.1	structural constituent of ribosome	3321	20	0	0.681	4	F:structural constituent of ribosome; P:translation; C:ribosome; C:intracellular	IPR008195; IPR012870; SignalP (SIGNALP)
Bradi4g30240.1	zf-hd homeobox protein	1059	20	3.6715e-68	0.6265	2	P:regulation of transcription; F:DNA binding	IPR006455; IPR006456; IPR012287
Bradi4g30350.1	basic helix-loop-helix family protein	1419	20	2.95969e-77	0.672	5	P:regulation of transcription; F:transcription regulator activity; F:transcription factor activity; F:DNA binding; C:nucleus	IPR001092; IPR011598; PTHR10014 (PANTHER), PTHR10014:SF7 (PANTHER)
Bradi4g30390.1	protein kinase	1356	20	1.18176e-168	0.799	18	P:protein amino acid phosphorylation; F:ATP binding; F:kinase activity; P:response to abiotic stimulus; F:protein serine/threonine kinase activity; F:protein kinase activity; P:response to salt stress; P:hyperosmotic salinity response; P:multicellular organismal development; P:auxin biosynthetic process; F:nucleotide binding; P:signal transduction; F:calmodulin-dependent protein kinase activity; …	no IPS match
Bradi4g30440.1	chain solution structure of 3-methyladenine dna glycosylase i	1137	20	1.08357e-68	0.7605	8	C:plastid; P:base-excision repair; P:DNA repair; P:metabolic process; F:hydrolase activity; F:DNA-3-methyladenine glycosylase I activity; F:hydrolase activity, acting on glycosyl bonds; F:catalytic activity	IPR005019; IPR011257; G3DSA:1.10.340.30 (GENE3D)
Bradi4g30620.1	ap2 domain-containing transcription factor	1173	20	6.5195e-117	0.7985	7	P:regulation of transcription, DNA-dependent; C:plastid; P:transcription; P:regulation of transcription; F:DNA binding; F:transcription factor activity; C:nucleus	IPR001471; IPR016177
Bradi4g30720.1	nodulin 21 family protein	1122	20	4.21862e-142	0.6575	5	C:endomembrane system; F:molecular_function; C:cytoplasmic membrane-bounded vesicle; C:membrane; P:biological_process	IPR000620; SSF103481 (SUPERFAMILY)
Bradi4g30860.1	glutamate-gated kainate-type ion channel receptor subunit 5	2700	20	0	0.612	11	F:ionotropic glutamate receptor activity; C:cytoplasmic membrane-bounded vesicle; F:ion channel activity; F:transporter activity; C:integral to membrane; C:membrane; P:ion transport; P:transport; F:extracellular-glutamate-gated ion channel activity; C:outer membrane-bounded periplasmic space; F:receptor activity	IPR000337; IPR001320; IPR001638; IPR001828; IPR015683; G3DSA:3.40.190.10 (GENE3D), G3DSA:3.40.50.9600 (GENE3D), PTHR18966:SF6 (PANTHER), SignalP (SIGNALP), SSF53822 (SUPERFAMILY), SSF53850 (SUPERFAMILY)
Bradi4g30900.1	pentatricopeptide repeat-containing protein cbs domain-containing	2241	20	0	0.7425	4	C:plastid; C:mitochondrion; C:chloroplast; P:biological_process	IPR000644; IPR002885; PTHR10483 (PANTHER), SSF48452 (SUPERFAMILY)
Bradi4g31050.1	harpin-induced protein	792	20	1.97257e-72	0.5215	3	F:molecular_function; P:biological_process; C:plasma membrane	IPR004864; SignalP (SIGNALP)
Bradi4g31230.1	protein	2466	20	8.04134e-151	0.647	6	F:molecular_function; P:DNA repair; P:response to stress; F:hydrolase activity; P:biological_process; C:cellular_component	IPR001660; IPR010993; IPR011084; IPR013761; IPR021129; PTHR23240 (PANTHER), PTHR23240:SF1 (PANTHER), SSF56281 (SUPERFAMILY)
Bradi4g31360.1	xylem serine proteinase 1	2418	20	0	0.7135	15	C:plant-type cell wall; C:cytoplasmic membrane-bounded vesicle; F:serine-type endopeptidase activity; F:identical protein binding; F:hydrolase activity; P:seed coat development; P:negative regulation of catalytic activity; C:apoplast; F:serine-type peptidase activity; C:extracellular region; P:mucilage metabolic process during seed coat development; F:peptidase activity; P:proteolysis; P:mucilage…	IPR000209; IPR003137; IPR009020; IPR010259; IPR015500; IPR022398; PTHR10795:SF17 (PANTHER), SignalP (SIGNALP), SSF52025 (SUPERFAMILY)
Bradi4g31480.1	protein	1905	20	0	0.77	4	F:molecular_function; C:chloroplast; P:biological_process; C:cellular_component	IPR019378
Bradi4g31690.1	homeobox-leucine zipper protein	981	20	1.56278e-70	0.823	9	F:sequence-specific DNA binding; F:transcription factor activity; C:nucleus; F:DNA binding; F:transcription regulator activity; P:regulation of transcription, DNA-dependent; F:transcription activator activity; P:transcription; P:regulation of transcription	IPR001356; IPR003106; IPR009057; IPR012287; IPR017970; PTHR19418 (PANTHER)
Bradi4g31740.1	protein	1032	20	1.31027e-54	0.66	1	P:lipid transport	SignalP (SIGNALP)
Bradi4g31850.1	Os09g0451800 [Oryza sativa Japonica Group]	1086	20	1.3984e-86	0.6305	5	C:mitochondrion; F:molecular_function; P:biological_process; F:zinc ion binding; C:intracellular	IPR012866; IPR015880
Bradi4g31970.1	morn (membrane occupation and recognition nexus) repeat-containing protein phosphatidylinositol-4-phosphate 5-kinase-related	1245	20	7.10982e-133	0.849	4	C:mitochondrion; F:molecular_function; P:biological_process; C:cellular_component	IPR003409; G3DSA:2.20.110.10 (GENE3D), PTHR23084 (PANTHER), PTHR23084:SF27 (PANTHER), SignalP (SIGNALP), SSF82185 (SUPERFAMILY)
Bradi4g32150.1	paramyosin-like protein	2529	20	0	0.652	4	F:molecular_function; P:biological_process; C:cellular_component; C:plasma membrane	IPR008545; PD936484 (PRODOM)
Bradi4g32490.1	dna-binding protein	1116	20	9.51466e-70	0.641	2	P:biological_process; F:DNA binding	IPR005175; IPR014476; IPR017956
Bradi4g32680.1	blue copper protein	501	20	9.58245e-37	0.7545	3	C:cytoplasmic membrane-bounded vesicle; F:electron carrier activity; F:copper ion binding	IPR000923; IPR003245; IPR008972; SignalP (SIGNALP)
Bradi4g32740.1	homeodomain-leucine zipper transcription factor ipi-1	735	20	5.08784e-101	0.7315	14	P:response to blue light; F:sequence-specific DNA binding; F:transcription factor activity; C:nucleus; F:DNA binding; F:transcription regulator activity; P:positive regulation of transcription; P:negative regulation of cell growth; P:photoperiodism, flowering; P:regulation of transcription, DNA-dependent; F:transcription activator activity; P:regulation of timing of transition from vegetative to …	no IPS match
Bradi4g32750.1	---NA---	873	0			0		no IPS match
Bradi4g32840.1	nol1 nop2 sun family protein	2643	20	0	0.706	4	F:RNA binding; F:methyltransferase activity; C:mitochondrion; C:cellular_component	IPR001678; IPR005479; IPR018314; G3DSA:3.40.50.150 (GENE3D), PTHR22808 (PANTHER), PTHR22808:SF1 (PANTHER), SSF53335 (SUPERFAMILY)
Bradi4g32850.1	atp-binding cassette	2247	20	0	0.7975	8	F:ATP binding; F:ATPase activity; F:hydrolase activity; F:nucleotide binding; C:membrane; F:phosphonate transmembrane-transporting ATPase activity; F:nucleoside-triphosphatase activity; P:auxin biosynthetic process	IPR003439; IPR003593; IPR013525; IPR017871; G3DSA:3.40.50.300 (GENE3D), PTHR19241 (PANTHER), PTHR19241:SF20 (PANTHER), SSF52540 (SUPERFAMILY)
Bradi4g32970.1	bhlh protein family-like	1479	20	8.16406e-118	0.6485	3	P:regulation of transcription; F:transcription regulator activity; C:nucleus	IPR001092; IPR011598; PTHR12565 (PANTHER), PTHR12565:SF5 (PANTHER)
Bradi4g33670.1	dna binding protein	1233	20	1.39947e-48	0.823	5	P:regulation of transcription; F:transcription regulator activity; F:transcription factor activity; F:DNA binding; C:nucleus	IPR001092; IPR011598
Bradi4g33770.1	sbp-domain protein	1224	20	3.97111e-96	0.636	2	F:DNA binding; C:nucleus	IPR004333
Bradi4g33940.1	tic62 protein	1353	20	7.55137e-91	0.7485	8	C:plastid; C:chloroplast thylakoid membrane; C:chloroplast envelope; F:binding; F:oxidoreductase activity; C:chloroplast; P:metabolic process; F:catalytic activity	IPR008030; IPR016040; PTHR14194 (PANTHER), SSF51735 (SUPERFAMILY)
Bradi4g34100.1	mitochondrial substrate carrier family protein	1137	20	1.37954e-156	0.856	8	F:binding; P:mitochondrial transport; C:integral to membrane; C:membrane; P:transmembrane transport; C:mitochondrial inner membrane; F:transporter activity; P:transport	IPR001993; IPR002067; IPR018108; PTHR11896:SF34 (PANTHER)
Bradi4g34350.1	bhlh transcription factor	1119	20	4.13527e-81	0.7625	3	P:regulation of transcription; F:transcription regulator activity; C:nucleus	IPR001092; IPR011598; PTHR12565 (PANTHER), PTHR12565:SF7 (PANTHER)
Bradi4g34420.1	fasciclin-like arabinogalactan protein	1242	20	2.51371e-138	0.7595	4	C:cytoplasmic membrane-bounded vesicle; C:membrane; C:anchored to membrane; C:plasma membrane	IPR000782; SignalP (SIGNALP)
Bradi4g34590.1	regulatory protein	1137	20	1.22547e-104	0.567	1	C:cytoplasmic membrane-bounded vesicle	IPR005069; PTHR10483 (PANTHER), PTHR10483:SF6 (PANTHER), SignalP (SIGNALP)
Bradi4g35130.1	ferredoxin	486	20	8.27958e-57	0.8575	4	C:mitochondrion; F:electron carrier activity; C:chloroplast; F:iron-sulfur cluster binding	no IPS match
Bradi4g35160.1	proteasome subunit beta type 4 precursor	1647	20	1.95918e-115	0.903	12	P:proteolysis involved in cellular protein catabolic process; F:endopeptidase activity; C:nucleus; F:hydrolase activity; C:cytoplasm; F:threonine-type endopeptidase activity; C:proteasome core complex; C:proteasome complex; P:ubiquitin-dependent protein catabolic process; P:response to salt stress; F:peptidase activity; P:response to cadmium ion	IPR001353; IPR016050; G3DSA:3.60.20.10 (GENE3D), PTHR11599 (PANTHER), PTHR11599:SF5 (PANTHER), SSF56235 (SUPERFAMILY)
Bradi4g35340.1	thioesterase family protein	2451	20	0	0.837	5	F:acyl-CoA thioesterase activity; C:peroxisome; C:plastid; C:mitochondrion; F:hydrolase activity, acting on ester bonds	PTHR12655 (PANTHER), SSF53756 (SUPERFAMILY), SSF54637 (SUPERFAMILY)
Bradi4g35410.1	protein	1041	20	5.48246e-117	0.725	4	F:methyltransferase activity; P:lipid biosynthetic process; P:biological_process; F:O-methyltransferase activity	IPR007072; SignalP (SIGNALP), SSF53335 (SUPERFAMILY)
Bradi4g35510.1		1275						IPR013601; IPR013747; IPR016038; IPR016039; SignalP (SIGNALP)
Bradi4g35620.1	c-repeat binding factor 3-like protein	762	20	4.08208e-48	0.651	6	P:regulation of transcription, DNA-dependent; P:transcription; P:regulation of transcription; F:DNA binding; F:transcription factor activity; C:nucleus	IPR001471; IPR016177
Bradi4g35680.1	protein binding protein	999	20	3.80233e-104	0.7955	3	P:apoptosis; C:cytoplasmic membrane-bounded vesicle; F:protein binding	IPR003103; IPR019955; G3DSA:3.10.20.90 (GENE3D), SSF54236 (SUPERFAMILY), SSF63491 (SUPERFAMILY)
Bradi4g35910.1	homeodomain-leucine zipper transcription factor ipi-1	732	20	3.80042e-40	0.82	12	F:sequence-specific DNA binding; F:transcription factor activity; P:abscisic acid mediated signaling pathway; C:nucleus; F:DNA binding; F:transcription regulator activity; P:response to abscisic acid stimulus; P:response to water deprivation; P:regulation of transcription, DNA-dependent; F:transcription activator activity; P:transcription; P:regulation of transcription	IPR000047; IPR001356; IPR003106; IPR009057; IPR012287; IPR017970; PTHR19418 (PANTHER)
Bradi4g35940.1	cytochrome p450	1554	20	2.26275e-150	0.6905	8	F:metal ion binding; P:oxidation reduction; C:cytoplasmic membrane-bounded vesicle; F:electron carrier activity; F:oxidoreductase activity; F:heme binding; F:iron ion binding; F:monooxygenase activity	IPR001128; IPR002401; IPR017972; PTHR19383:SF170 (PANTHER), SignalP (SIGNALP)
Bradi4g35960.1	at1g04240	423	20	1.9735e-50	0.706	9	P:regulation of translation; F:transcription factor activity; C:nucleus; P:auxin mediated signaling pathway; P:response to auxin stimulus; F:protein dimerization activity; F:protein binding; P:transcription; P:regulation of transcription	no IPS match
Bradi4g36030.1	lateral root primordia	1032	20	2.99973e-75	0.634	8	P:response to gibberellin stimulus; P:gibberellic acid mediated signaling pathway; C:plastid; F:protein binding; F:protein heterodimerization activity; F:transcription factor activity; C:nucleus; F:DNA binding	IPR006510; IPR006511; IPR007818
Bradi4g36060.1	senescence-inducible chloroplast stay-green protein 1	867	20	6.71156e-104	0.7925	3	C:plastid; P:chlorophyll catabolic process; P:PSII associated light-harvesting complex II catabolic process	no IPS match
Bradi4g36320.1	protein binding protein	1014	20	6.96413e-61	0.8495	3	F:metal ion binding; F:zinc ion binding; F:protein binding	IPR001841; IPR018957; G3DSA:3.30.40.10 (GENE3D), PTHR13644 (PANTHER), SSF57850 (SUPERFAMILY)
Bradi4g36420.1	nodulin family protein	1683	20	0	0.8485	3	C:endomembrane system; C:mitochondrion; C:membrane	IPR010658; IPR016196; PTHR21576 (PANTHER), SignalP (SIGNALP)
Bradi4g36590.1	lupus la	975	20	5.53791e-44	0.663	9	P:RNA processing; C:ribonucleoprotein complex; C:nucleus; F:nucleic acid binding; F:molecular_function; F:RNA binding; P:biological_process; C:chloroplast; C:plastid	IPR006630; IPR011991; PTHR22792 (PANTHER), PTHR22792:SF5 (PANTHER), SSF46785 (SUPERFAMILY)
Bradi4g36630.1	---NA---	435	0			0		SignalP (SIGNALP)
Bradi4g36750.1	protein	2205	20	0	0.6955	0		IPR006867; IPR006868; PTHR21450 (PANTHER)
Bradi4g36830.1	anthranilate n-benzoyltransferase	1311	20	0	0.703	4	F:acyltransferase activity; F:transferase activity; F:anthranilate N-benzoyltransferase activity; F:transferase activity, transferring acyl groups other than amino-acyl groups	IPR003480; G3DSA:3.30.559.10 (GENE3D), G3DSA:3.30.559.20 (GENE3D)
Bradi4g37070.1	protein	726	20	9.02162e-103	0.851	5	F:molecular_function; C:cytosol; P:biological_process; F:lyase activity; C:nucleus	no IPS match
Bradi4g37160.1	rna binding protein	810	20	4.75903e-69	0.805	11	P:mRNA processing; P:RNA splicing; C:nucleus; F:nucleic acid binding; F:nucleotide binding; F:zinc ion binding; F:RNA binding; C:cellular_component; C:spliceosomal complex; F:metal ion binding; P:biological_process	IPR000504; IPR001878; IPR012677; PTHR10432 (PANTHER), PTHR10432:SF56 (PANTHER), SSF54928 (SUPERFAMILY)
Bradi4g37430.1	ring-h2 finger protein atl2a	564	20	1.67474e-34	0.6785	5	F:metal ion binding; P:response to chitin; C:cytoplasmic membrane-bounded vesicle; F:zinc ion binding; F:protein binding	IPR001841; IPR018957; G3DSA:3.30.40.10 (GENE3D), PTHR22764 (PANTHER), SignalP (SIGNALP), SSF57850 (SUPERFAMILY)
Bradi4g37490.1	kelch repeat-containing f-box family protein	1758	19	3.6771e-176	0.633684	4	C:mitochondrion; F:molecular_function; P:biological_process; C:cellular_component	IPR001810; IPR006652; IPR011043; IPR013089; IPR015915; G3DSA:3.80.10.10 (GENE3D), PTHR23230:SF189 (PANTHER)
Bradi4g37540.1	indeterminate-related protein 1	1602	20	9.5786e-152	0.6775	2	F:zinc ion binding; C:intracellular	IPR007087; IPR015880; IPR022755; PTHR10593 (PANTHER), PTHR10593:SF10 (PANTHER), SSF57667 (SUPERFAMILY)
Bradi4g37590.1	heat shock protein 70 -interacting	2082	20	0	0.7655	5	F:binding; P:response to stress; C:vacuole; P:biological_process; C:cellular_component	IPR000270; IPR011990; IPR013026; IPR019734; PTHR22904 (PANTHER), PTHR22904:SF25 (PANTHER), SSF48452 (SUPERFAMILY), SSF54277 (SUPERFAMILY)
Bradi4g37620.1	cysteinyl-trna synthetase	1701	20	0	0.841	10	F:ligase activity; P:cysteinyl-tRNA aminoacylation; P:tRNA aminoacylation for protein translation; C:mitochondrion; F:nucleotide binding; C:cytoplasm; P:translation; F:ATP binding; F:cysteine-tRNA ligase activity; F:aminoacyl-tRNA ligase activity	IPR002308; IPR009080; IPR014729; IPR015273; IPR015803; IPR015804; SignalP (SIGNALP), SSF52374 (SUPERFAMILY)
Bradi4g37670.1	atpup5 purine transmembrane transporter	1245	20	6.08903e-92	0.7335	6	C:cytoplasmic membrane-bounded vesicle; P:carbohydrate transport; C:integral to membrane; C:membrane; C:Golgi membrane; F:sugar:hydrogen symporter activity	IPR000620; IPR004853; SignalP (SIGNALP), SSF103481 (SUPERFAMILY)
Bradi4g37680.1	at5g54830-like protein	2628	20	0	0.76	12	P:carbohydrate catabolic process; F:carbohydrate binding; C:cytoplasmic membrane-bounded vesicle; C:membrane; P:respiratory chain complex IV assembly; P:histidine catabolic process; F:dopamine beta-monooxygenase activity; F:catalytic activity; P:protein complex assembly; C:endomembrane system; P:metabolic process; F:monooxygenase activity	IPR004877; IPR005018; IPR006593; IPR013050; PTHR23130 (PANTHER), SignalP (SIGNALP)
Bradi4g37730.1	protein	1035	20	5.82843e-103	0.556	3	P:regulation of transcription; F:transcription factor activity; C:cellular_component	IPR001005
Bradi4g37990.1	molybdenum cofactor sulfurase family protein	978	20	3.86249e-154	0.8095	7	F:Mo-molybdopterin cofactor sulfurase activity; C:chloroplast; F:molybdenum ion binding; F:catalytic activity; P:biological_process; F:pyridoxal phosphate binding; C:cellular_component	IPR005302; IPR005303; IPR011037; PTHR14237 (PANTHER)
Bradi4g38240.1	atpase aaa-2 domain protein	2232	20	7.47918e-116	0.67	12	P:auxin biosynthetic process; P:response to stress; P:nucleotide-excision repair; P:DNA mediated transformation; F:DNA binding; C:cytoplasm; F:nucleotide binding; F:nucleoside-triphosphatase activity; F:ATP binding; F:protein binding; P:protein metabolic process; F:nuclease activity	IPR003959; IPR013093; IPR018368; G3DSA:1.10.8.60 (GENE3D), G3DSA:3.40.50.300 (GENE3D), PTHR11638 (PANTHER), PTHR11638:SF18 (PANTHER), SSF52540 (SUPERFAMILY)
Bradi4g38530.1	dna polymerase epsilon subunit 3	336	18	3.94469e-19	0.774444	6	F:sequence-specific DNA binding; P:regulation of transcription; F:transcription factor activity; F:DNA binding; C:intracellular; C:nucleus	no IPS match
Bradi4g38590.1	f1f0-atpase inhibitor protein	771	16	6.96248e-19	0.63625	9	F:copper ion binding; P:photorespiration; P:negative regulation of nucleotide metabolic process; F:enzyme inhibitor activity; C:vacuole; C:mitochondrion; C:mitochondrial membrane; C:nucleolus; C:respiratory chain complex I	PD199948 (PRODOM)
Bradi4g38600.1	f1f0-atpase inhibitor protein	390	20	7.89167e-36	0.7105	9	F:copper ion binding; P:photorespiration; P:negative regulation of nucleotide metabolic process; F:enzyme inhibitor activity; C:vacuole; C:mitochondrion; C:mitochondrial membrane; C:nucleolus; C:respiratory chain complex I	PD199948 (PRODOM)
Bradi4g39060.1	oxysterol-binding family protein	2265	20	0	0.793	6	C:plastid; F:phosphoinositide binding; P:steroid metabolic process; F:oxysterol binding; P:signal transduction; C:cellular_component	IPR000648; IPR001849; IPR011993; PTHR10972:SF11 (PANTHER), SSF50729 (SUPERFAMILY)
Bradi4g39100.1	pentatricopeptide repeat-containing protein	1872	20	0	0.6615	4	C:plastid; F:molecular_function; P:biological_process; C:cellular_component	IPR002885; IPR018253; PTHR10483 (PANTHER), SSF48452 (SUPERFAMILY)
Bradi4g39250.1	zinc finger family protein	1227	15	1.73298e-91	0.552667	4	F:metal ion binding; F:ligase activity; F:zinc ion binding; F:protein binding	PTHR23328 (PANTHER)
Bradi4g39450.1	protein	2262	20	7.30127e-26	0.514	4	P:regulation of transcription, DNA-dependent; F:protein binding; C:cellular_component; F:transcription cofactor activity	IPR003101
Bradi4g39520.1	protein	936	17	8.92481e-28	0.519412	3	F:molecular_function; P:biological_process; C:cellular_component	no IPS match
Bradi4g39620.1	protein	2844	20	1.9862e-132	0.705	13	C:cytoplasmic membrane-bounded vesicle; C:integral to membrane; C:membrane; F:protein serine/threonine kinase activity; F:protein kinase activity; P:protein amino acid phosphorylation; P:transmembrane receptor protein tyrosine kinase signaling pathway; F:ATP binding; P:oxidation reduction; F:kinase activity; F:oxidoreductase activity; F:protein binding; C:endomembrane system	IPR000719; IPR001611; IPR011009; IPR013210; IPR017442; G3DSA:1.10.510.10 (GENE3D), G3DSA:3.30.200.20 (GENE3D), G3DSA:3.80.10.10 (GENE3D), PTHR23258 (PANTHER), PTHR23258:SF470 (PANTHER), SignalP (SIGNALP), SSF52058 (SUPERFAMILY)
Bradi4g39790.1	expressed protein [Oryza sativa Japonica Group]	663	20	1.73071e-43	0.797	4	C:plastid; F:molecular_function; P:biological_process; C:cellular_component	no IPS match
Bradi4g39870.1	calcium-dependent protein	1713	20	0	0.8265	12	F:transferase activity; P:auxin biosynthetic process; F:protein serine/threonine kinase activity; F:protein kinase activity; P:protein amino acid phosphorylation; F:nucleotide binding; F:ATP binding; F:kinase activity; F:protein binding; F:calmodulin-dependent protein kinase activity; F:calcium ion binding; C:plastid	IPR000719; IPR002048; IPR002290; IPR008271; IPR011009; IPR011992; IPR017441; IPR017442; IPR018247; IPR018249; IPR020636; IPR020642; G3DSA:1.10.510.10 (GENE3D), SSF47473 (SUPERFAMILY)
Bradi4g40230.1	phd finger protein	801	20	2.61789e-96	0.844	5	P:regulation of transcription, DNA-dependent; F:metal ion binding; F:zinc ion binding; F:protein binding; F:DNA binding	IPR001965; IPR011011; IPR019786; IPR019787; IPR021998; G3DSA:3.30.40.10 (GENE3D), PTHR23123 (PANTHER)
Bradi4g40810.1	prli-interacting factor g	1539	20	1.45496e-157	0.727	2	C:plastid; C:mitochondrion	no IPS match
Bradi4g40870.1	2-oxoisovalerate dehydrogenase alpha mitochondrial expressed	1428	20	0	0.859	6	F:oxidoreductase activity, acting on the aldehyde or oxo group of donors, disulfide as acceptor; P:oxidation reduction; C:mitochondrion; F:oxidoreductase activity; F:3-methyl-2-oxobutanoate dehydrogenase (2-methylpropanoyl-transferring) activity; P:metabolic process	IPR001017; G3DSA:3.40.50.970 (GENE3D), PTHR11516 (PANTHER), PTHR11516:SF1 (PANTHER), SignalP (SIGNALP), SSF52518 (SUPERFAMILY)
Bradi4g40880.1	no apical meristem protein	1041	20	1.38849e-19	0.508	2	P:regulation of transcription; F:DNA binding	no IPS match
Bradi4g41200.1	no apical meristem protein	1368	20	2.34814e-31	0.4705	3	P:regulation of transcription; F:transcription factor activity; F:DNA binding	IPR003441
Bradi4g41260.1	nitrogen fixation expressed	729	20	4.73081e-59	0.8415	8	C:plastid; P:iron-sulfur cluster assembly; C:chloroplast; F:structural molecule activity; F:iron ion binding; C:membrane; P:chloroplast organization; F:iron-sulfur cluster binding	IPR001075; PTHR11178 (PANTHER)
Bradi4g41330.1	disease resistance response protein 206	579	20	2.13891e-51	0.766	1	C:cytoplasmic membrane-bounded vesicle	IPR004265; PTHR21495 (PANTHER), SignalP (SIGNALP)
Bradi4g41360.1	hypothetical protein LOC100278865 [Zea mays]	636	5	8.75564e-10	0.486	1	C:plastid	no IPS match
Bradi4g41370.1	f-box domain containing expressed	3021	20	1.61499e-55	0.6015	1	C:mitochondrion	IPR001810; IPR022364; G3DSA:3.80.10.10 (GENE3D), SignalP (SIGNALP), SSF52047 (SUPERFAMILY)
Bradi4g41380.1	growth regulator expressed	1875	20	0	0.855	4	C:mitochondrion; F:molecular_function; C:chloroplast; P:biological_process	IPR019378; SignalP (SIGNALP)
Bradi4g41400.1	nucleotide binding protein	1704	20	0	0.804	3	F:nucleotide binding; P:biological_process; C:cellular_component	IPR001680; IPR011046; IPR015943; IPR017986; IPR019781; IPR019782; PTHR14107 (PANTHER), PTHR14107:SF1 (PANTHER)
Bradi4g41650.1	5-formyltetrahydrofolate cycloligase	1047	20	2.70791e-132	0.861	7	F:ATP binding; F:ligase activity; F:5-formyltetrahydrofolate cyclo-ligase activity; C:chloroplast; P:metabolic process; F:catalytic activity; P:folic acid and derivative biosynthetic process	IPR002698; PTHR13017 (PANTHER), SignalP (SIGNALP), SSF100950 (SUPERFAMILY)
Bradi4g41750.1	protein	2085	20	0	0.6845	6	P:vesicle docking during exocytosis; C:exocyst; C:cytosol; P:exocytosis; F:protein binding; C:nucleus	IPR004140; PTHR12542:SF7 (PANTHER)
Bradi4g41760.1	transcription elongation expressed	1029	20	4.54181e-124	0.749	5	P:transcription; F:transcription regulator activity; F:protein binding; F:DNA binding; C:nucleus	IPR010990; IPR017923; G3DSA:1.25.40.260 (GENE3D), PTHR15141 (PANTHER), PTHR15141:SF12 (PANTHER)
Bradi4g42210.1	ribonuclease large subunit	900	20	1.01327e-150	0.815	13	C:nucleus; F:hydrolase activity; F:nucleic acid binding; F:molecular_function; P:RNA metabolic process; F:RNA binding; F:catalytic activity; C:cellular_component; F:ribonuclease H activity; F:metal ion binding; F:endonuclease activity; F:nuclease activity; P:biological_process	IPR001352; IPR004649; IPR012337; G3DSA:3.30.420.10 (GENE3D)
Bradi4g42230.1	rac gtpase activating protein 1	1479	20	1.91189e-175	0.7635	3	C:plastid; P:signal transduction; C:intracellular	IPR000095; IPR000198; IPR008936; PTHR23177 (PANTHER), PTHR23177:SF2 (PANTHER)
Bradi4g42330.1	pentatricopeptide repeat-containing	2145	20	0	0.609	1	F:binding	IPR002885; PTHR10483 (PANTHER), PTHR10483:SF3 (PANTHER), SSF48452 (SUPERFAMILY)
Bradi4g42390.1	wall-associated kinase	957	20	3.70347e-53	0.5305	9	C:cytoplasmic membrane-bounded vesicle; P:auxin biosynthetic process; C:membrane; F:protein serine/threonine kinase activity; F:protein kinase activity; P:protein amino acid phosphorylation; F:nucleotide binding; F:ATP binding; F:calcium ion binding	SignalP (SIGNALP)
Bradi4g42620.1	ring zinc finger	738	20	3.47557e-65	0.6055	4	F:metal ion binding; C:cytoplasmic membrane-bounded vesicle; F:zinc ion binding; F:protein binding	IPR001841; IPR018957; G3DSA:3.30.40.10 (GENE3D), PTHR14155 (PANTHER), PTHR14155:SF2 (PANTHER), SignalP (SIGNALP), SSF57850 (SUPERFAMILY)
Bradi4g42700.1	ring finger protein 24	468	20	1.92456e-13	0.713	11	C:integral to membrane; C:membrane; C:Golgi membrane; C:mitochondrion; F:zinc ion binding; C:Golgi apparatus; F:molecular_function; C:cellular_component; F:protein binding; F:metal ion binding; P:biological_process	IPR001841; IPR018957; IPR021441; G3DSA:3.30.40.10 (GENE3D), PTHR22766 (PANTHER), PTHR22766:SF2 (PANTHER), SSF57850 (SUPERFAMILY)
Bradi4g42740.1	dna binding	1269	20	1.43567e-80	0.7065	1	F:DNA binding	IPR002328; IPR005175
Bradi4g42800.1	receptor-like protein kinase	2223	20	3.58552e-102	0.691	14	F:transferase activity; C:cytoplasmic membrane-bounded vesicle; C:integral to membrane; F:protein serine/threonine kinase activity; C:membrane; F:protein kinase activity; C:mitochondrion; P:protein amino acid phosphorylation; P:transmembrane receptor protein tyrosine kinase signaling pathway; F:ATP binding; F:kinase activity; F:receptor activity; F:protein binding; C:plasma membrane	IPR000719; IPR011009; IPR017442; G3DSA:1.10.510.10 (GENE3D), G3DSA:3.30.200.20 (GENE3D), G3DSA:3.80.10.10 (GENE3D), PTHR23258 (PANTHER), SignalP (SIGNALP), SSF52058 (SUPERFAMILY)
Bradi4g42860.1	hypothetical protein OsI_37453 [Oryza sativa Indica Group]	1401	20	0	0.8005	4	C:mitochondrion; C:cytoplasmic membrane-bounded vesicle; P:biological_process; C:cellular_component	IPR004253; SignalP (SIGNALP)
Bradi4g42900.1	heavy metal-associated domain containing expressed	1473	20	6.58283e-35	0.648	3	F:metal ion binding; C:cell wall; P:metal ion transport	no IPS match
Bradi4g42910.1	heavy metal-associated domain containing expressed	1488	20	4.4684e-39	0.8665	4	F:metal ion binding; C:cell wall; P:metal ion transport; C:cellular_component	SignalP (SIGNALP)
Bradi4g43160.1	legume lectins beta domain containing protein	762	20	3.43969e-63	0.683	2	F:binding; C:cytoplasmic membrane-bounded vesicle	IPR001220; IPR008985; IPR013320; IPR016363; IPR019825; SignalP (SIGNALP)
Bradi4g43210.1	calmodulin-like protein 1	609	20	5.64794e-24	0.7075	2	C:plastid; F:calcium ion binding	IPR002048; IPR011992; IPR018247; IPR018248; IPR018249; PTHR10891 (PANTHER), PTHR10891:SF39 (PANTHER), SSF47473 (SUPERFAMILY)
Bradi4g43310.1	mitochondrial expressed	663	20	2.10586e-57	0.606	5	C:plastid; C:mitochondrion; F:molecular_function; C:mitochondrial matrix; P:biological_process	IPR003428
Bradi4g43390.1	aspartyl-trna aspartate--trna	1677	20	0	0.848	13	F:ligase activity; P:aspartyl-tRNA aminoacylation; P:auxin biosynthetic process; P:tRNA aminoacylation for protein translation; F:nucleic acid binding; F:nucleotide binding; C:cytoplasm; P:translation; F:ATP binding; F:aspartate-tRNA ligase activity; F:aminoacyl-tRNA ligase activity; P:response to cadmium ion; C:chloroplast	IPR002312; IPR004364; IPR004365; IPR004523; IPR006195; IPR012340; IPR016027; IPR018150; G3DSA:3.30.930.10 (GENE3D), PTHR22594:SF6 (PANTHER), SSF55681 (SUPERFAMILY)
Bradi4g43560.1	kelch repeat-containing f-box family protein	1272	20	1.29108e-113	0.58	3	F:molecular_function; P:biological_process; C:cellular_component	IPR001810; IPR006652; IPR011043; IPR015915; PTHR11945 (PANTHER), PTHR11945:SF36 (PANTHER)
Bradi4g43800.1	harpin-induced protein 1 containing expressed	867	20	1.20409e-44	0.5655	3	F:molecular_function; P:biological_process; C:cellular_component	no IPS match
Bradi4g43880.1	ap2 domain-containing transcription factor	1254	20	9.15554e-104	0.716	16	P:response to sucrose stimulus; P:lipid metabolic process; F:2-alkenal reductase activity; F:transcription factor activity; C:nucleus; F:DNA binding; P:lipid biosynthetic process; P:oxidation reduction; F:oxidoreductase activity; P:regulation of transcription, DNA-dependent; P:regulation of carbohydrate metabolic process; P:triglyceride biosynthetic process; P:regulation of glycolysis; P:transcri…	IPR001471; IPR016177
Bradi4g43890.1	gdsl-motif lipase hydrolase family protein	1155	20	3.28347e-97	0.608	4	P:lipid metabolic process; F:hydrolase activity, acting on ester bonds; F:carboxylesterase activity; C:cellular_component	IPR001087; PTHR22835 (PANTHER), PTHR22835:SF39 (PANTHER), SignalP (SIGNALP)
Bradi4g43930.1	protein expressed	1872	20	0	0.6075	6	F:protein kinase activity; F:ATP binding; F:molecular_function; P:protein amino acid phosphorylation; P:biological_process; C:cellular_component	IPR013212; IPR015661
Bradi4g44010.1	gda1 cd39 family expressed	843	20	1.05821e-74	0.6805	3	C:mitochondrion; C:cytoplasmic membrane-bounded vesicle; F:hydrolase activity	IPR000407; PTHR11782:SF8 (PANTHER)
Bradi4g44090.1	gras family transcription factor	798	20	1.67622e-111	0.877	13	P:asymmetric cell division; P:radial pattern formation; F:sequence-specific DNA binding; F:protein homodimerization activity; F:transcription factor activity; C:nucleus; P:gravitropism; P:multicellular organismal development; P:maintenance of protein location in nucleus; F:protein binding; P:transcription; P:regulation of transcription; C:plastid	IPR005202
Bradi4g44130.1	protein	1284	20	2.86325e-177	0.8935	8	P:biosynthetic process; C:mitochondrion; F:nucleotidyltransferase activity; C:cytoplasmic membrane-bounded vesicle; F:transferase activity; F:ethanolamine-phosphate cytidylyltransferase activity; F:catalytic activity; P:phosphatidylethanolamine biosynthetic process	IPR004820; IPR004821; IPR014729; PTHR10739 (PANTHER), PTHR10739:SF14 (PANTHER), SignalP (SIGNALP), SSF52374 (SUPERFAMILY)
Bradi4g44320.1	transposon mutator sub- expressed	1944	20	0	0.743	5	P:response to light stimulus; C:plastid; C:chloroplast; F:signal transducer activity; F:protein binding	IPR000210; IPR004249; IPR011333
Bradi4g44430.1	mitogen-activated protein expressed	2022	20	0	0.67	9	F:transferase activity; F:protein serine/threonine kinase activity; F:protein kinase activity; C:nucleus; P:protein amino acid phosphorylation; C:cytoplasm; F:ATP binding; F:kinase activity; F:MAP kinase kinase kinase activity	IPR000719; IPR008271; IPR011009; IPR017442; G3DSA:1.10.510.10 (GENE3D), G3DSA:3.30.200.20 (GENE3D), PTHR13902 (PANTHER), PTHR13902:SF12 (PANTHER)
Bradi4g44540.1	acyl- synthetase	2019	20	0	0.862	7	C:plastid; F:long-chain-fatty-acid-CoA ligase activity; F:ligase activity; P:metabolic process; F:catalytic activity; P:fatty acid biosynthetic process; C:plasma membrane	IPR000873; IPR020459; IPR020845; G3DSA:2.30.38.10 (GENE3D), G3DSA:3.40.50.980 (GENE3D), PTHR11968 (PANTHER), PTHR11968:SF8 (PANTHER), SSF56801 (SUPERFAMILY)
Bradi4g44740.1	na(+) h(+)	2469	20	0	0.673	8	F:monovalent cation:hydrogen antiporter activity; F:sodium:hydrogen antiporter activity; C:integral to membrane; C:membrane; F:solute:hydrogen antiporter activity; P:transmembrane transport; P:cation transport; P:transport	IPR006153
Bradi4g44760.1	protein	2085	20	0	0.733	5	C:endomembrane system; C:plastid; F:ubiquitin-protein ligase activity; F:protein binding; P:ubiquitin-dependent protein catabolic process
Bradi4g44830.1	mate efflux family expressed	3834	20	0	0.821	9	F:transporter activity; F:antiporter activity; C:membrane; F:drug transmembrane transporter activity; C:mitochondrion; P:drug transmembrane transport; P:transmembrane transport; C:chloroplast; C:plastid	IPR002528; IPR006058; IPR010658; IPR016196; PTHR11206:SF3 (PANTHER), SignalP (SIGNALP)
Bradi4g45040.1	omega-3 fatty acid desaturase	1179	20	0	0.853	10	P:fatty acid biosynthetic process; C:membrane; P:lipid metabolic process; P:lipid biosynthetic process; C:chloroplast membrane; P:oxidation reduction; F:oxidoreductase activity; F:delta12-fatty acid dehydrogenase activity; C:plastid; C:chloroplast	IPR005804; IPR021863
Bradi4g45110.1	Os10g0324600 [Oryza sativa Japonica Group]	942	20	3.75749e-58	0.667	4	F:nucleic acid binding; P:biological_process; F:zinc ion binding; C:intracellular	IPR003604; IPR007087; IPR015880; IPR022755; PTHR23067 (PANTHER), SSF57667 (SUPERFAMILY)
Bradi4g45140.1	cs 5	1353	20	6.43725e-66	0.602	1	C:cytoplasmic membrane-bounded vesicle	IPR006162
Bradi4g45310.1	nonphototropic hypocotyl protein expressed	2766	20	0	0.847	28	F:FMN binding; P:protein amino acid phosphorylation; C:plastid; F:ATP binding; F:kinase activity; F:two-component sensor activity; P:regulation of transcription, DNA-dependent; F:protein serine/threonine kinase activity; P:chloroplast accumulation movement; F:protein kinase activity; P:chloroplast avoidance movement; P:negative regulation of anion channel activity by blue light; P:regulation of s…
Bradi5g00220.1	protein	1839	20	2.58836e-95	0.599	3	P:base-excision repair; P:DNA repair; F:catalytic activity	IPR003265; IPR011257; G3DSA:1.10.340.30 (GENE3D), PTHR15074 (PANTHER)
Bradi5g00510.1	ribophorin i family protein	1443	20	0	0.799	10	F:transferase activity; C:plant-type cell wall; C:cytoplasmic membrane-bounded vesicle; C:integral to membrane; F:transferase activity, transferring glycosyl groups; F:dolichyl-diphosphooligosaccharide-protein glycotransferase activity; P:protein amino acid glycosylation; C:endoplasmic reticulum; F:oligosaccharyl transferase activity; C:plasma membrane	IPR007676; SignalP (SIGNALP)
Bradi5g00530.1	zinc-finger protein	909	19	7.16674e-27	0.480526	5	F:nucleic acid binding; P:regulation of transcription; F:zinc ion binding; F:transcription factor activity; C:intracellular	no IPS match
Bradi5g01210.1	leucine-rich repeat receptor protein kinase exs	3453	20	0	0.738	18	P:protein amino acid phosphorylation; F:ATP binding; F:kinase activity; C:integral to membrane; C:membrane; F:protein serine/threonine kinase activity; F:protein kinase activity; F:receptor activity; P:transmembrane receptor protein tyrosine kinase signaling pathway; P:auxin biosynthetic process; F:nucleotide binding; C:endomembrane system; P:oxidation reduction; F:transmembrane receptor protein …	IPR000719; IPR001611; IPR008271; IPR011009; IPR017441; IPR017442; PR00019 (PRINTS), G3DSA:1.10.510.10 (GENE3D), G3DSA:3.30.200.20 (GENE3D), G3DSA:3.80.10.10 (GENE3D), PTHR23258 (PANTHER), PTHR23258:SF462 (PANTHER), SignalP (SIGNALP), SSF52047 (SUPERFAMILY)
Bradi5g01430.1	arginine serine-rich splicing factor 2 variant 2	786	20	8.697e-81	0.8295	10	C:mitochondrion; P:RNA splicing; F:nucleic acid binding; F:nucleotide binding; F:RNA binding; C:spliceosomal complex; P:nuclear mRNA splicing, via spliceosome; F:protein binding; C:nuclear speck; C:plastid	IPR000504; IPR012677; PTHR10548 (PANTHER), SSF54928 (SUPERFAMILY)
Bradi5g01720.1	peptidyl-prolyl cis-trans isomerase	387	20	2.71707e-44	0.8695	6	P:regulation of cell cycle; C:cytoplasm; F:peptidyl-prolyl cis-trans isomerase activity; P:protein folding; C:nucleus; F:isomerase activity	IPR000297; G3DSA:3.10.50.40 (GENE3D), PTHR10657 (PANTHER), SSF54534 (SUPERFAMILY)
Bradi5g01960.1	zn- - containing protein	1029	20	4.65664e-153	0.7135	5	F:binding; F:oxidoreductase activity; P:biological_process; F:zinc ion binding; C:intracellular	IPR001876; IPR018483; PTHR23111 (PANTHER), PTHR23111:SF11 (PANTHER), SSF90209 (SUPERFAMILY)
Bradi5g02160.1	arginase	1029	20	1.39235e-173	0.9325	12	P:putrescine biosynthetic process from arginine; F:agmatinase activity; P:arginine catabolic process; F:hydrolase activity, acting on carbon-nitrogen (but not peptide) bonds, in linear amidines; F:hydrolase activity; C:mitochondrion; F:cobalt ion binding; F:arginase activity; P:defense response to bacterium; P:polyamine metabolic process; F:metal ion binding; C:chloroplast	IPR006035; IPR020855; PTHR11358:SF4 (PANTHER), SSF52768 (SUPERFAMILY)
Bradi5g02310.1	rna m5u	825	11	2.43699e-44	0.607273	9	F:transferase activity; F:RNA methyltransferase activity; P:RNA processing; F:methyltransferase activity; F:nucleic acid binding; F:nucleotide binding; F:zinc ion binding; C:cellular_component; F:metal ion binding	IPR000571; PTHR12547 (PANTHER), PTHR12547:SF17 (PANTHER), SSF90229 (SUPERFAMILY)
Bradi5g02970.1	fad-linked oxidoreductase bg60	1929	20	1.29948e-153	0.682	5	C:mitochondrion; F:oxidoreductase activity; C:cytoplasmic membrane-bounded vesicle; F:catalytic activity; F:FAD binding	IPR006094; IPR008972; IPR011706; IPR012951; IPR016166; PTHR11709 (PANTHER), PTHR11709:SF11 (PANTHER), SignalP (SIGNALP)
Bradi5g03370.1	indole-3-acetate beta-glucosyltransferase	1389	20	0	0.7815	4	F:transferase activity; P:metabolic process; F:transferase activity, transferring hexosyl groups; F:transferase activity, transferring glycosyl groups	IPR002213; IPR017972; G3DSA:3.40.50.2000 (GENE3D), PTHR11926:SF15 (PANTHER), SSF53756 (SUPERFAMILY)
Bradi5g03380.1	indole-3-acetate beta-glucosyltransferase	1413	20	0	0.787	4	F:transferase activity; P:metabolic process; F:transferase activity, transferring hexosyl groups; F:transferase activity, transferring glycosyl groups	IPR002213; G3DSA:3.40.50.2000 (GENE3D), PTHR11926:SF15 (PANTHER), SSF53756 (SUPERFAMILY)
Bradi5g04720.1	protein	2337	20	0	0.7365	3	F:molecular_function; P:biological_process; C:cellular_component	no IPS match
Bradi5g04780.1	zinc finger	2601	20	5.36011e-161	0.7915	1	F:ATP binding	IPR003594; PTHR23336 (PANTHER)
Bradi5g04820.1	putaive dna-binding protein	810	20	1.87143e-65	0.564	11	F:sequence-specific DNA binding; F:transcription factor activity; C:nucleus; F:DNA binding; P:regulation of transcription, DNA-dependent; P:defense response to bacterium; F:calmodulin binding; F:protein binding; P:transcription; P:response to chitin; P:regulation of transcription	no IPS match
Bradi5g05110.1	dna binding like	852	20	2.34688e-45	0.6455	8	P:oxidation reduction; F:oxidoreductase activity; P:regulation of transcription; F:2-alkenal reductase activity; F:transcription regulator activity; F:transcription factor activity; F:DNA binding; C:nucleus	IPR001092; IPR011598; PTHR11514 (PANTHER)
Bradi5g06870.1	exo70 exocyst complex subunit family protein	1479	20	1.6119e-73	0.591	4	C:plastid; C:mitochondrion; C:exocyst; P:exocytosis	IPR004140; PTHR12542:SF7 (PANTHER)
Bradi5g07730.1	chromatin remodeling complex subunit	1581	20	0	0.8635	3	F:molecular_function; P:biological_process; P:root development	IPR003121; IPR019835; PTHR13844 (PANTHER)
Bradi5g07850.1	protein	2250	20	0	0.8275	5	F:nucleic acid binding; F:RNA binding; P:RNA splicing; F:nucleotide binding; F:zinc ion binding	IPR000504; IPR001878; IPR004087; IPR004088; IPR012677; IPR018111; PR01217 (PRINTS), G3DSA:3.30.1370.10 (GENE3D), PTHR11208 (PANTHER), PTHR11208:SF6 (PANTHER), SSF54791 (SUPERFAMILY), SSF54928 (SUPERFAMILY), SSF57756 (SUPERFAMILY)
Bradi5g08220.1	acetolactate synthase	1941	20	0	0.9185	13	F:transferase activity; P:response to herbicide; F:FAD binding; P:branched chain family amino acid biosynthetic process; F:lyase activity; F:thiamin pyrophosphate binding; F:catalytic activity; F:acetolactate synthase activity; F:metal ion binding; F:magnesium ion binding; P:cellular amino acid biosynthetic process; C:chloroplast; C:plastid	IPR011766; IPR012000; IPR012001; IPR012846; G3DSA:3.40.50.1220 (GENE3D), G3DSA:3.40.50.970 (GENE3D), PTHR18968 (PANTHER), PTHR18968:SF13 (PANTHER), SSF52467 (SUPERFAMILY), SSF52518 (SUPERFAMILY)
Bradi5g08240.1	atfp3 metal ion binding transition metal ion binding	1092	20	1.79731e-57	0.8685	5	F:metal ion binding; P:cellular transition metal ion homeostasis; F:transition metal ion binding; P:metal ion transport; C:plasma membrane	IPR006121; G3DSA:3.30.70.100 (GENE3D), PTHR22814 (PANTHER), PTHR22814:SF13 (PANTHER)
Bradi5g08630.1	zinc finger family protein	858	20	3.00893e-40	0.664	4	F:metal ion binding; C:plastid; F:zinc ion binding; F:protein binding	no IPS match
Bradi5g08920.1	protein	2829	20	0	0.8345	10	P:auxin biosynthetic process; F:nucleotide binding; F:nucleoside-triphosphatase activity; F:ATP binding; F:ATPase activity; F:protein binding; P:protein metabolic process; C:chloroplast stroma; C:chloroplast; C:plastid	IPR001270; IPR003593; IPR003959; IPR004176; IPR013093; IPR018368; IPR019489; G3DSA:1.10.8.60 (GENE3D), G3DSA:3.40.50.300 (GENE3D), PTHR11638 (PANTHER), PTHR11638:SF12 (PANTHER), SSF52540 (SUPERFAMILY), SSF81923 (SUPERFAMILY)
Bradi5g08980.1	aspartate glutamate uridylate kinase family protein	1509	20	0	0.7535	9	F:transferase activity; F:UMP kinase activity; F:DNA binding; C:cytoplasm; F:kinase activity; P:pyrimidine nucleotide biosynthetic process; F:uridylate kinase activity; P:cellular amino acid biosynthetic process; C:plastid	IPR001048; IPR006578
Bradi5g09730.1	vq motif family protein	885	20	3.0478e-43	0.5895	1	C:plastid	IPR008889
Bradi5g10240.1	OSJNBa0084A10.5 [Oryza sativa (japonica cultivar-group)]	2190	17	0	0.556471	0		no IPS match
Bradi5g10310.1	phosphoribosylglycinamide formyltransferase	879	20	4.86897e-110	0.851	13	F:ligase activity; P:'de novo' IMP biosynthetic process; F:transferase activity; P:biosynthetic process; F:phosphoribosylglycinamide formyltransferase activity; F:methyltransferase activity; C:mitochondrion; P:purine ribonucleotide biosynthetic process; F:formyltetrahydrofolate deformylase activity; P:purine nucleotide biosynthetic process; F:hydroxymethyl-, formyl- and related transferase activi…	IPR001555; IPR002376; IPR004607; PTHR10520 (PANTHER), PTHR10520:SF9 (PANTHER)
Bradi5g10360.1	neutral alkaline invertase	1695	20	0	0.9	7	F:beta-fructofuranosidase activity; P:metabolic process; F:hydrolase activity; F:hydrolase activity, acting on glycosyl bonds; F:catalytic activity; P:biological_process; C:cellular_component	IPR006937; IPR008928
Bradi5g10380.1	pdi-like protein	1266	20	0	0.8915	4	P:cell redox homeostasis; F:protein disulfide isomerase activity; C:cytoplasmic membrane-bounded vesicle; F:isomerase activity	IPR012335; IPR012336; IPR013766; IPR016181; IPR017936; IPR017937; PTHR18929 (PANTHER), SignalP (SIGNALP)
Bradi5g10770.1	t-complex protein 11	3447	20	0	0.7355	2	F:RNA binding; P:biological_process	IPR008862; PTHR12832:SF2 (PANTHER)
Bradi5g11070.1	6b-interacting protein 1	1257	20	2.58344e-106	0.6395	1	F:DNA binding	no IPS match
Bradi5g11320.1	hypothetical protein LOC100276716 [Zea mays]	492	20	5.72098e-34	0.672	3	C:cytoplasmic membrane-bounded vesicle; C:vacuole; P:biological_process	no IPS match
Bradi5g11820.1	Os04g0450000 [Oryza sativa Japonica Group]	618	20	3.43313e-40	0.482	2	F:zinc ion binding; F:protein binding	no IPS match
Bradi5g11840.1	Os04g0450100 [Oryza sativa Japonica Group]	747	20	9.91799e-108	0.811	10	C:peroxisome; P:pyridoxine biosynthetic process; F:molecular_function; P:oxidation reduction; F:oxidoreductase activity, acting on the CH-NH2 group of donors; P:vitamin B6 metabolic process; F:pyridoxamine-phosphate oxidase activity; F:FMN binding; F:calcium ion binding; P:biological_process	IPR005645; PTHR22778 (PANTHER), SSF53474 (SUPERFAMILY)
Bradi5g11880.1	ring-h2 finger protein atl5f	1191	20	1.78542e-61	0.739	3	F:metal ion binding; F:zinc ion binding; F:protein binding	IPR001841; IPR018957; G3DSA:3.30.40.10 (GENE3D), PTHR22765 (PANTHER), SSF57850 (SUPERFAMILY)
Bradi5g12120.1	wound stress protein	588	20	6.48945e-67	0.8145	1	C:cytoplasmic membrane-bounded vesicle	IPR001024; IPR008976; SignalP (SIGNALP)
Bradi5g12310.1	mdr-like abc transporter	3597	20	0	0.909	31	P:positive gravitropism; P:regulation of cell size; P:auxin polar transport; P:response to far red light; P:lateral root development; F:hydrolase activity; P:photomorphogenesis; F:ATP binding; C:cytoplasmic membrane-bounded vesicle; P:response to auxin stimulus; P:stamen development; C:integral to membrane; C:membrane; P:root development; P:transmembrane transport; P:auxin biosynthetic process; F…	IPR001140; IPR003439; IPR003593; IPR011527; IPR017871; IPR017940; G3DSA:3.40.50.300 (GENE3D), PTHR19242 (PANTHER), PTHR19242:SF96 (PANTHER), PS51257 (PROFILE), SSF52540 (SUPERFAMILY)
Bradi5g12880.1	protection of telomeres 1 protein	1461	20	0	0.728	3	P:telomere maintenance; C:nuclear chromosome, telomeric region; F:DNA binding	IPR011564; IPR012340; IPR016027
Bradi5g13210.1	nanos3 protein	2007	20	8.20308e-50	0.6225	3	F:RNA binding; C:cytoplasmic membrane-bounded vesicle; F:zinc ion binding	no IPS match
Bradi5g13410.1	---NA---	522	0			0		PS51257 (PROFILE)
Bradi5g13440.1	protein	810	20	1.08198e-113	0.7025	10	F:NADH dehydrogenase (ubiquinone) activity; C:mitochondrion; F:molecular_function; P:oxidation reduction; F:oxidoreductase activity; F:nucleobase:cation symporter activity; P:ATP synthesis coupled electron transport; C:cellular_component; P:biological_process; F:binding	IPR002885; PTHR10483 (PANTHER), SignalP (SIGNALP), SSF48452 (SUPERFAMILY)
Bradi5g13620.1	mdr-like abc transporter	3822	20	0	0.7165	14	F:ATPase activity, coupled to transmembrane movement of substances; C:cytoplasmic membrane-bounded vesicle; P:auxin biosynthetic process; C:integral to membrane; C:membrane; F:hydrolase activity; P:transport; F:xenobiotic-transporting ATPase activity; F:nucleotide binding; F:nucleoside-triphosphatase activity; F:ATP binding; C:ATP-binding cassette (ABC) transporter complex; F:ATPase activity; P:t…	IPR000169; IPR001140; IPR003439; IPR003593; IPR006162; IPR011527; IPR017871; IPR017940; G3DSA:3.40.50.300 (GENE3D), PTHR19242 (PANTHER), PTHR19242:SF96 (PANTHER), SSF52540 (SUPERFAMILY)
Bradi5g14500.1	transcription activator rf2a-like	1305	20	7.01751e-46	0.7925	6	P:regulation of transcription, DNA-dependent; F:sequence-specific DNA binding; F:protein dimerization activity; F:DNA binding; F:transcription factor activity; C:nucleus	IPR004827; IPR011616
Bradi5g14690.1	eukaryotic translation initiation factor 4 gamma	2625	20	0	0.812	9	P:translation; P:RNA metabolic process; F:RNA binding; C:eukaryotic translation initiation factor 4F complex; F:protein binding; F:translation initiation factor activity; P:spread of virus in host, cell to cell; P:response to virus; F:binding	IPR003890; IPR003891; IPR016021; IPR016024; PTHR23253 (PANTHER), PTHR23253:SF2 (PANTHER)
Bradi5g14860.1	calcium ion binding	1392	20	1.00171e-178	0.8275	4	C:plastid; C:mitochondrion; C:cytoplasmic membrane-bounded vesicle; F:calcium ion binding	IPR002048; IPR011992; IPR018247; IPR018248; IPR018249; PTHR12294 (PANTHER), PTHR12294:SF1 (PANTHER), SSF47473 (SUPERFAMILY)
Bradi5g15190.1	lustrin a-like	2202	20	0	0.699	2	C:mitochondrion; P:biological_process	IPR004253
Bradi5g15470.1	hypothetical protein OsI_16614 [Oryza sativa Indica Group]	1566	20	1.94046e-141	0.5735	4	F:molecular_function; P:biological_process; F:protein binding; C:cellular_component	no IPS match
Bradi5g15730.1	plant integral membrane protein tigr01569 containing protein	213	17	3.34311e-10	0.843529	6	C:mitochondrion; F:molecular_function; C:integral to membrane; C:membrane; P:biological_process; C:cellular_component	no IPS match
Bradi5g16260.1	carbohydrate transporter sugar porter transporter	2217	20	0	0.7975	7	F:molecular_function; F:carbohydrate transmembrane transporter activity; C:membrane; F:sugar:hydrogen symporter activity; P:biological_process; P:transmembrane transport; C:plasma membrane	IPR011701; IPR016196; IPR020846; PTHR10074 (PANTHER), PTHR10074:SF22 (PANTHER), SignalP (SIGNALP)
Bradi5g16560.1	glycosyl hydrolase family 3 protein	2400	20	0	0.7565	9	C:vacuole; F:hydrolase activity; F:beta-glucosidase activity; P:carbohydrate metabolic process; F:xylan 1,4-beta-xylosidase activity; F:hydrolase activity, hydrolyzing O-glycosyl compounds; P:metabolic process; C:plasma membrane; F:hydrolase activity, acting on glycosyl bonds	IPR001764; IPR002772; IPR017853; G3DSA:3.40.50.1700 (GENE3D), SignalP (SIGNALP)
Bradi5g16750.1	serpin (serine protease inhibitor)	804	20	3.39134e-35	0.5495	4	F:peptidase inhibitor activity; P:biological_process; F:serine-type endopeptidase inhibitor activity; C:cellular_component	IPR000215; IPR015554; G3DSA:2.30.39.10 (GENE3D)
Bradi5g17120.1	protein kinase domain containing protein	1107	20	2.05389e-133	0.7105	11	F:transferase activity; P:auxin biosynthetic process; C:membrane; F:protein serine/threonine kinase activity; F:protein kinase activity; C:mitochondrion; P:protein amino acid phosphorylation; F:nucleotide binding; F:ATP binding; F:kinase activity; F:receptor activity	no IPS match
Bradi5g17360.1	pentatricopeptide repeat-containing protein	1542	20	0	0.7135	2	F:binding; C:chloroplast	IPR002885; IPR011990; IPR019734; PTHR10483 (PANTHER), PTHR10483:SF8 (PANTHER), SSF48452 (SUPERFAMILY)
Bradi5g17560.1	OSJNBa0065H10.11 [Oryza sativa (japonica cultivar-group)]	1230	18	4.18841e-53	0.554444	7	P:dephosphorylation; F:phosphatase activity; C:cytoplasmic membrane-bounded vesicle; P:protein amino acid dephosphorylation; F:hydrolase activity; F:protein tyrosine phosphatase activity; F:protein tyrosine/serine/threonine phosphatase activity	SignalP (SIGNALP)
Bradi5g17600.1	protein	1008	20	2.60174e-84	0.8175	6	P:regulation of transcription, DNA-dependent; P:regulation of transcription; P:pollen sperm cell differentiation; F:transcription factor activity; F:DNA binding; C:nucleus	IPR001005; IPR009057; IPR012287; IPR014778; IPR015495; IPR017930; PTHR10641:SF30 (PANTHER)
Bradi5g17610.1	dehydration-responsive element-binding protein 1b	888	20	1.33041e-46	0.6855	7	C:plastid; P:regulation of transcription, DNA-dependent; P:transcription; P:regulation of transcription; F:DNA binding; F:transcription factor activity; C:nucleus	IPR001471; IPR016177
Bradi5g18140.1	rop guanine nucleotide exchange	1806	20	0	0.805	2	F:kinase activity; F:Rho guanyl-nucleotide exchange factor activity	IPR005512
Bradi5g18350.1	Os04g0562500 [Oryza sativa Japonica Group]	1083	20	8.86246e-33	0.711	1	C:mitochondrion	IPR004320
Bradi5g18360.1	protein	2325	20	0	0.669	1	C:plasma membrane	IPR006867; IPR006868; PTHR21450 (PANTHER)
Bradi5g18490.1	amino acid transport protein	1290	20	6.20687e-180	0.8175	4	F:amine transmembrane transporter activity; P:amino acid transport; C:integral to membrane; C:membrane	IPR006162; IPR013057; PTHR22950 (PANTHER), SignalP (SIGNALP)
Bradi5g18530.1	indeterminate-related protein 10	1893	20	1.30634e-166	0.705	2	F:zinc ion binding; C:intracellular	IPR007087; IPR015880; IPR022755; PTHR10593 (PANTHER), PTHR10593:SF10 (PANTHER), SSF57667 (SUPERFAMILY)
Bradi5g18680.1	heat shock factor	924	20	1.20845e-53	0.8015	9	F:sequence-specific DNA binding; P:response to stress; F:transcription factor activity; C:nucleus; F:DNA binding; P:regulation of phosphoprotein phosphatase activity; P:regulation of transcription, DNA-dependent; P:regulation of signal transduction; F:phosphoprotein phosphatase inhibitor activity	IPR000232; IPR011991; PTHR10015 (PANTHER), PTHR10015:SF7 (PANTHER), SSF46785 (SUPERFAMILY)
Bradi5g18750.1	membrane protein	1032	20	4.73393e-113	0.7815	4	F:molecular_function; F:hydrolase activity; C:integral to membrane; C:membrane	IPR002610; IPR022764
Bradi5g18800.1	atp binding	1932	20	0	0.792	4	F:methyltransferase activity; F:transferase activity; C:Golgi apparatus; P:biological_process	IPR004159; G3DSA:3.40.50.150 (GENE3D), SSF53335 (SUPERFAMILY)
Bradi5g19170.1	transferring glycosyl groups	1563	20	0	0.819	2	C:cytoplasmic membrane-bounded vesicle; F:transferase activity	IPR006740; PTHR10811 (PANTHER), SignalP (SIGNALP)
Bradi5g19260.1	rav-like b3 domain dna binding protein	1242	20	2.5254e-122	0.689	10	F:transcription factor activity; C:nucleus; F:DNA binding; P:leaf development; C:cellular_component; P:regulation of transcription, DNA-dependent; P:flower development; P:transcription; P:regulation of transcription; C:plastid	IPR003340; G3DSA:2.40.330.10 (GENE3D)
Bradi5g19730.1	purine permease	1224	20	3.12468e-117	0.7085	3	C:cytoplasmic membrane-bounded vesicle; C:integral to membrane; C:membrane	no IPS match
Bradi5g20540.1	alternative oxidase	1002	20	7.35568e-148	0.884	15	C:integral to membrane; P:response to stress; C:membrane; C:mitochondrion; C:respiratory chain; P:cellular respiration; C:mitochondrial envelope; P:oxidation reduction; F:alternative oxidase activity; F:oxidoreductase activity; P:response to cold; P:respiratory gaseous exchange; P:electron transport chain; F:metal ion binding; P:mitochondria-nucleus signaling pathway	no IPS match
Bradi5g20580.1	major intrinsic protein	1083	20	1.34215e-97	0.6265	12	P:lateral root development; C:nucleus; F:identical protein binding; P:response to abscisic acid stimulus; P:cytokinin mediated signaling pathway; F:molecular_function; P:root development; P:auxin mediated signaling pathway; C:cellular_component; F:water channel activity; P:biological_process; C:plastid	IPR013591; PTHR22870 (PANTHER), PTHR22870:SF25 (PANTHER)
Bradi5g20760.1	zinc c3hc4 type family protein	1164	20	2.74428e-67	0.763	3	F:metal ion binding; F:zinc ion binding; F:protein binding	IPR001841; IPR018957; G3DSA:3.30.40.10 (GENE3D), PTHR14155 (PANTHER), PTHR14155:SF3 (PANTHER), SSF57850 (SUPERFAMILY)
Bradi5g21180.1	udp-glucoronosyl and udp-glucosyl transferase family expressed	1368	20	2.51907e-134	0.664	4	F:transferase activity; P:metabolic process; F:transferase activity, transferring hexosyl groups; F:transferase activity, transferring glycosyl groups	IPR002213; G3DSA:3.40.50.2000 (GENE3D), PTHR11926:SF15 (PANTHER), SignalP (SIGNALP), SSF53756 (SUPERFAMILY)
Bradi5g21250.1	ethylene-responsive transcription factor 4	651	20	1.92185e-39	0.7565	6	P:regulation of transcription, DNA-dependent; P:transcription; P:regulation of transcription; F:DNA binding; F:transcription factor activity; C:nucleus	IPR001471; IPR016177
Bradi5g21410.1	cytochrome p450	1572	20	1.81314e-163	0.649	9	F:heme binding; F:iron ion binding; C:cytoplasmic membrane-bounded vesicle; F:electron carrier activity; P:oxidation reduction; F:oxidoreductase activity; F:metal ion binding; F:monooxygenase activity; F:4-hydroxyphenylacetaldehyde oxime monooxygenase activity	IPR001128; IPR002401; IPR017972; PTHR19383:SF170 (PANTHER), SignalP (SIGNALP)
Bradi5g21510.1	hydrolyzing o-glycosyl	990	20	7.19279e-39	0.8575	3	C:endomembrane system; C:cytoplasmic membrane-bounded vesicle; F:hydrolase activity	IPR012946; PR01217 (PRINTS), SignalP (SIGNALP)
Bradi5g22070.1	protein binding	801	20	1.03424e-76	0.713	2	P:apoptosis; F:protein binding	no IPS match
Bradi5g22210.1	---NA---	282	0			0		no IPS match
Bradi5g22260.1	oligopeptide transporter	1629	20	1.22814e-178	0.682	6	P:oligopeptide transport; C:mitochondrion; C:integral to membrane; C:membrane; P:transport; F:transporter activity	IPR000109; IPR016196; PTHR11654 (PANTHER), PTHR11654:SF37 (PANTHER)
Bradi5g22900.1	organic cation	1569	20	0	0.7195	9	F:transporter activity; F:sugar:hydrogen symporter activity; C:integral to membrane; C:membrane; P:transport; F:carnitine transporter activity; P:transmembrane transport; F:carbohydrate transmembrane transporter activity; C:plasma membrane	IPR005828; IPR005829; IPR016196; IPR020846; PTHR11600 (PANTHER), PTHR11600:SF41 (PANTHER)
Bradi5g23400.1	anthocyanin 5-aromatic acyltransferase	1347	20	1.54278e-136	0.6065	2	F:transferase activity; F:transferase activity, transferring acyl groups other than amino-acyl groups	IPR003480; G3DSA:3.30.559.10 (GENE3D), G3DSA:3.30.559.20 (GENE3D)
Bradi5g23410.1	hypothetical protein OsI_17602 [Oryza sativa Indica Group]	546	3	1.22682e-07	0.513333	0		no IPS match
Bradi5g23430.1	lhc-related protein	582	19	2.09971e-54	0.672105	8	C:chloroplast thylakoid membrane; P:ovule development; F:chlorophyll binding; P:flower development; F:protein binding; F:transcription factor activity; F:DNA binding; P:photosynthesis, light harvesting	no IPS match
Bradi5g23530.1	hypothetical protein OsI_19175 [Oryza sativa Indica Group]	1296	20	3.53437e-74	0.608	1	C:mitochondrion	IPR011676; SignalP (SIGNALP)
Bradi5g23680.1	3-oxoacyl-synthase iii	1224	20	1.86083e-178	0.8615	6	P:lipid biosynthetic process; P:metabolic process; F:catalytic activity; P:fatty acid biosynthetic process; F:transferase activity, transferring acyl groups other than amino-acyl groups; F:3-oxoacyl-[acyl-carrier-protein] synthase activity	IPR004655; IPR013747; IPR013751; IPR016038; IPR016039
Bradi5g23920.1	ubiquitin carboxyl-terminal	1692	20	0	0.7345	10	F:ubiquitin thiolesterase activity; F:hydrolase activity; C:mitochondrion; F:zinc ion binding; P:ubiquitin-dependent protein catabolic process; F:cysteine-type peptidase activity; F:ubiquitin-specific protease activity; F:peptidase activity; F:metal ion binding; C:plastid	IPR001394; IPR001607; IPR018200; PTHR10420 (PANTHER), PTHR10420:SF57 (PANTHER), SSF54001 (SUPERFAMILY)
Bradi5g24040.1	cdc2 protein kinases-like	951	20	3.87261e-127	0.7765	0		IPR006514; IPR021148; SignalP (SIGNALP)
Bradi5g24400.1	transmembrane protein	624	20	1.45468e-38	0.877	7	C:plastid; C:mitochondrion; C:chloroplast envelope; C:chloroplast; C:integral to membrane; C:membrane; P:biological_process	IPR005349
Bradi5g24580.1	nucleolar containing protein	1695	20	1.87967e-161	0.668	4	F:molecular_function; P:rRNA processing; C:preribosome, small subunit precursor; C:nucleolus	IPR010301
Bradi5g24620.1	---NA---	210	0			0		SignalP (SIGNALP)
Bradi5g24790.1	speckle-type poz	858	20	1.29914e-59	0.5175	1	F:protein binding	no IPS match
Bradi5g24830.1	transcription factor	621	16	1.05478e-12	0.835625	4	C:mitochondrion; P:regulation of transcription; F:transcription regulator activity; F:transcription factor activity	no IPS match
Bradi5g25500.1	phosphatidylinositol 3-and 4-kinase family protein	1875	20	0	0.767	5	C:plastid; F:kinase activity; F:inositol or phosphatidylinositol kinase activity; F:phosphotransferase activity, alcohol group as acceptor; C:cellular_component	IPR000403; PTHR15245 (PANTHER), PTHR15245:SF11 (PANTHER)
Bradi5g25820.1	pentatricopeptide repeat-containing protein	1962	20	0	0.583	4	F:molecular_function; F:binding; P:biological_process; C:cellular_component	IPR002885; PTHR10483 (PANTHER), SignalP (SIGNALP), SSF48452 (SUPERFAMILY)
Bradi5g25850.1	unnamed protein product [Oryza sativa Japonica Group]	963	20	1.60176e-104	0.661	1	F:DNA binding	IPR001005; IPR022228
Bradi5g25910.1	tpr domain containing protein	786	20	4.63298e-66	0.6415	4	C:plastid; F:binding; C:chloroplast; P:biological_process	IPR011990; IPR012335; IPR012336; IPR013026; IPR019734; PTHR22904 (PANTHER), SSF48452 (SUPERFAMILY)
Bradi5g26090.1	hypothetical protein SORBIDRAFT_06g032860 [Sorghum bicolor]	978	2	1.17172e-09	0.45	0		SignalP (SIGNALP)
Bradi5g26120.1	protein arginine n-methyltransferase 6	1167	20	1.42091e-164	0.793	7	F:methyltransferase activity; C:mitochondrion; F:protein methyltransferase activity; C:cytoplasm; F:transferase activity; P:protein amino acid methylation; F:histone-arginine N-methyltransferase activity	IPR010456; G3DSA:2.70.160.11 (GENE3D), G3DSA:3.40.50.150 (GENE3D), PTHR11006 (PANTHER), PTHR11006:SF12 (PANTHER), SSF53335 (SUPERFAMILY)
Bradi5g26130.1	aspartic proteinase nepenthesin-1	1440	20	5.83034e-113	0.621	5	C:endomembrane system; P:proteolysis; F:hydrolase activity; F:aspartic-type endopeptidase activity; F:peptidase activity	IPR001461; IPR001969; IPR009007; IPR021109; PTHR13683:SF98 (PANTHER), SignalP (SIGNALP)
Bradi5g26270.1	arabinose-proton symporter	1593	20	1.61008e-175	0.783	12	F:sugar:hydrogen symporter activity; F:transporter activity; C:integral to membrane; C:membrane; F:2-alkenal reductase activity; P:carbohydrate transport; P:transport; F:substrate-specific transmembrane transporter activity; P:oxidation reduction; F:oxidoreductase activity; F:carbohydrate transmembrane transporter activity; P:transmembrane transport	IPR003663; IPR005828; IPR005829; IPR016196; IPR020846; PTHR11600 (PANTHER), PTHR11600:SF85 (PANTHER)
Bradi5g26410.1	protein	1533	20	0	0.83	12	C:cytoplasmic membrane-bounded vesicle; F:allantoinase activity; F:hydrolase activity, acting on carbon-nitrogen (but not peptide) bonds, in cyclic amides; F:hydrolase activity, acting on carbon-nitrogen (but not peptide) bonds; F:hydrolase activity; P:ureide catabolic process; F:zinc ion binding; F:endodeoxyribonuclease activity, producing 5'-phosphomonoesters; P:cellular response to nitrogen st…	IPR006680; IPR011059; IPR016059; IPR017593; G3DSA:3.20.20.140 (GENE3D), PTHR11647 (PANTHER), PTHR11647:SF4 (PANTHER), SignalP (SIGNALP), SSF51556 (SUPERFAMILY)
Bradi5g26450.1	choline transporter like family	2139	20	0	0.8275	4	C:integral to membrane; C:membrane; P:biological_process; C:plasma membrane	IPR007603; PTHR12385:SF5 (PANTHER)
Bradi5g26520.1	l-asparaginase 1	1287	20	5.81627e-162	0.739	2	F:hydrolase activity; F:asparaginase activity	IPR000246; PTHR10188:SF8 (PANTHER), SSF56235 (SUPERFAMILY)
Bradi5g26710.1	f-box domain containing expressed	981	20	1.92818e-36	0.487	0		no IPS match
Bradi5g27290.1	nucleic acid binding	1488	20	2.49067e-98	0.63	4	C:plastid; F:zinc ion binding; C:nucleus; C:intracellular	IPR006058; IPR007087; IPR015880
Bradi5g27360.1	2og-fe oxygenase family protein	1056	20	5.58579e-101	0.776	6	P:oxidation reduction; F:oxidoreductase activity; F:zinc ion binding; P:biological_process; C:intracellular; C:cellular_component	no IPS match
Bradi5g27380.1	antigen 332	2583	10	2.55514e-155	0.513	1	C:plastid	no IPS match
Bradi5g27500.1	protein	2685	20	0	0.865	20	P:auxin polar transport; F:protein transporter activity; P:radial pattern formation; P:intracellular protein transport; C:plastid; C:nucleus; F:molecular_function; P:leaf vascular tissue pattern formation; P:nuclear import; F:structural constituent of ribosome; P:leaf morphogenesis; P:meristem structural organization; P:multidimensional cell growth; C:nuclear pore; P:translation; C:cytoplasm; F:b…	IPR000357; IPR001494; IPR011989; IPR016024; PTHR10527 (PANTHER), PTHR10527:SF3 (PANTHER)
Gene Ontology (GO) term and Interpro Id was assigned on the basis of protein similarity. Gene involved in binding activity is highlighted with green.
