# Supplementary material for: Genome-Wide Distribution and Organization of Microsatellites in Plants: An Insight into Marker Development in Brachypodium
Source: PLoS One. 2011 Jun 21;6(6):e21298. doi: 10.1371/journal.pone.0021298 (PMC3119692; doi:10.1371/journal.pone.0021298)
Supplement: Table S4 — List of genome wide SSR markers designed for Brachypodium. (XLS) [file pone.0021298.s007.xls]

## Sheet: Brachypodium SSR Markers
Table S4. List of genome wide SSR markers designed for Brachypodium.
ID	e-PCR validation	SSR class	SSR type	SSR	size	start	end	Category (G = Genic, IG = Inter genic)	FORWARD PRIMER1 (5'-3')	Tm(°C)	size	REVERSE PRIMER1 (5'-3')	Tm(°C)	size	PRODUCT1 size (bp)	start (bp)	end (bp)	FORWARD PRIMER2 (5'-3')	Tm(°C)	size	REVERSE PRIMER2 (5'-3')	Tm(°C)	size	PRODUCT2 size (bp)	start (bp)	end (bp)	FORWARD PRIMER3 (5'-3')	Tm(°C)	size	REVERSE PRIMER3 (5'-3')	Tm(°C)	size	PRODUCT3 size (bp)	start (bp)	end (bp)
B1M1	no	1	p2	(AC)12	24	173386	173409	G	CTCGAGTCCAAGCTCCAAGT	59.598	20	ATCACGTCGAAGTAGTCCGC	60.285	20	192	173357	173548	CTCGAGTCCAAGCTCCAAGT	59.598	20	CATCTGGCCCGTCTATCTTC	59.653	20	164	173357	173520	CTCGAGTCCAAGCTCCAAGT	59.598	20	TCTGGCCCGTCTATCTTCTG	60.353	20	162	173357	173518
B1M2	yes	1	p2	(AG)14	28	388311	388338	IG	CCCCAATGGAGCATTTCTTA	59.894	20	GCCCACTTTGCCTACATCAT	59.962	20	240	388244	388483	CCCCAATGGAGCATTTCTTA	59.894	20	TCGTCTTCGGCTATTCCATC	60.177	20	209	388244	388452	CCCCAATGGAGCATTTCTTA	59.894	20	TTTTTCTTTCCTGCAATCGG	60.181	20	127	388244	388370
B1M3	yes	1	p4	(TTTC)5	20	399556	399575	G	TCCTCTCATCCAGTATCCCG	60.027	20	GCGACTAATCCGAGACCTTG	59.836	20	232	399376	399607	GAGGTCACGGTGGATCTGTT	59.969	20	GCGACTAATCCGAGACCTTG	59.836	20	137	399471	399607	AGGTCACGGTGGATCTGTTC	59.969	20	GCGACTAATCCGAGACCTTG	59.836	20	136	399472	399607
B1M4	yes	1	p3	(GAT)7	21	409951	409971	IG	ACACCACGGACAGGAAGAAC	60.009	20	GAAGACCATTGTTAGTAGCAGCA	58.6	23	156	409843	409998	ACACCACGGACAGGAAGAAC	60.009	20	TGAAGACCATTGTTAGTAGCAGC	58.6	23	157	409843	409999	GGAGGATGAGAAGAGCATCG	59.91	20	GAAGACCATTGTTAGTAGCAGCA	58.6	23	278	409721	409998
B1M5	yes	1	p4	(ATCT)5	20	423048	423067	G	CGACCTCTTCATCAACACCA	59.676	20	CCTGTGTCGAACCAAGGAAT	59.966	20	142	422955	423096	CCCACGACCTCTTCATCAAC	60.51	20	CCTGTGTCGAACCAAGGAAT	59.966	20	146	422951	423096	TGACCGACGAGGAGAAGAAG	60.523	20	CCTGTGTCGAACCAAGGAAT	59.966	20	230	422867	423096
B1M6	yes	1	c	(CTG)12ttgctgttgctgctgctgttgt(TGG)5(TGC)5	88	459141	459228	G	GGAAGAAGTTGGCTTCCGTT	60.61	20	AGTTGAAGATGGCCCAGATG	60.073	20	272	459020	459291	AGTTGGCTTCCGTTTTCTTG	59.355	20	AGTTGAAGATGGCCCAGATG	60.073	20	266	459026	459291	TAGCATCATGCCACCTGTTG	60.687	20	AGTTGAAGATGGCCCAGATG	60.073	20	175	459117	459291
B1M7	yes	1	p2	(TC)10	20	494294	494313	IG	CCAGCCTTCGAGAAAAGTTG	59.986	20	TGCACAGTTGCAAACTCACA	60.071	20	262	494179	494440	CCAGCCTTCGAGAAAAGTTG	59.986	20	CCAAGCCCCACCCTATTACT	60.2	20	226	494179	494404	TTTGCTTAACATGCATCGGA	60.215	20	GCTCCAGACCTGTTCGTCTC	59.993	20	223	494264	494486
B1M8	yes	1	c	(CTT)5cctcgtcatcttcttcctccccgcgcctcaccaccggcgtcgtcaacttcctggcccgccgcgccatgacggccacggcgacgcagcaacg(AGC)5	121	521408	521528	IG	ACATCGAAAAATCAACCCCA	60.17	20	GAAGGGGAGAAGAAGGTCGT	59.676	20	277	521360	521636	ACATCGAAAAATCAACCCCA	60.17	20	GTCGAAGGGGAGAAGAAGGT	59.676	20	280	521360	521639	CGAAAAATCAACCCCATGTC	60.17	20	GAAGGGGAGAAGAAGGTCGT	59.676	20	273	521364	521636
B1M9	yes	1	p4	(TTAA)5	20	550312	550331	IG	AAACCGGCTTCCAAATTCTT	59.945	20	TGCTACATGGGAGCAATCAA	60.22	20	199	550163	550361	AACCGGCTTCCAAATTCTTT	59.945	20	TGCTACATGGGAGCAATCAA	60.22	20	198	550164	550361	AAACCGGCTTCCAAATTCTT	59.945	20	TTGCTACATGGGAGCAATCA	60.22	20	200	550163	550362
B1M10	yes	1	p3	(TTC)7	21	577886	577906	G	CGGCAGATCACTCTCCTCTC	60.096	20	CAACAACGAGGACAATGTGG	60.001	20	103	577854	577956	TCGGCAGATCACTCTCCTCT	60.096	20	CAACAACGAGGACAATGTGG	60.001	20	104	577853	577956	CCTCTTCCTTGTGCTGCTTC	60.134	20	CAACAACGAGGACAATGTGG	60.001	20	131	577826	577956
B1M11	yes	1	p3	(AGA)11	33	621372	621404	IG	TACTCCAGACCGCAGCCTAT	59.859	20	GTGGGACTTGAACACGGAAC	60.408	20	184	621295	621478	CTACTCCAGACCGCAGCCTA	60.55	20	GTGGGACTTGAACACGGAAC	60.408	20	185	621294	621478	TACTCCAGACCGCAGCCTAT	59.859	20	GTGTGGGACTTGAACACGG	59.988	19	186	621295	621480
B1M12	yes	1	p4	(CGCC)5	20	625781	625800	IG	CGAAAATAAAATCCTCCCCC	59.616	20	CTTAGATCCGGTGCCGTAGA	60.227	20	255	625635	625889	CGAAAATAAAATCCTCCCCC	59.616	20	TAGATCCGGTGCCGTAGAAG	60.227	20	253	625635	625887	ACCCCCGAAAATCGAAAATA	60.489	20	TAGATCCGGTGCCGTAGAAG	60.227	20	265	625623	625887
B1M13	yes	1	p3	(GAA)8	24	638734	638757	IG	GATTCGATTCGATGCTGGTT	60.043	20	CCGACCAACAGTAGCTAGGC	59.898	20	187	638639	638825	ATTCGATGCTGGTTAGCTGG	60.235	20	CCGACCAACAGTAGCTAGGC	59.898	20	181	638645	638825	CAGTTAGTTAGGCCGGAGCA	60.399	20	CCGACCAACAGTAGCTAGGC	59.898	20	124	638702	638825
B1M14	yes	1	p4	(TTGA)5	20	649293	649312	IG	TCACTCCTCCCTGAGTCCTG	60.388	20	CCAGCTCCAGGGTGTCTTAG	59.861	20	217	649212	649428	CACTCCTCCCTGAGTCCTGA	60.388	20	CCAGCTCCAGGGTGTCTTAG	59.861	20	216	649213	649428	TTTCACTCCTCCCTGAGTCC	59.228	20	CCAGCTCCAGGGTGTCTTAG	59.861	20	219	649210	649428
B1M15	yes	1	p4	(ACGT)6	24	664113	664136	IG	AATCGACGAATTGAAGGACG	60.074	20	CCAGTCACTCAGCTGTGCAT	60.055	20	124	664045	664168	CACCCTGAAATTATCCGTGC	60.331	20	CCAGTCACTCAGCTGTGCAT	60.055	20	215	663954	664168	GCATGAATCGACGAATTGAA	59.628	20	CCAGTCACTCAGCTGTGCAT	60.055	20	129	664040	664168
B1M16	yes	1	p4	(CTTT)5	20	668014	668033	IG	TCGCTAGAAAACGAAGCAGG	60.648	20	CGTACGTGTGCATTTCAACC	60.035	20	255	667867	668121	TCGCTAGAAAACGAAGCAGG	60.648	20	CCGTACGTGTGCATTTCAAC	60.035	20	256	667867	668122	TCGCTAGAAAACGAAGCAGG	60.648	20	ACCGTACGTGTGCATTTCAA	60.035	20	257	667867	668123
B1M17	yes	1	p1	(C)22	22	726487	726508	IG	CCTTCATTCCTCTCACTCGC	59.95	20	TTGGGAAGGAGCTACATTGG	60.066	20	260	726392	726651	TCGCACCACACTAGCTCAAC	60.056	20	TTGGGAAGGAGCTACATTGG	60.066	20	220	726432	726651	GATCGCACCACACTAGCTCA	60.016	20	GCCACAAGGAAGAATCGAAG	59.813	20	129	726430	726558
B1M18	yes	1	c	(A)11gaaacgcccaactttgggccctgattcatggcccatctacggcggccggagaggcccgtgcggcaacacacgcaaaagcgtctccctc(CT)7	113	795997	796109	IG	CAACTCTGGCCAGTCAATCA	59.831	20	CGTAGGATTCGCTAATTGGG	59.564	20	279	795861	796139	AATCAAGTAGAGCATGCGGC	60.382	20	CGTAGGATTCGCTAATTGGG	59.564	20	264	795876	796139	CGGTACGGTTGCCAGATAAC	60.386	20	CGTAGGATTCGCTAATTGGG	59.564	20	174	795966	796139
B1M19	yes	1	p2	(TC)18	36	818819	818854	G	CCGGGAGATGTACGACAAGT	59.989	20	AAGGAGCGAACGAATTCAGA	59.955	20	219	818670	818888	CCGGGAGATGTACGACAAGT	59.989	20	ACACAAAGGAGCGAACGAAT	59.74	20	224	818670	818893	GAGAACAACGAGCGGATCAT	60.226	20	AAGGAGCGAACGAATTCAGA	59.955	20	176	818713	818888
B1M20	yes	1	p2	(AT)10	20	905094	905113	G	AGACAGGGACACAGCCATTC	60.12	20	CCAAATTTTTAGAAAGACCTGTCA	58.777	24	253	904928	905180	GAGACAGGGACACAGCCATT	60.12	20	CCAAATTTTTAGAAAGACCTGTCA	58.777	24	254	904927	905180	TGGATGAGACAGGGACACAG	59.659	20	CCAAATTTTTAGAAAGACCTGTCA	58.777	24	259	904922	905180
B1M21	yes	1	p3	(AGA)10	30	955054	955083	IG	CATTAGCGTTGGTCGGACTT	60.132	20	GTATCGCTGGGTGGCACTAT	59.985	20	220	955031	955250	CATTAGCGTTGGTCGGACTT	60.132	20	CGCTGGGTGGCACTATAAAT	59.982	20	216	955031	955246	CATTAGCGTTGGTCGGACTT	60.132	20	ACCTCTACTCTCGCTGCCAA	60.156	20	193	955031	955223
B1M22	yes	1	p3	(CGG)7	21	969125	969145	G	ACTCCGGCTCGTACTCCTCT	60.414	20	TTCAGGTACTGGAACGACCC	59.966	20	157	969088	969244	ACTCCGGCTCGTACTCCTCT	60.414	20	CCTCCTTCCCCTCCTGATTA	60.393	20	257	969088	969344	CCGGCTCGTACTCCTCTTCT	60.912	20	TTCAGGTACTGGAACGACCC	59.966	20	154	969091	969244
B1M23	yes	1	c	(G)26aaaaaacttttgcccccccccgaggggggaag(C)13	71	994955	995025	G	GGGTGATGAAGAAGTGGGAA	59.903	20	GCCGACCTGATATGGAAGAG	59.653	20	272	994932	995203	GGGTGATGAAGAAGTGGGAA	59.903	20	CGACCTGATATGGAAGAGCC	59.653	20	270	994932	995201	GGGTGATGAAGAAGTGGGAA	59.903	20	CCGACCTGATATGGAAGAGC	59.653	20	271	994932	995202
B1M24	yes	1	c	(TA)8tg(TA)9	36	1003715	1003750	IG	GCTCGCAAACACGATACTGA	60.019	20	GTCTTCTGGCTTGCTCTTGC	60.285	20	266	1003532	1003797	GATGGAGCGGGTATGACATT	59.78	20	TCGTCTGAAGAGCTCGATGA	59.812	20	196	1003650	1003845	GATGGAGCGGGTATGACATT	59.78	20	GTCTTCTGGCTTGCTCTTGC	60.285	20	148	1003650	1003797
B1M25	yes	1	c	(GCG)6ccggcgaggggggagccggaaacggggggattaggcgagagagagcagcgagggaggaggaggga(GCG)5	98	1058301	1058398	IG	GTGATCTCGGACTGAGGAGC	59.952	20	AGGGGCTCACACACAAAATC	59.973	20	204	1058244	1058447	AGGAGCGGATAGAGGATGGT	60.059	20	AGGGGCTCACACACAAAATC	59.973	20	190	1058258	1058447	AAAAATTGTTCGGCTCGATG	60.074	20	AGGGGCTCACACACAAAATC	59.973	20	227	1058221	1058447
B1M26	yes	1	c	(T)12(AG)7gcgctagttgcttccaaattccaactagcagcacgtc(T)11	74	1061495	1061568	IG	ACTTGCAAAGCTGTAGGGGA	59.875	20	TGGACAAACTAATAGCGGGC	60.096	20	199	1061435	1061633	CTTGCAAAGCTGTAGGGGAC	59.875	20	TGGACAAACTAATAGCGGGC	60.096	20	198	1061436	1061633	TGCACTTGCAAAGCTGTAGG	60.195	20	TGGACAAACTAATAGCGGGC	60.096	20	202	1061432	1061633
B1M27	yes	1	p3	(AGC)9	27	1064642	1064668	IG	AGAACACACACAGACACGGC	59.789	20	CGTGTAGGATTCAGCAGCAG	59.615	20	168	1064538	1064705	GGTGGTGGCTACTCCAGCTA	60.277	20	CGTGTAGGATTCAGCAGCAG	59.615	20	252	1064454	1064705	ACACACACAGACACGGCACT	60.282	20	CGTGTAGGATTCAGCAGCAG	59.615	20	165	1064541	1064705
B1M28	yes	1	c	(CT)15tttgaatacatggaccgtgccttgggctttctctcttgttctttttttagcattgccttgggctttctctga(TC)7	116	1095141	1095256	IG	CTGCAGAAGAATAGTCGGGC	59.978	20	AAAAGCCCAATACAGGGTCC	60.187	20	271	1095018	1095288	GAATAGTCGGGCAAAGACCA	60.074	20	AAAAGCCCAATACAGGGTCC	60.187	20	263	1095026	1095288	GAATAGTCGGGCAAAGACCA	60.074	20	CAGAAACCAGAAAAAGCCCA	60.22	20	274	1095026	1095299
B1M29	yes	1	p3	(CGG)7	21	1099661	1099681	IG	TACACCGAAATGTACGCCAA	59.992	20	GCTAGAGCTACAACACCGCC	60.044	20	203	1099613	1099815	TTACACCGAAATGTACGCCA	59.992	20	GCTAGAGCTACAACACCGCC	60.044	20	204	1099612	1099815	TTAATGCCCGACGAGTATCC	59.923	20	GCTAGAGCTACAACACCGCC	60.044	20	251	1099565	1099815
B1M30	yes	1	c	(CGC)6attggatgccatcgccatgtagtcatcttctacgtcgccgtcgatgccgaacagctcctcgtacgtgcactccatccgggcgtcgtcctcatcatcgca(TCC)5	132	1110195	1110326	IG	AGTTCGTCGATCAGCTCCTG	60.555	20	CCGGACAAGTGATAGATCCG	60.474	20	264	1110124	1110387	AGTTCGTCGATCAGCTCCTG	60.555	20	GGACAAGTGATAGATCCGGC	59.513	20	262	1110124	1110385	AGTTCGTCGATCAGCTCCTG	60.555	20	GCCGGACAAGTGATAGATCC	59.513	20	265	1110124	1110388
B1M31	yes	1	c	(TCT)7cgagagagagaccatttgcctcggccgctccacgaacacgcgcatccgggtaatcaggcaaagaa(AG)10	106	1158784	1158889	IG	CAGCAAGCCAAGTACCGTTT	60.305	20	AGGAGGAAGAAGAAGCTGGG	59.95	20	270	1158738	1159007	CAGCAAGCCAAGTACCGTTT	60.305	20	GTATTGGGGACCGACAGATG	60.195	20	206	1158738	1158943	CAGCAAGCCAAGTACCGTTT	60.305	20	GGGACCGACAGATGGTTTTA	59.79	20	200	1158738	1158937
B1M32	no	1	p3	(GCG)7	21	1218930	1218950	IG	GAGGATGCGATGATGAGGAC	60.598	20	AGTTCGTCGATCAGCTCCTG	60.555	20	195	1218825	1219019	AAGGAGGATGCGATGATGAG	60.181	20	TCCATCCATCTCGCTAGAAAA	59.793	21	221	1218822	1219042	AAGGAGGATGCGATGATGAG	60.181	20	TCCATCCATCTCGCTAGAAA	58.396	20	221	1218822	1219042
B1M33	yes	1	p4	(AAAG)6	24	1227145	1227168	IG	CATCCATCCCTTGATGCTCT	60.034	20	TGAGCTGAAGTGGTCAGTCG	60.178	20	239	1227101	1227339	ATCCATCCCTTGATGCTCTG	60.034	20	TGAGCTGAAGTGGTCAGTCG	60.178	20	238	1227102	1227339	CCTTGATGCTCTGCTCTTCC	60.096	20	TCATGCATCCAGGGAACATA	59.883	20	256	1227109	1227364
B1M34	yes	1	c	(CTC)6ccgccgcctctgcgaccggcttactcctcctgccccaggcccgcccgcgccgcccatgtgctcggggctctcatcc(CCG)5	109	1234712	1234820	IG	ACACCAACACCGTCCTCAAT	60.284	20	AATTGACACTCACTGCTGCG	60.056	20	273	1234658	1234930	CTCAATCCTCCACCACCAAC	60.363	20	AATTGACACTCACTGCTGCG	60.056	20	259	1234672	1234930	CTCAATCCTCCACCACCAAC	60.363	20	AAGATCGCAACGGAATTGAC	60.081	20	272	1234672	1234943
B1M35	yes	1	c	(CGG)5cgatgggggtagt(AGC)6tgcatgtccctctccctaggcaagttcatccgccgcgcgctccgcggcggcaagcagaagcgcctcaagcaggacgacaag(GCC)5	142	1284784	1284925	G	AAAGCTCTCCACCTGATCCA	59.803	20	GTCCAGGAAGACGATGAGGA	60.199	20	275	1284739	1285013	CAAAGCTCTCCACCTGATCC	59.803	20	GTCCAGGAAGACGATGAGGA	60.199	20	276	1284738	1285013	AAAGCTCTCCACCTGATCCA	59.803	20	GCGAGAAGCTCTATGGAGGA	59.676	20	248	1284739	1284986
B1M36	yes	1	c	(TCA)5(GCA)5	30	1299243	1299272	IG	CTCCCTGCTGACCAAGAAAG	59.982	20	GCCACACACTGCCATACATC	59.999	20	214	1299189	1299402	GTAAGCTGCCAGCATCAACA	60.019	20	GCCACACACTGCCATACATC	59.999	20	184	1299219	1299402	CTCCCTGCTGACCAAGAAAG	59.982	20	TTATTTGACCCTGCCACACA	59.964	20	226	1299189	1299414
B1M37	yes	1	c	(C)13tccccccctccccccttgatctctctc(A)10	50	1401433	1401482	IG	GTCTTTTGGATGGATGTGGG	60.173	20	ACCACTGCAATCATCATGGA	59.925	20	278	1401280	1401557	GATGGATGTGGGCTAGCTTC	59.658	20	ACCACTGCAATCATCATGGA	59.925	20	270	1401288	1401557	AACACCATAACCCTTGCTGC	60	20	GAAACAGACAGCATCCGACC	60.667	20	271	1401252	1401522
B1M38	yes	1	c	(C)11aca(C)10	24	1466125	1466148	IG	TCCCCAAGTCAAAACCCATA	60.162	20	TTGATTTGAGGCTCCTTTGG	60.184	20	120	1466058	1466177	AACCCATATCCATCCATCCA	59.831	20	TTGATTTGAGGCTCCTTTGG	60.184	20	108	1466070	1466177	CCCATATCCATCCATCCATC	59.79	20	TTGATTTGAGGCTCCTTTGG	60.184	20	106	1466072	1466177
B1M39	no	1	p3	(CCG)7	21	1486275	1486295	IG	GTGGGTCTCGGGTTGAAGTA	59.966	20	CTTACTGCACCTGCCTCCTC	60.012	20	247	1486151	1486397	TGGGTCTCGGGTTGAAGTAG	60.103	20	CTTACTGCACCTGCCTCCTC	60.012	20	246	1486152	1486397	CGTCCCGATGTCGTACTCTT	60.134	20	CTTACTGCACCTGCCTCCTC	60.012	20	161	1486237	1486397
B1M40	yes	1	p3	(GCA)8	24	1500270	1500293	IG	CAAGGTGGCTAAAGTTGGGA	60.103	20	GAACTGGCTCTTCCAGCAAC	59.997	20	170	1500171	1500340	TCAAGGTGGCTAAAGTTGGG	60.103	20	GAACTGGCTCTTCCAGCAAC	59.997	20	171	1500170	1500340	CAAGGTGGCTAAAGTTGGGA	60.103	20	AGAACTGGCTCTTCCAGCAA	60.134	20	171	1500171	1500341
B1M41	yes	1	p4	(CCTC)5	20	1528098	1528117	IG	ATAGACCCTGCACGACTGCT	59.898	20	TACTCCCTACACCAGCCCAC	59.989	20	166	1528071	1528236	AATCGACAACATCACCGGAT	60.203	20	TACTCCCTACACCAGCCCAC	59.989	20	271	1527966	1528236	GGGGAGAAAAATTACCCTGC	59.777	20	TACTCCCTACACCAGCCCAC	59.989	20	197	1528040	1528236
B1M42	yes	1	c	(A)10gcacaaaggtctgaaatctctcccataaatctaccaagtggcaactattttcgacatcacttc(A)13	86	1528966	1529051	IG	TCTCTCATTATGCACGCACC	59.83	20	CTTTAGGCTATGGCTTTGCG	60	20	278	1528905	1529182	CGTCTCTTGATGCAAAACCA	59.84	20	CTTCTTGATCCCGTTGCATT	60.074	20	216	1528924	1529139	TCTCTCATTATGCACGCACC	59.83	20	CTTCTTGATCCCGTTGCATT	60.074	20	235	1528905	1529139
B1M43	yes	1	p1	(C)21	21	1574611	1574631	IG	GTGGGAACATGAAGTGGCTT	59.973	20	GTCCCAGTCAGGTGCAGAAT	60.12	20	230	1574586	1574815	GTGGGAACATGAAGTGGCTT	59.973	20	TGTGATCTCAAGGCTTGCTG	60.136	20	171	1574586	1574756	GCCTATTGATCTGGTGGGAA	59.894	20	GTCCCAGTCAGGTGCAGAAT	60.12	20	243	1574573	1574815
B1M44	no	1	p2	(CT)20	40	1590486	1590525	IG	CGGCTTCTGGAGAAGGAATA	59.406	20	TGGGTGTTTCTCACCACTGA	60.129	20	268	1590322	1590589	CTGGAGAAGGAATAGTCGGC	58.886	20	TGGGTGTTTCTCACCACTGA	60.129	20	262	1590328	1590589	GAGAAGGAATAGTCGGCGG	59.782	19	TGGGTGTTTCTCACCACTGA	60.129	20	259	1590331	1590589
B1M45	yes	1	p2	(GA)10	20	1706459	1706478	G	AGGCGAACCAAACACAAAAC	60.015	20	GTCTTCGCTCTGGGATTCTG	59.95	20	254	1706421	1706674	AGGCGAACCAAACACAAAAC	60.015	20	CTTCGCTCTGGGATTCTGAG	60.088	20	252	1706421	1706672	AAGGCGAACCAAACACAAAA	60.514	20	GTCTTCGCTCTGGGATTCTG	59.95	20	255	1706420	1706674
B1M46	yes	1	p1	(C)24	24	1719750	1719773	IG	TTAGGAATTGATTCGGCCTG	60.031	20	AAACCCCAATCAATCATCCA	59.991	20	277	1719599	1719875	TGGGTGGAGGATCAAGACTC	60.048	20	AAACCCCAATCAATCATCCA	59.991	20	203	1719673	1719875	TTTGGGTGGAGGATCAAGAC	59.903	20	AAACCCCAATCAATCATCCA	59.991	20	205	1719671	1719875
B1M47	yes	1	p1	(C)30	30	1753562	1753591	IG	GTAAATCCCCCAACCCAAAT	59.756	20	GTAGTTTGGACGGCAGGAGA	60.255	20	280	1753339	1753618	TCGGTACTAATCCAATCCCG	59.778	20	CAGCCTGTTCTCTGCAACAC	59.622	20	139	1753531	1753669	TCGGTACTAATCCAATCCCG	59.778	20	CACAGCCTGTTCTCTGCAAC	59.622	20	141	1753531	1753671
B1M48	yes	1	c	(T)10c(A)11	22	1774313	1774334	G	CAACTGGAGCTAAAGGTGGC	59.875	20	GCAAGACAAATGAAGTGGCA	59.847	20	248	1774200	1774447	GAGCTAAAGGTGGCGAGGTA	59.476	20	GCAAGACAAATGAAGTGGCA	59.847	20	242	1774206	1774447	GCTAAAGGTGGCGAGGTAAA	59.361	20	GCAAGACAAATGAAGTGGCA	59.847	20	240	1774208	1774447
B1M49	yes	1	p3	(GTT)7	21	1775266	1775286	IG	GGAGGCAGTTAAAAGGGACC	59.94	20	GCAAAAGAAGGCGATAATGG	59.682	20	277	1775069	1775345	GGAGGCAGTTAAAAGGGACC	59.94	20	GGCGATAATGGATGGGTGTA	60.553	20	268	1775069	1775336	TGGGTGGAGGCAGTTAAAAG	60.103	20	GGCGATAATGGATGGGTGTA	60.553	20	273	1775064	1775336
B1M50	yes	1	p2	(GA)12	24	1783034	1783057	IG	GAGAGACGGAACTCGTCAGC	60.143	20	CCGCCCTACGACAATTCTAA	60.089	20	252	1782988	1783239	GAGAGACGGAACTCGTCAGC	60.143	20	TTTTGATTTTGAGCCCAAGC	60.188	20	212	1782988	1783199	GAGAGACGGAACTCGTCAGC	60.143	20	GAGCCCAAGCAAATTACGAA	60.209	20	202	1782988	1783189
B1M51	no	1	c	(GCC)5acctccgtagcggt(CGC)7cgtagcgcccaccaccaccgcctccgccgtagcggt(CGC)5	101	1788880	1788980	IG	ACAGGTGTAGCAACCACGG	59.606	19	CAAGGCCATCGACGTCAC	61.295	18	256	1788777	1789032	ACAGGTGTAGCAACCACGG	59.606	19	ATCGACGTCACCGGACCT	61.557	18	249	1788777	1789025	GCCACAGGTGTAGCAACCA	60.739	19	CAAGGCCATCGACGTCAC	61.295	18	259	1788774	1789032
B1M52	no	1	p2	(AG)14	28	1794893	1794920	IG	TCGACGGATCTTACCAAACC	59.933	20	GCGAAACTGACGTTCCTAGC	60.022	20	261	1794767	1795027	TACCATCGCGAACAAATCAA	60.073	20	GGGCTGGTTTATTTGGGTTT	60.055	20	269	1794713	1794981	TCGACGGATCTTACCAAACC	59.933	20	TAGCCCACGTGTAAGTGCTG	59.928	20	245	1794767	1795011
B1M53	yes	1	c	(CCG)6tatcggtcgccgcctccgtagccgccgccacccccaccgtagcggt(CGC)5cgtagcgcccaccaccaccgcctccgccgtagcggt(CGC)5	130	1797403	1797532	IG	ACAGGTGTAGCAACCACGG	59.606	19	GTTGTGGGATCCGGTGAC	59.729	18	237	1797377	1797613	ACAGGTGTAGCAACCACGG	59.606	19	CACCGTCGAGTTCGTTGTG	61.357	19	250	1797377	1797626	ACAGGTGTAGCAACCACGG	59.606	19	GTCGAGTTCGTTGTGGGAT	58.497	19	246	1797377	1797622
B1M54	yes	1	c	(TC)6(TA)8	28	1812518	1812545	IG	CACCTTCGCTCTCAACAATATG	59.769	22	GCGCGAAACTAAATCGAATA	58.086	20	279	1812425	1812703	CACCTTCGCTCTCAACAATATG	59.769	22	AGCGCGAAACTAAATCGAATA	59.037	21	280	1812425	1812704	TTCGATTTCGTTTTGCTCTCT	59.101	21	CACATGCTTGAGAGAGAATGG	58.456	21	167	1812464	1812630
B1M55	yes	1	p4	(AGTG)5	20	1850842	1850861	G	CGTCAGCAACAATCAGGAGA	59.984	20	CTTCAACGCCTACTTCCAGC	60.015	20	184	1850795	1850978	TCGTCAGCAACAATCAGGAG	59.984	20	CTTCAACGCCTACTTCCAGC	60.015	20	185	1850794	1850978	CTCGTCAGCAACAATCAGGA	59.984	20	CTTCAACGCCTACTTCCAGC	60.015	20	186	1850793	1850978
B1M56	yes	1	p2	(AC)17	34	1855753	1855786	IG	ACATCTGAATGTTTTCGCCC	59.939	20	ATTCCTTGACTTGGTCGTCG	60.111	20	251	1855613	1855863	ATCTTCCATGGGCTGCATAC	59.923	20	CTATGCCTTGTTGGCGATTT	60.096	20	209	1855689	1855897	CGCCCCTCTTTACATATCCA	59.916	20	CTATGCCTTGTTGGCGATTT	60.096	20	270	1855628	1855897
B1M57	yes	1	p3	(TGC)7	21	1873275	1873295	IG	GACGACAGCATCAACGAAGA	59.992	20	TTCCGTTTGACTCTCCATCC	60.05	20	145	1873243	1873387	GACGACAGCATCAACGAAGA	59.992	20	GCATCCAGTCATTTCCGTTT	59.939	20	157	1873243	1873399	CAAACACGTACGGTACACGG	59.944	20	TTCCGTTTGACTCTCCATCC	60.05	20	269	1873119	1873387
B1M58	yes	1	p3	(TTG)8	24	1941653	1941676	G	CCCCAACTTGTTTGGGACTA	59.824	20	AATTCAGCGATTCTTGCTGC	60.499	20	257	1941626	1941882	TCACCTCTAGCCTACCCCAA	59.688	20	AATTCAGCGATTCTTGCTGC	60.499	20	271	1941612	1941882	TTCACCTCTAGCCTACCCCA	59.688	20	AATTCAGCGATTCTTGCTGC	60.499	20	272	1941611	1941882
B1M59	yes	1	p3	(TAA)7	21	1988775	1988795	IG	GCACCAAAAGGCGAATATCT	59.186	20	TGCCATAACACTGTGGAAGG	59.566	20	275	1988712	1988986	TCAGAGCACTACCCATGCAG	60.008	20	TGCATATCTCCAGCTCGTTTC	60.367	21	174	1988678	1988851	GCACCAAAAGGCGAATATCT	59.186	20	GGTGCCATAACACTGTGGAA	59.42	20	277	1988712	1988988
B1M60	yes	1	p2	(TG)23	46	2044537	2044582	IG	GTTCGCCGGTCTTGTATGTT	60	20	TCCGGTGAAATTGACACAAA	59.941	20	106	2044510	2044615	GTTCGCCGGTCTTGTATGTT	60	20	CATGGCACGGACACAAGTAG	60.175	20	200	2044510	2044709	GTTCGCCGGTCTTGTATGTT	60	20	GCGACGAGACGAGGAAATAA	60.352	20	261	2044510	2044770
B1M61	yes	1	p4	(CATT)5	20	2081888	2081907	IG	GAGACAACGAGGAAGAACGG	59.844	20	GCGAGGTACTTGTCCTTCCA	60.255	20	264	2081731	2081994	AAAACGGGAAGAGACAACGA	59.711	20	GAAATCCTTGCCGAACTTCA	60.192	20	224	2081721	2081944	GCCATCATCATCACCATTGA	60.3	20	GAAATCCTTGCCGAACTTCA	60.192	20	277	2081668	2081944
B1M62	yes	1	p1	(G)21	21	2099649	2099669	IG	GGCATTAAAGGCAAACAGGA	60.074	20	TCCTCATCACTCGTCAGTCG	59.98	20	246	2099471	2099716	GGCATTAAAGGCAAACAGGA	60.074	20	ATGACTATCTGCCGGTGTCC	59.957	20	263	2099471	2099733	GGCATTAAAGGCAAACAGGA	60.074	20	CTATCTGCCGGTGTCCTCAT	60.096	20	259	2099471	2099729
B1M63	yes	1	c	(TCC)5accagcaccaccgca(CGCT)5	50	2233890	2233939	IG	CGCCTCGTAGATCTCCCTC	59.918	19	ACAGGAGAGCCAAAAGCAAA	59.993	20	278	2233835	2234112	CGCCTCGTAGATCTCCCTC	59.918	19	AACAGGAGAGCCAAAAGCAA	59.993	20	279	2233835	2234113	CGCCTCGTAGATCTCCCTC	59.918	19	GCCACTCCCTTCCTCTCTCT	59.952	20	190	2233835	2234024
B1M64	yes	1	p4	(CGCA)5	20	2238332	2238351	IG	AGCAAAGCACGCGAGTTAAT	60.046	20	CAGAGCAAGCAAAAGCACTG	59.928	20	184	2238253	2238436	CTGTCTCTCGTCCCCTCATC	59.792	20	CAGAGCAAGCAAAAGCACTG	59.928	20	216	2238221	2238436	GTCTCTCGTCCCCTCATCAC	59.644	20	CAGAGCAAGCAAAAGCACTG	59.928	20	214	2238223	2238436
B1M65	no	1	p3	(GAA)9	27	2252009	2252035	IG	GACGTGAAGAAGAACACGCA	60.032	20	TATACTCGACCCACATGGCA	59.948	20	269	2251854	2252122	GTTGCATTAGCCGGGATAGA	60.06	20	TATACTCGACCCACATGGCA	59.948	20	174	2251949	2252122	GACGTGAAGAAGAACACGCA	60.032	20	GGTGGGAAAGTGACAGAGGA	60.088	20	210	2251854	2252063
B1M66	yes	1	p3	(CCG)7	21	2284161	2284181	G	TTCCAGATGTCCCAGATCCT	59.46	20	GGGGTCACAAATCACAAACC	60.073	20	243	2284021	2284263	TTCCAGATGTCCCAGATCCT	59.46	20	GGGGGTCACAAATCACAAAC	60.073	20	244	2284021	2284264	TTCCAGATGTCCCAGATCCT	59.46	20	GGGTCACAAATCACAAACCC	60.073	20	242	2284021	2284262
B1M67	yes	1	p5	(CCACA)6	30	2285661	2285690	IG	GACCATAAGAGCCATCCTGC	59.658	20	GTTTGGATGCTTTGCCATCT	60.081	20	258	2285541	2285798	CCATGGCCATTAACCAAACT	59.685	20	TTTGAGCCAGAAATGAAGCC	60.331	20	177	2285591	2285767	CCATGGCCATTAACCAAACT	59.685	20	GCCAGAAATGAAGCCGAGTA	60.352	20	172	2285591	2285762
B1M68	yes	1	p2	(CT)10	20	2298213	2298232	IG	ACGAGAAATGAAATTTGCGG	60.074	20	GTTGGAAAAGCAACTACGGC	59.752	20	276	2297981	2298256	ACGAGAAATGAAATTTGCGG	60.074	20	GGTTGGAAAAGCAACTACGG	59.609	20	277	2297981	2298257	ACGAGAAATGAAATTTGCGG	60.074	20	GGGTTGGAAAAGCAACTACG	59.609	20	278	2297981	2298258
B1M69	yes	1	p2	(GT)11	22	2327758	2327779	IG	ACACATTTTAATGGCCGGAT	59.162	20	GATGCATTGTTCGGTTTCCT	59.939	20	157	2327697	2327853	ACACATTTTAATGGCCGGAT	59.162	20	CACTCTGGATGCATTGTTCG	60.263	20	164	2327697	2327860	ACACATTTTAATGGCCGGAT	59.162	20	AATTCTCGCACGAATCAAGC	60.361	20	275	2327697	2327971
B1M70	yes	1	p3	(GAG)7	21	2384377	2384397	IG	GTCCGGGTGGTACTTGAGC	60.526	19	CCCAACTCCCTCTCTCACAA	60.229	20	278	2384216	2384493	GTCCGGGTGGTACTTGAGC	60.526	19	CTCCCTCTCTCACAACACCC	59.682	20	273	2384216	2384488	GTACGGGGACTCCCTCCTC	60.865	19	CCCAACTCCCTCTCTCACAA	60.229	20	194	2384300	2384493
B1M71	yes	1	p2	(CT)11	22	2438129	2438150	IG	AGTGAAGGTACCTCGCGTTC	59.357	20	GTTTTCCACCAATTGCCATC	60.177	20	170	2438106	2438275	CTCGTCGTCCCAAAGTGAAG	60.822	20	GTTTTCCACCAATTGCCATC	60.177	20	183	2438093	2438275	CTACGAGTTTCGTTGCGTTG	59.53	20	AACATGGTACGGGTAAGGGG	60.846	20	223	2437951	2438173
B1M72	yes	1	p3	(AAG)9	27	2443080	2443106	IG	AATAAAGCCGTGTGTTTCGC	60.138	20	TGAAACAGGCACAAAATCCA	60.088	20	279	2442986	2443264	AAGAGGATAGCACCTGCCAA	59.836	20	TGAAACAGGCACAAAATCCA	60.088	20	249	2443016	2443264	ATAAAGCCGTGTGTTTCGCT	59.775	20	TGAAACAGGCACAAAATCCA	60.088	20	278	2442987	2443264
B1M73	yes	1	p4	(AAGA)5	20	2495255	2495274	IG	GAGTCGCCGACAAGAAAAAG	59.993	20	CTGCTGCTGCTACATTTCCA	60.157	20	237	2495091	2495327	GAGTCGCCGACAAGAAAAAG	59.993	20	TTAACCAGCTTCCGATCGAC	60.214	20	213	2495091	2495303	ACTTGCTGCGAAGTGTGTTG	60.096	20	CTGCTGCTGCTACATTTCCA	60.157	20	204	2495124	2495327
B1M74	yes	1	p4	(GCTA)6	24	2497615	2497638	IG	CCAGAGACCACCTGATCCAT	59.92	20	TATGTACGCACGGTGCAGAT	60.165	20	277	2497579	2497855	ATGCATGCAACGACAGTAGC	59.902	20	CGGTGCGACAACAAATGTAT	59.469	20	207	2497530	2497736	CACCTGATCCATGTTGCATT	59.374	20	TATGTACGCACGGTGCAGAT	60.165	20	269	2497587	2497855
B1M75	yes	1	c	(C)22(TC)7	36	2504027	2504062	IG	TTCATGTGGCAGTCATTGGT	59.967	20	TTGTAATCATGCCATGTCCC	59.205	20	205	2503890	2504094	TCATGTGGCAGTCATTGGTT	59.967	20	TTGTAATCATGCCATGTCCC	59.205	20	204	2503891	2504094	CAAAGTTGCTGGTTGCAGTG	60.485	20	ATGCATGGTCCTGATCTCCT	59.491	20	253	2503932	2504184
B1M76	yes	1	c	(CAG)6cgatatcaggaattgaacagcaaggagggtatagaactgaagtgtggcaatgtaaaactactccaataataattcgatggatcgacgcagccctataa(AT)9	134	2505224	2505357	IG	GACAGGTACGAAAGGAAGAACC	59.147	22	TCTTCCTCCTCCAATCGAGA	59.879	20	251	2505184	2505434	GACAGGTACGAAAGGAAGAACC	59.147	22	TCCTCCTCCAATCGAGAAAA	59.744	20	248	2505184	2505431	GACAGGTACGAAAGGAAGAACC	59.147	22	TTCCTCCTCCAATCGAGAAA	59.744	20	249	2505184	2505432
B1M77	yes	1	c	(TC)17(TA)24	82	2508278	2508359	IG	GTGGTGGTGTAGAATTGCCC	60.24	20	GCAGAACTTTATTGCCCCTTT	59.622	21	224	2508250	2508473	GGTGGTGGTGTAGAATTGCC	60.24	20	GCAGAACTTTATTGCCCCTTT	59.622	21	225	2508249	2508473	GGTGTAGAATTGCCCCTCTG	59.55	20	GCAGAACTTTATTGCCCCTTT	59.622	21	219	2508255	2508473
B1M78	yes	1	c	(GT)7(G)19	33	2548942	2548974	G	AATTCAATGCCTTATGCAACG	59.978	21	TTTTTCTGATCCCATGCACA	60.049	20	170	2548890	2549059	GGGAGTCGATTGCACAAATAA	59.952	21	TTTTTCTGATCCCATGCACA	60.049	20	197	2548863	2549059	AGACCAGGGGAGTCGATTG	60.056	19	TTTTTCTGATCCCATGCACA	60.049	20	204	2548856	2549059
B1M79	yes	1	p4	(CCCT)6	24	2562591	2562614	IG	AATTAATCCACGAGGGAGGC	60.286	20	GCGTATTTGAGAGGGTGGAA	60.074	20	248	2562449	2562696	AATTAATCCACGAGGGAGGC	60.286	20	TATTTGAGAGGGTGGAAGCG	60.206	20	245	2562449	2562693	AATTAATCCACGAGGGAGGC	60.286	20	AGCGTATTTGAGAGGGTGGA	59.694	20	249	2562449	2562697
B1M80	yes	1	c	(GC)6(AC)7	26	2572610	2572635	IG	TCACTTCGCCACTGACTCAC	60.03	20	AGGCTCCTCATGTCCTTGAA	59.803	20	129	2572542	2572670	TCACTTCGCCACTGACTCAC	60.03	20	ACAGGCTCCTCATGTCCTTG	60.261	20	131	2572542	2572672	GCAATCTGGTGGTCTGGTCT	60.12	20	AGGCTCCTCATGTCCTTGAA	59.803	20	218	2572453	2572670
B1M81	yes	1	p3	(TGC)7	21	2572837	2572857	G	GCAGCAGCACAGGACTATCA	60.168	20	CTCCACCTCCTGGATCTCCT	60.605	20	139	2572812	2572950	CTTCAAGGACATGAGGAGCC	59.803	20	GGTACCTGGTAGACCCAGCC	60.766	20	248	2572650	2572897	CAAGGACATGAGGAGCCTGT	60.261	20	GGTACCTGGTAGACCCAGCC	60.766	20	245	2572653	2572897
B1M82	yes	1	c*	(TG)6(G)17*	28	2584620	2584647	IG	GCTTTTTCGACCGGAACATA	60.074	20	GCGCACGGTATTCAAATTCT	60.103	20	210	2584542	2584751	GCTTTTTCGACCGGAACATA	60.074	20	AAGTTCGCCCTTCATGTCAC	60.119	20	259	2584542	2584800	TTTTGTATCTTGGGCCAACC	59.801	20	GCGCACGGTATTCAAATTCT	60.103	20	163	2584589	2584751
B1M83	yes	1	c	(T)10ggagagggttcgca(T)10	34	2609632	2609665	IG	CAGTCCGCAAATATCCGATT	59.923	20	GAGTTGCAAAGTCTCTCGGG	59.989	20	201	2609559	2609759	CAGTCCGCAAATATCCGATT	59.923	20	CTGGGCCCTATTTGCTATGA	60.053	20	262	2609559	2609820	CAGTCCGCAAATATCCGATT	59.923	20	TGGGCCCTATTTGCTATGAG	60.053	20	261	2609559	2609819
B1M84	yes	1	p3	(TGG)8	24	2644385	2644408	IG	CAGCGAGAGATTTGGAGAGG	60.088	20	GACTCGTGTCGTGTTCGTGT	59.789	20	247	2644195	2644441	AGAGATGAGCTTTTGGCTGC	59.723	20	GCTTAATCTTTGCCCACTGC	59.851	20	279	2644231	2644509	CAACGGCGGAAGAGGTATAG	59.724	20	GACTCGTGTCGTGTTCGTGT	59.789	20	275	2644167	2644441
B1M85	yes	1	p3	(GAA)8	24	2657178	2657201	G	GCAGTACGTCTCCCTGCTCT	59.628	20	GTAGAACTCGATCGTGGCGT	60.285	20	258	2657022	2657279	AGTACGTCTCCCTGCTCTGC	59.628	20	GTAGAACTCGATCGTGGCGT	60.285	20	256	2657024	2657279	GCAGTACGTCTCCCTGCTCT	59.628	20	ACATCAGCCCACCGTTAAAA	60.365	20	217	2657022	2657238
B1M86	yes	1	p2	(CT)11	22	2808165	2808186	G	TCTCGTTCGAGTACTTCCCG	60.388	20	ACTACAATCACAGCCAGCCA	59.318	20	278	2807993	2808270	TCTCGTTCGAGTACTTCCCG	60.388	20	CTACAATCACAGCCAGCCAC	59.318	20	277	2807993	2808269	TCTCGTTCGAGTACTTCCCG	60.388	20	TACAATCACAGCCAGCCACT	59.318	20	276	2807993	2808268
B1M87	yes	1	p1	(G)23	23	2813483	2813505	IG	CCCGTTCAAAACCAAAAAGA	59.947	20	AAGGGAATGGCTGAAGGAAT	59.903	20	244	2813400	2813643	GCCTGATTTCCGTGATTTGT	59.939	20	AAGGGAATGGCTGAAGGAAT	59.903	20	278	2813366	2813643	TTATCCAGCCCGTTCAAAAC	59.938	20	AAGGGAATGGCTGAAGGAAT	59.903	20	252	2813392	2813643
B1M88	yes	1	p4	(CAAG)5	20	2894632	2894651	IG	TTTGCTGGCAAGTTCAAATG	59.849	20	CCTTTCACACAACCACGATG	60.001	20	258	2894499	2894756	TGGCGCACATGTAATTAAGC	59.731	20	CCTTTCACACAACCACGATG	60.001	20	184	2894573	2894756	GGCGCACATGTAATTAAGCA	59.731	20	CCTTTCACACAACCACGATG	60.001	20	183	2894574	2894756
B1M89	yes	1	c	(AT)7agc(AT)7	31	2897749	2897779	IG	GGCCTCTTCATACAAGGCAA	60.214	20	ATGTATGTCAGGGCTCAGCA	59.271	20	245	2897662	2897906	TAGGAACACGTACGGCCTCT	59.757	20	ATGTATGTCAGGGCTCAGCA	59.271	20	258	2897649	2897906	GGCCTCTTCATACAAGGCAA	60.214	20	CATGGGAAGGCAGAAGTTTT	59.17	20	227	2897662	2897888
B1M90	yes	1	c	(TTG)7(TTA)5	36	2910280	2910315	IG	CACGTAAGCATCAGACACGC	60.481	20	TGTGAGATGGAGTCGAGACG	59.98	20	280	2910070	2910349	GCCGAACCACTTACGAAACA	61.06	20	TGTGAGATGGAGTCGAGACG	59.98	20	237	2910113	2910349	CCGAACCACTTACGAAACAA	58.673	20	TGTGAGATGGAGTCGAGACG	59.98	20	236	2910114	2910349
B1M91	yes	1	p2	(GA)11	22	2924747	2924768	G	TAGAAGAGGACGCATCCCAG	60.353	20	GGACCAGGTCTTTGCTTTGA	60.232	20	267	2924671	2924937	GGGGTTAGAAGAGGACGCAT	60.464	20	GGACCAGGTCTTTGCTTTGA	60.232	20	272	2924666	2924937	ATCCCACGCAGTTCACATCT	60.542	20	GGACCAGGTCTTTGCTTTGA	60.232	20	245	2924693	2924937
B1M92	yes	1	p2	(AG)13	26	2928441	2928466	G	TCTACCTGCAAAAAGGTGCC	60.249	20	TGCTTGTTAAGTACCGTTCCAA	59.685	22	268	2928234	2928501	CGTGCGTGTCAAATGGATAA	60.523	20	TGCTTGTTAAGTACCGTTCCAA	59.685	22	249	2928253	2928501	TCTACCTGCAAAAAGGTGCC	60.249	20	TGCTTGTTAAGTACCGTTCCA	58.358	21	268	2928234	2928501
B1M93	yes	1	c	(T)11gcgagtaag(A)10	30	2932632	2932661	IG	GTTCTAGCTCGGGAATGCAC	59.843	20	CGAACCGTTGAACACTAGCA	59.904	20	275	2932586	2932860	GTTCTAGCTCGGGAATGCAC	59.843	20	GCTCAGGTCGCTCTCTTGAT	59.709	20	230	2932586	2932815	GTTCTAGCTCGGGAATGCAC	59.843	20	CTTGATAAACACAACGCCCA	59.585	20	216	2932586	2932801
B1M94	yes	1	p3	(GGC)7	21	3005403	3005423	G	TGTCGTGCAGGTAGAAGTGG	59.897	20	CAACAGAACGAGCATGAGGA	59.984	20	164	3005341	3005504	TGTCGTGCAGGTAGAAGTGG	59.897	20	TATAAGGGATTGCAGCCCAG	60.053	20	239	3005341	3005579	TGTCGTGCAGGTAGAAGTGG	59.897	20	CTATAAGGGATTGCAGCCCA	60.053	20	240	3005341	3005580
B1M95	yes	1	p4	(GCCT)5	20	3039759	3039778	IG	TGGTTGTCTCGGAGGATTTC	60.05	20	AAACCCAGCCCTCTCTCTCT	59.439	20	188	3039637	3039824	TGGTTGTCTCGGAGGATTTC	60.05	20	TTCTTAGCCACGTTTTTCCC	59.202	20	247	3039637	3039883	TGGTTGTCTCGGAGGATTTC	60.05	20	AACCCAGCCCTCTCTCTCTG	60.921	20	187	3039637	3039823
B1M96	yes	1	c*	(C)15(CA)7*	28	3041847	3041874	IG	ACCTTCGTACCTAACGGGCT	60.019	20	TTACCTTTCAGTCCGATGGC	60.074	20	253	3041663	3041915	TAACCCCTTGGATGTGTGGT	60.088	20	TTACCTTTCAGTCCGATGGC	60.074	20	234	3041682	3041915	CTAACCCCTTGGATGTGTGG	60.224	20	TTACCTTTCAGTCCGATGGC	60.074	20	235	3041681	3041915
B1M97	yes	1	p4	(TCCA)5	20	3073679	3073698	IG	AAATTATGAAAAAGGCGGCA	59.565	20	TGCACGGAGACTGGATGTTA	60.263	20	268	3073656	3073923	AAATTATGAAAAAGGCGGCA	59.565	20	AATCGTTTCGCAAAGTGAGC	60.395	20	206	3073656	3073861	AAATTATGAAAAAGGCGGCA	59.565	20	AAGTGAGCCGCGTGAGATAC	60.428	20	194	3073656	3073849
B1M98	yes	1	p4	(ATGG)5	20	3182638	3182657	IG	GTTTCCTTGACGTACCGCAT	60	20	TGAAGAGAAGCAAAGCAGCA	60.011	20	203	3182512	3182714	TCGGTTCTAACACCTGTCCC	59.966	20	TGAAGAGAAGCAAAGCAGCA	60.011	20	276	3182439	3182714	ACGTACGTGTTCCTTCCGAC	60.035	20	TGAAGAGAAGCAAAGCAGCA	60.011	20	100	3182615	3182714
B1M99	yes	1	p1	(G)20	20	3251747	3251766	G	ATTCCTTCTCCCATTCGCTT	60.039	20	CCATTTTTGGAACCAGGCTA	59.931	20	219	3251619	3251837	ATTCCTTCTCCCATTCGCTT	60.039	20	TAGCCATTTTTGGAACCAGG	59.931	20	222	3251619	3251840	TTCCTTCTCCCATTCGCTTA	59.778	20	TAGCCATTTTTGGAACCAGG	59.931	20	221	3251620	3251840
B1M100	yes	1	c	(CAG)8(CAA)5	39	3307463	3307501	G	CTCCTACAGAATCAAGCCGC	59.978	20	GGAGGTAGGGTTTTGGGTGT	60.088	20	141	3307420	3307560	GCAAAACCCCTTCAATCTCA	60.051	20	GGAGGTAGGGTTTTGGGTGT	60.088	20	175	3307386	3307560	TGCAAAACCCCTTCAATCTC	60.051	20	GGAGGTAGGGTTTTGGGTGT	60.088	20	176	3307385	3307560
B1M101	yes	1	p2	(TC)11	22	3311862	3311883	IG	ATGAGCGCAACTATGAGCCT	60.007	20	AAAAGCGGGTAGCAGTACGA	59.904	20	106	3311830	3311935	ATGAGCGCAACTATGAGCCT	60.007	20	GAAAAGCGGGTAGCAGTACG	59.904	20	107	3311830	3311936	ATTATGGAAATTGAGCCCCC	59.984	20	AAAAGCGGGTAGCAGTACGA	59.904	20	173	3311763	3311935
B1M102	yes	1	p3	(AGG)7	21	3363613	3363633	G	GGTCAAGGCAGAGGGAGAAG	61.299	20	TGAACGCTAAACCCAAAACC	59.975	20	259	3363588	3363846	GTCAAGGCAGAGGGAGAAGG	61.299	20	TGAACGCTAAACCCAAAACC	59.975	20	258	3363589	3363846	GGTCAAGGCAGAGGGAGAA	60.333	19	TGAACGCTAAACCCAAAACC	59.975	20	259	3363588	3363846
B1M103	yes	1	c	(CAG)5caacaacttcaacagcatcatcagcagcagcagcaacaactt(CAG)5	72	3380144	3380215	IG	ACAACAACAGCAGCAACAGC	60.104	20	AACCGTCTGGATTGGAGATG	59.927	20	211	3380121	3380331	AGCATCATCATCAGCAGCAG	60.128	20	AACCGTCTGGATTGGAGATG	59.927	20	254	3380078	3380331	ACAACAACAGCAGCAACAGC	60.104	20	AGGGGTGAAGGACTAACCGT	59.856	20	225	3380121	3380345
B1M104	yes	1	c	(A)12ccaaagaaaaaagttcaatttttcatcccggatgtagatcgtcagccacgtaacctctga(T)10	82	3404935	3405016	IG	GTGTATTTGGATGGGATGGG	59.871	20	CATGTGGCCTAAAATTGCCT	59.96	20	258	3404832	3405089	GGTGTATTTGGATGGGATGG	59.871	20	CATGTGGCCTAAAATTGCCT	59.96	20	259	3404831	3405089	GGGTGTATTTGGATGGGATG	59.871	20	CATGTGGCCTAAAATTGCCT	59.96	20	260	3404830	3405089
B1M105	yes	1	p1	(G)24	24	3418726	3418749	G	GCCAATCTCCTCAGAGCAAG	60.096	20	AGTGGGGTTCAGCTAGGGTT	59.994	20	243	3418692	3418934	GCCAATCTCCTCAGAGCAAG	60.096	20	AGAACTCTGGGAGTGGGGTT	59.968	20	254	3418692	3418945	GCCAATCTCCTCAGAGCAAG	60.096	20	GGTTTGACGGGATTTGCTTA	59.938	20	227	3418692	3418918
B1M106	yes	1	p4	(CCGC)5	20	3433207	3433226	IG	GTGTCGTCGTTGACACCAAG	60.203	20	CCGAGAACTCGATCACCATC	60.622	20	277	3433070	3433346	GCAAATTAAGCATCTTCCGC	59.822	20	CGGTTCCAACTTGGTCAGAG	60.68	20	279	3433009	3433287	GTGTCGTCGTTGACACCAAG	60.203	20	CGGTTCCAACTTGGTCAGAG	60.68	20	218	3433070	3433287
B1M107	yes	1	p4	(CGCA)5	20	3435913	3435932	IG	ACACCGCAATTAAACACCGT	60.292	20	TCCAGAGGGACGAGAAGAAG	59.525	20	257	3435829	3436085	ACACCGCAATTAAACACCGT	60.292	20	CGTGTAGTGGAGCAAACGAG	59.51	20	170	3435829	3435998	ACACCGCAATTAAACACCGT	60.292	20	CTCGTGTAGTGGAGCAAACG	59.51	20	172	3435829	3436000
B1M108	no	1	c	(CT)6ag(CT)7	28	3494311	3494338	IG	CTCGCTTTAATTTTGCTCGG	59.979	20	AAAACAAATTACCCCCACCC	59.793	20	268	3494281	3494548	CTCGCTTTAATTTTGCTCGG	59.979	20	GAAATACACGGCACGAAAGC	60.647	20	214	3494281	3494494	CTCGCTTTAATTTTGCTCGG	59.979	20	AAATTACCCCCACCCACATC	60.673	20	263	3494281	3494543
B1M109	yes	1	p2	(AG)12	24	3509518	3509541	IG	GAAGTGTTTCAGGGCTGCTC	59.997	20	TGTCTCCCCATCTCCAGTCT	59.638	20	231	3509399	3509629	GAAGTGTTTCAGGGCTGCTC	59.997	20	GTGTCTCCCCATCTCCAGTC	59.488	20	232	3509399	3509630	GAAGTGTTTCAGGGCTGCTC	59.997	20	ATCATTCCCCCTCTCTCTCC	59.449	20	186	3509399	3509584
B1M110	yes	1	c	(AT)6acgtac(AT)6acg(TA)10	53	3512697	3512749	IG	ACCACGGAGGATCTTGTTTG	59.966	20	GCAGCACAACAACATTGCAT	60.741	20	254	3512607	3512860	CGGAGGATCTTGTTTGCTTT	59.312	20	GCAGCACAACAACATTGCAT	60.741	20	250	3512611	3512860	TTCATACCACGGAGGATCTTG	59.94	21	AGCAGCAGCACAACAACATT	59.52	20	263	3512602	3512864
B1M111	yes	1	p3	(GAG)9	27	3574470	3574496	IG	GTCTTCTTCGATCTCGTCCG	59.95	20	GCTGCTGAGTCTTCGTCCTC	60.292	20	280	3574442	3574721	GCACTTGCGAGAAAGAAACC	60	20	GCGGGGGCTTGTAGTAGAC	59.708	19	254	3574348	3574601	GGCACTTGCGAGAAAGAAAC	60	20	GCGGGGGCTTGTAGTAGAC	59.708	19	255	3574347	3574601
B1M112	yes	1	p3	(GAA)12	36	3599769	3599804	IG	GATCGATCCAGTGAAAGGGA	60.011	20	GATGGGACACACCACAATGA	60.23	20	270	3599652	3599921	ACCGATCGATCCAGTGAAAG	60.073	20	GATGGGACACACCACAATGA	60.23	20	273	3599649	3599921	CGGGATTTGTCGTAACAGGT	59.853	20	GATGGGACACACCACAATGA	60.23	20	202	3599720	3599921
B1M113	yes	1	p3	(TAG)26	78	3634829	3634906	G	CTCGTAGGTGACGATGAGCA	60.008	20	ACTTTGATGGATGGAGGCAG	60.073	20	254	3634693	3634946	CTCGTAGGTGACGATGAGCA	60.008	20	CTTTGATGGATGGAGGCAGT	60.073	20	253	3634693	3634945	TGGTTGTGGTCGTTCTCGTA	60.152	20	ACTTTGATGGATGGAGGCAG	60.073	20	268	3634679	3634946
B1M114	yes	1	p3	(AAG)9	27	3641710	3641736	IG	GCGAGAGAATCGAAGGAGAG	59.263	20	TCTTTTTGACCGGAGCTCAT	59.813	20	265	3641511	3641775	AGCGAGAGAATCGAAGGAGA	59.263	20	TCTTTTTGACCGGAGCTCAT	59.813	20	266	3641510	3641775	GAGCGAGAGAATCGAAGGAG	59.263	20	TCTTTTTGACCGGAGCTCAT	59.813	20	267	3641509	3641775
B1M115	yes	1	p4	(TCGC)5	20	3643010	3643029	IG	ATCGAATCGAAAGCCAACC	60.029	19	GGAGAAGAAGGCCACCCC	61.949	18	266	3642938	3643203	ATCGAATCGAAAGCCAACC	60.029	19	GGGAGAAGAAGGCCACCC	61.949	18	267	3642938	3643204	AAACCCGATCGAATCGAAA	60.399	19	GGAGAAGAAGGCCACCCC	61.949	18	273	3642931	3643203
B1M116	yes	1	p2	(AT)23	46	3685378	3685423	G	TGGCCAAAACAATAATGTGC	59.425	20	ATTTCAGCAAGTGGTCTGGG	60.111	20	104	3685354	3685457	CCCTGTATGCGGTGATTACA	59.42	20	ATTTCAGCAAGTGGTCTGGG	60.111	20	263	3685195	3685457	TGGCCAAAACAATAATGTGC	59.425	20	CCTGCCACTGAAACTTGACA	59.873	20	126	3685354	3685479
B1M117	yes	1	p1	(G)26	26	3686954	3686979	IG	TGAGAGTCAAGTGTGTCGGG	59.864	20	CGAATCCCGTGTTGTGTAAG	59.047	20	122	3686899	3687020	TGAGAGTCAAGTGTGTCGGG	59.864	20	GGGAGCGTCTTCTCCACTC	59.936	19	252	3686899	3687150	TGAGAGTCAAGTGTGTCGGG	59.864	20	GAGCGTCTTCTCCACTCCC	59.936	19	250	3686899	3687148
B1M118	yes	1	p1	(G)21	21	3687470	3687490	IG	TTCTCGGCAAGTGTGAAGTG	60.025	20	TGGAAGACGAAGCAGGTTTT	59.853	20	263	3687447	3687709	TTCTCGGCAAGTGTGAAGTG	60.025	20	GGCTTCATCGTTGGGTACAT	59.82	20	182	3687447	3687628	TTCTCGGCAAGTGTGAAGTG	60.025	20	GCCTAGACTGCGTTACGAGC	60.183	20	124	3687447	3687570
B1M119	yes	1	p2	(AC)13	26	3729214	3729239	G	AACAGCAAATGAGAGCCTCG	60.538	20	GCTTTGGCAACCGTTCTAAG	59.883	20	177	3729134	3729310	TTCGGCTATTTCAACAGCAA	59.443	20	GCTTTGGCAACCGTTCTAAG	59.883	20	189	3729122	3729310	AACAGCAAATGAGAGCCTCG	60.538	20	TGGTTGGCATGTTTGTCATT	59.823	20	213	3729134	3729346
B1M120	yes	1	p4	(GCCA)5	20	3731276	3731295	IG	GTCATCTCCGCCCTACCTC	59.627	19	AGATCCCGCTCTCTCTCTCC	60.058	20	248	3731253	3731500	CAGAGCACACAGAGCCAGAG	59.915	20	GGTGGAGATCTGGGAGAGG	59.577	19	220	3731117	3731336	CAGAGCACACAGAGCCAGAG	59.915	20	GTGGAGATCTGGGAGAGGG	59.577	19	219	3731117	3731335
B1M121	yes	1	p2	(AT)10	20	3748608	3748627	IG	GACTTTAGCGCCGTCTGAAC	60.022	20	GTACACATGATCTGCCCGTG	59.992	20	165	3748537	3748701	GACTTTAGCGCCGTCTGAAC	60.022	20	TACACATGATCTGCCCGTGT	59.992	20	164	3748537	3748700	CTACGTTGGACTTTAGCGCC	59.904	20	TACACATGATCTGCCCGTGT	59.992	20	172	3748529	3748700
B1M122	yes	1	p4	(GTCC)6	24	3806587	3806610	IG	GATGAGCCTGGGACAAGCTA	60.362	20	ATAACACCGATCTGAACCGC	59.962	20	216	3806473	3806688	ATGAGCCTGGGACAAGCTAC	59.313	20	ATAACACCGATCTGAACCGC	59.962	20	215	3806474	3806688	CGGACTCTTCTTCCCATGTT	59.137	20	ATAACACCGATCTGAACCGC	59.962	20	157	3806532	3806688
B1M123	no	1	c	(A)10g(A)10	21	3890724	3890744	IG	TCAAGTCCCAAAAGCTCACA	59.415	20	CTTACGTGCAGAGGAGGAGG	60.005	20	205	3890629	3890833	TCAAGTCCCAAAAGCTCACA	59.415	20	CCTTTTGGAGAGAGACGTGC	59.989	20	271	3890629	3890899	TCAAGTCCCAAAAGCTCACA	59.415	20	TGCGGAAAGGAAAGAAATTG	60.181	20	254	3890629	3890882
B1M124	yes	1	p2	(CT)10	20	3934884	3934903	IG	GTCCCAAACGGACAAAATGT	59.694	20	ACCTTCAATACGCCGATGAC	59.962	20	261	3934747	3935007	GCCCCAAATTTGAGAGAGGT	60.443	20	ACCTTCAATACGCCGATGAC	59.962	20	211	3934797	3935007	GCCCCAAATTTGAGAGAGGT	60.443	20	CATGTTAGGGGGTTGGTGTC	60.088	20	257	3934797	3935053
B1M125	no	1	c	(TCT)6ggatcgtagtctgggtcatcaacatcatcatcatcctccaactcctcctcttcatcatcctcttcatcctcgtccatagggtcaaagtcagg(GTC)7atcaccg(TCA)6	156	3939564	3939719	IG	CTCCATGTCAGCACGCTTTA	60.011	20	GATGATGGTGATGATGCTGG	59.882	20	270	3939505	3939774	TGATGAAGGTATGCGCTGAG	59.972	20	GATGATGGTGATGATGCTGG	59.882	20	241	3939534	3939774	CTCCATGTCAGCACGCTTTA	60.011	20	AATGGTGACGATGGTGATGA	59.769	20	240	3939505	3939744
B1M126	yes	1	p6	(CCATCG)5	30	3989766	3989795	IG	AAACTCTACCACCACGCTCG	60.312	20	CGGAGTCAAGGAAGATGACC	59.655	20	123	3989701	3989823	AAACTCTACCACCACGCTCG	60.312	20	CCGGAGTCAAGGAAGATGAC	59.655	20	124	3989701	3989824	AAACTCTACCACCACGCTCG	60.312	20	GTCAAGGAAGATGACCTCGG	59.655	20	119	3989701	3989819
B1M127	yes	1	p5	(TCTTT)9	45	4026172	4026216	IG	TCAAACAGAGATGCGGTCTG	59.984	20	TGGCGATCAGTTGTTTTCAG	59.84	20	248	4026121	4026368	CAAACAGAGATGCGGTCTGA	59.984	20	ATTCCAGCACCTGAGAGCAT	59.834	20	211	4026122	4026332	TCAAACAGAGATGCGGTCTG	59.984	20	TTTACTGCTGGATCATTGCG	59.833	20	138	4026121	4026258
B1M128	yes	1	p3	(GGA)8	24	4046054	4046077	IG	TTTACACCGACTCCCTCACC	59.966	20	CAATCCTCGTCGTCTTTGGT	60.111	20	164	4046006	4046169	TTTACACCGACTCCCTCACC	59.966	20	TCGTCGTCTTTGGTGACAAG	59.873	20	158	4046006	4046163	TTTACACCGACTCCCTCACC	59.966	20	CTCGTCGTCTTTGGTGACAA	59.873	20	159	4046006	4046164
B1M129	yes	1	c	(AT)32taatttgaatattaacgtatctaatatttatttatattgc(AT)10	124	4058932	4059055	IG	CCTGTTTTATTTTCAACAAGATTTGA	59.835	26	CACCAGCCTTATAAGATCCTGC	60.116	22	275	4058894	4059168	CCTGTTTTATTTTCAACAAGATTTGA	59.835	26	CCTCACCAGCCTTATAAGATCC	59.114	22	278	4058894	4059171	CCTGTTTTATTTTCAACAAGATTTGA	59.835	26	CAGCCTTATAAGATCCTGCAAAA	59.775	23	272	4058894	4059165
B1M130	yes	1	c	(TA)9g(AC)7	33	4060334	4060366	IG	CCGCCCGAATAATTGATAGT	58.922	20	ACCTTCTTATGCCCATGCAC	59.962	20	190	4060291	4060480	CCGCCCGAATAATTGATAGT	58.922	20	ACACCGTCATCACACTGCAT	60.038	20	167	4060291	4060457	CCGCCCGAATAATTGATAGT	58.922	20	AGCATGGTTCTTCAGCGTTT	59.882	20	225	4060291	4060515
B1M131	yes	1	c	(AT)7acacacactaaatcata(AT)7acactaaatcata(AT)9ta(AT)10	98	4104180	4104277	IG	AAATGTGCATTCGTTCATGC	59.553	20	CTAGCCAAAGCTGCTAACCG	60.166	20	247	4104109	4104355	AAATGTGCATTCGTTCATGC	59.553	20	GCTAGCCAAAGCTGCTAACC	59.275	20	248	4104109	4104356	AAATGTGCATTCGTTCATGC	59.553	20	GGCTAGCCAAAGCTGCTAAC	59.275	20	249	4104109	4104357
B1M132	yes	1	p3	(GAA)8	24	4111383	4111406	IG	CTCGCACATCCTCCTCCTT	60.356	19	ATTCTGCTTTGGGGAGGAAT	59.903	20	252	4111346	4111597	CTCGCACATCCTCCTCCTT	60.356	19	GCAGTTTACGTGCGTGTGTT	59.835	20	210	4111346	4111555	CTCGCACATCCTCCTCCTT	60.356	19	GTTGCAGTTTACGTGCGTGT	59.835	20	213	4111346	4111558
B1M133	yes	1	p1	(C)21	21	4131590	4131610	G	ACGGATACCTCCTTCCTGCT	60.096	20	GGAAAAAGAAATCTTCGGGC	60.02	20	256	4131412	4131667	ACGGATACCTCCTTCCTGCT	60.096	20	GGGAAAAAGAAATCTTCGGG	59.882	20	257	4131412	4131668	ACGGATACCTCCTTCCTGCT	60.096	20	GGGGAAAAAGAAATCTTCGG	59.882	20	258	4131412	4131669
B1M134	yes	1	p3	(CCG)7	21	4132474	4132494	IG	GCAAAAGCAGAAAAACGGAA	60.356	20	CTTTTAAACGAGAGCCGGG	59.825	19	278	4132290	4132567	GCAGAAAAACGGAAAGGAAA	59.315	20	GTCCTTTTAAACGAGAGCCG	58.973	20	275	4132296	4132570	GCAGAAAAACGGAAAGGAAA	59.315	20	CGTCCTTTTAAACGAGAGCC	58.973	20	276	4132296	4132571
B1M135	yes	1	c*	(C)15(CA)6*	26	4175725	4175750	G	TTTCTTGAACATGCACCAGC	59.847	20	CCTGTTTGTGGGGAGTTTGT	59.861	20	270	4175643	4175912	TTTCTTGAACATGCACCAGC	59.847	20	TCTTGGCGATGCTAAGGTTT	59.845	20	241	4175643	4175883	TTTCTTGAACATGCACCAGC	59.847	20	TTCTTGGCGATGCTAAGGTT	59.845	20	242	4175643	4175884
B1M136	yes	1	p3	(GCA)7	21	4220431	4220451	IG	AAAAGCTCACACCACCCAAC	60.012	20	CTCTGGATCTGCTGCTCCTC	60.246	20	171	4220317	4220487	GAGAAAAGCTCACACCACCC	59.703	20	CTCTGGATCTGCTGCTCCTC	60.246	20	174	4220314	4220487	GGAGAAAAGCTCACACCACC	59.703	20	CTCTGGATCTGCTGCTCCTC	60.246	20	175	4220313	4220487
B1M137	yes	1	p4	(TGCC)5	20	4225066	4225085	IG	ATCAGGGGAACGTGCTAATG	59.955	20	ATAGGATCGAAAATGGCAGC	59.142	20	277	4224881	4225157	ATCAGGGGAACGTGCTAATG	59.955	20	ATCGAAAATGGCAGCTCCT	59.788	19	272	4224881	4225152	ATCAGGGGAACGTGCTAATG	59.955	20	GCGGGTCGAGATTTGTGTA	59.664	19	242	4224881	4225122
B1M138	yes	1	c	(GT)7(G)15	29	4229189	4229217	IG	CGATCTGTAAGGCAAGGCTC	59.978	20	GCACGGGAAATGTTAGAGGA	60.074	20	139	4229141	4229279	GATCTGTAAGGCAAGGCTCG	59.978	20	GCACGGGAAATGTTAGAGGA	60.074	20	138	4229142	4229279	CGATCTGTAAGGCAAGGCTC	59.978	20	CATCGCGTTTCAGGAAGAAT	60.214	20	179	4229141	4229319
B1M139	yes	1	p3	(ATA)7	21	4291346	4291366	G	GGAACAGCGATACCCGATTA	59.923	20	GCCTGCATGTTTTCTTTTCC	59.691	20	279	4291126	4291404	TTTTCTTCATATCCGCTGGC	60.175	20	GAAAACCCTCAGCCACACTC	59.703	20	197	4291282	4291478	TTTTCTTCATATCCGCTGGC	60.175	20	GCCTGCATGTTTTCTTTTCC	59.691	20	123	4291282	4291404
B1M140	yes	1	p3	(CAG)7	21	4318408	4318428	IG	AGCAGCTCCAACAACAGCAT	61.007	20	CTCCAGTTGAGCATGTCGAT	58.83	20	269	4318216	4318484	GCAGCTCCAACAACAGCAT	60.008	19	CTCCAGTTGAGCATGTCGAT	58.83	20	268	4318217	4318484	AGCTCCAACAACAGCATGG	59.846	19	CTCCAGTTGAGCATGTCGAT	58.83	20	266	4318219	4318484
B1M141	yes	1	p2	(GA)12	24	4355751	4355774	IG	CGGATTCTTTTCCCCATTTT	60.123	20	AAATCCAGCTTTCGCTTTGA	59.96	20	256	4355713	4355968	ATTCTTTTCCCCATTTTCGC	60.26	20	AAATCCAGCTTTCGCTTTGA	59.96	20	253	4355716	4355968	CGGATTCTTTTCCCCATTTT	60.123	20	ATAAAGCGACGGAGACCGTA	59.73	20	188	4355713	4355900
B1M142	yes	1	p3	(CCG)8	24	4361988	4362011	G	CACAAATAAGCTCGGGAGGA	60.206	20	TCCAGGCTCAGGATCTTGTC	60.349	20	240	4361871	4362110	CTCTGCAGCTTCTACGCCTC	60.44	20	TCCAGGCTCAGGATCTTGTC	60.349	20	191	4361920	4362110	ACACAAATAAGCTCGGGAGG	59.195	20	TCCAGGCTCAGGATCTTGTC	60.349	20	241	4361870	4362110
B1M143	yes	1	c	(ACA)14aagctaa(CCT)6	67	4373598	4373664	IG	ATTCACCCAAACATTTCCCA	60.029	20	AGTCGATGATAGTCGGACGG	60.096	20	256	4373539	4373794	TTCACCCAAACATTTCCCAT	60.029	20	AGTCGATGATAGTCGGACGG	60.096	20	255	4373540	4373794	TTCACCCAAACATTTCCCAT	60.029	20	GCTTTGGAGACAAACCTTGG	59.711	20	216	4373540	4373755
B1M144	yes	1	p5	(CCATC)10	50	4405837	4405886	IG	GCCATCCATCATTTTCGTCT	59.9	20	CTTCTTTCTCGATCGCGTTT	59.592	20	126	4405809	4405934	GTCGATCTTAGCAGGTTCCG	59.836	20	CTTCTTTCTCGATCGCGTTT	59.592	20	201	4405734	4405934	GACACCATCATGAAGCAGGA	59.637	20	CTTCTTTCTCGATCGCGTTT	59.592	20	228	4405707	4405934
B1M145	yes	1	p4	(AATG)5	20	4434095	4434114	IG	TTTCGTCGGGCTTCTTCTTA	59.953	20	ATACGTACGTGTGTTGCCCA	59.911	20	202	4433969	4434170	ATTTGGCACCTTGTCCTCTG	60.111	20	TTAATTCCTTGGCGTCAACC	59.938	20	274	4433989	4434262	ATTTGGCACCTTGTCCTCTG	60.111	20	ATACGTACGTGTGTTGCCCA	59.911	20	182	4433989	4434170
B1M146	yes	1	p2	(TG)10	20	4452519	4452538	IG	ACACCCCAAATTAGCTCGAA	59.569	20	GCATTGTTAGGGCGTCAAAT	59.967	20	240	4452429	4452668	ACACCCCAAATTAGCTCGAA	59.569	20	ATTGTTAGGGCGTCAAATCG	59.96	20	238	4452429	4452666	ACACCCCAAATTAGCTCGAA	59.569	20	AAATCGGCGTCGCTATACAC	60.124	20	224	4452429	4452652
B1M147	yes	1	c	(GA)6tcgtctccggagacaaggccgccaaaacctctcacagttggtatgtgtttgtgtttctc(A)10	81	4491447	4491527	IG	ATTAAAGTTTCCTGGGCGGT	59.835	20	CAATGGGCATTGTCACACTC	59.967	20	279	4491386	4491664	AATTAAAGTTTCCTGGGCGG	60.305	20	CAATGGGCATTGTCACACTC	59.967	20	280	4491385	4491664	TTAAAGTTTCCTGGGCGGTA	59.581	20	CAATGGGCATTGTCACACTC	59.967	20	278	4491387	4491664
B1M148	yes	1	p3	(CAA)8	24	4497141	4497164	IG	CACCCAACACTTCACCACTG	60.039	20	CCCCAACTTGTTTGGGACTA	59.824	20	260	4496930	4497189	TCCCAAATATGTGCGATTCA	59.891	20	TGAAGGGCTGGAATATCACC	59.894	20	221	4497087	4497307	TCCCAAATATGTGCGATTCA	59.891	20	CCCCAACTTGTTTGGGACTA	59.824	20	103	4497087	4497189
B1M149	no	1	p3	(CCT)8	24	4497834	4497857	IG	TCGACCCCAAATATCGAAAG	59.894	20	AGTCGATGATAGTCGGACGG	60.096	20	212	4497776	4497987	AAAGGTGTCCTTCTGAGGCA	59.844	20	AGTCGATGATAGTCGGACGG	60.096	20	196	4497792	4497987	CGAAAGGTGTCCTTCTGAGG	59.837	20	AGTCGATGATAGTCGGACGG	60.096	20	198	4497790	4497987
B1M150	no	1	c*	(C)11(CCCCA)6*	37	4582238	4582274	IG	CTAATATGCCACCGCTCGTT	60.117	20	CACGAACTGCAGCAAGAAAA	60.172	20	253	4582098	4582350	TCGTTATTTCTCTCGACCCG	60.206	20	CACGAACTGCAGCAAGAAAA	60.172	20	238	4582113	4582350	CTAATATGCCACCGCTCGTT	60.117	20	TGACGTCCATGTGAAGGAAG	59.676	20	229	4582098	4582326
B1M151	yes	1	c	(A)11gaagagcgattggatctctcaagaaaac(A)14	53	4677810	4677862	IG	TTTCGAGGGCAAGCTGTAGT	60.015	20	CGAAAAACGTAGGTGCCATT	59.996	20	275	4677772	4678046	TTCGAGGGCAAGCTGTAGTT	60.015	20	CGAAAAACGTAGGTGCCATT	59.996	20	274	4677773	4678046	TTTCGAGGGCAAGCTGTAGT	60.015	20	GAGCAGTGCCTGAACATTGA	59.992	20	201	4677772	4677972
B1M152	no	1	p3	(GAA)11	33	4793545	4793577	IG	TCCGTGAAGTGTTGGATGAA	60.088	20	ATCAAGGTGACCCACTGCTC	60.12	20	257	4793438	4793694	TTCCGTGAAGTGTTGGATGA	60.088	20	ATCAAGGTGACCCACTGCTC	60.12	20	258	4793437	4793694	TCCGTGAAGTGTTGGATGAA	60.088	20	CATGTCAATCTTGACCGCAC	60.12	20	176	4793438	4793613
B1M153	yes	1	p2	(AG)17	34	4799180	4799213	IG	GGAGGGAGAAGGGAAAGAGA	59.749	20	GAGTACAGAAGCCAGACCGC	60.02	20	262	4798982	4799243	GAGAGGAGGAAGAAGGGAGG	59.367	20	GAGTACAGAAGCCAGACCGC	60.02	20	241	4799003	4799243	GGAGGGAGAAGGGAAAGAGA	59.749	20	GCGTGAGTACAGAAGCCAGA	59.191	20	266	4798982	4799247
B1M154	yes	1	p1	(C)23	23	4822021	4822043	IG	TGGAAAACCAGGCGAATTAC	59.938	20	GTGCCTCTCATTCCCAGAAA	60.195	20	141	4821967	4822107	TGGAAAACCAGGCGAATTAC	59.938	20	CTTCCTGGTGCCTCTCATTC	59.803	20	148	4821967	4822114	CTGGAAAACCAGGCGAATTA	60.067	20	GTGCCTCTCATTCCCAGAAA	60.195	20	142	4821966	4822107
B1M155	yes	1	p4	(AATT)5	20	4840192	4840211	G	TGTCGCTCCTGCATCTATTG	59.972	20	TGTGATGGATTTTGCTTCCA	60.049	20	233	4840011	4840243	GCATAACATAGCGGAAGGGA	60.06	20	TGTGATGGATTTTGCTTCCA	60.049	20	214	4840030	4840243	GCATAACATAGCGGAAGGGA	60.06	20	TGTTGCAGTGTTGAAACGGT	60.199	20	272	4840030	4840301
B1M156	yes	1	c	(G)10taaaatggcggaaaaggacaacctacgaaaggagggggagggatggcgatctggagaagcggcgacgtgttccatcatgagaaaggcggttgtgtt(GA)10	126	4845506	4845631	IG	ATCGTTGTTCCATACGCCTC	59.962	20	GATTGTTGCCCTTTTCAACG	60.481	20	254	4845406	4845659	GTTCCATACGCCTCAACCAT	59.82	20	GATTGTTGCCCTTTTCAACG	60.481	20	248	4845412	4845659	ATGGATGATACGGTCGTTGG	60.603	20	GGGTGCTTTGGTACTCCAGA	60.111	20	268	4845466	4845733
B1M157	no	1	p2	(AC)30	60	4913858	4913917	IG	GTAAGTGACGGCTGAGAGGG	59.867	20	GGAGTGTTGGCTGTAGCCTG	60.854	20	225	4913716	4913940	GGTAAGTGACGGCTGAGAGG	59.867	20	GGAGTGTTGGCTGTAGCCTG	60.854	20	226	4913715	4913940	GCCAGGAAAACAGACACACA	59.726	20	AAGGAAAAGTTGGATGCTGG	59.17	20	237	4913831	4914067
B1M158	yes	1	p3	(GCT)7	21	4941960	4941980	IG	TCAAACTCTGGGGGAACAAC	59.943	20	TTTGTGGAGAGGTGAGGAGG	60.229	20	192	4941915	4942106	CTCAAACTCTGGGGGAACAA	60.081	20	TTTGTGGAGAGGTGAGGAGG	60.229	20	193	4941914	4942106	GCAAGAGCAAAACACCAACA	59.888	20	TTTGTGGAGAGGTGAGGAGG	60.229	20	219	4941888	4942106
B1M159	yes	1	c	(CCT)5cg(TCA)6	35	4960853	4960887	G	CAGCAAGGTCTTCCATGTCA	59.831	20	TGATACCCGTTGTAGAGGGC	59.955	20	240	4960816	4961055	TGTCCTGATGATCGGAGTGA	60.205	20	GAGTTGGAAGGGGAGGAGTC	60.05	20	195	4960718	4960912	ACCATTCTCTGCTCCATTCG	60.218	20	GAGTTGGAAGGGGAGGAGTC	60.05	20	162	4960751	4960912
B1M160	yes	1	p3	(CGG)9	27	4973773	4973799	IG	GAGCGATGACTACCCTCACG	60.823	20	GAGTAGGTCTGGAACCGCAG	59.867	20	114	4973736	4973849	GAGCGATGACTACCCTCACG	60.823	20	AGTAGGTCTGGAACCGCAGA	59.867	20	113	4973736	4973848	CGTGAGCGATGACTACCCTC	60.823	20	GAGTAGGTCTGGAACCGCAG	59.867	20	117	4973733	4973849
B1M161	yes	1	c	(A)10tctgtaagaacataacatagaggtttattacgtagtacttccttcctcccatatcaagtgtcgaaatattacatgtatgtagacatattttag(TA)6	115	5020897	5021011	IG	AGCAAATCGAAACAAATCGG	60.074	20	ATGTTATCTCCATAGCGCCG	60.081	20	240	5020862	5021101	AGCAAATCGAAACAAATCGG	60.074	20	CTCCATAGCGCCGTTACTTC	59.867	20	233	5020862	5021094	AGCAAATCGAAACAAATCGG	60.074	20	TCTCCATAGCGCCGTTACTT	59.867	20	234	5020862	5021095
B1M162	yes	1	p5	(AAAGA)5	25	5061956	5061980	IG	ATTAGCGCGCAATTCTTTGT	59.881	20	GTGCAGATTTGTCTGCCTGA	59.992	20	260	5061786	5062045	TGTTATCTGGACGCTCGTTG	59.864	20	GTGCAGATTTGTCTGCCTGA	59.992	20	201	5061845	5062045	GGCTTGTTATCTGGACGCTC	59.843	20	GTGCAGATTTGTCTGCCTGA	59.992	20	205	5061841	5062045
B1M163	yes	1	p4	(ACGT)5	20	5111829	5111848	IG	GTAAAGTGCAGAGGGGCGTA	60.27	20	TTTTGTACTTGCGTCCTCCC	60.11	20	255	5111674	5111928	GTAAAGTGCAGAGGGGCGTA	60.27	20	TGCAATGCAGGAAGATTTTG	59.809	20	270	5111674	5111943	TACCGTGTCAGGTCCGTTTT	60.41	20	TTTTGTACTTGCGTCCTCCC	60.11	20	160	5111769	5111928
B1M164	yes	1	p4	(CTTT)6	24	5119623	5119646	IG	TTTCCATCAAGCATCCATCA	60.009	20	CATTCCATGTCGCTCTAGCA	59.972	20	255	5119482	5119736	AATTGCCATTTCCATCAAGC	59.907	20	CATTCCATGTCGCTCTAGCA	59.972	20	263	5119474	5119736	CTGTAGGCAGGAGAGATGGG	59.82	20	CATTCCATGTCGCTCTAGCA	59.972	20	143	5119594	5119736
B1M165	yes	1	p4	(CTGA)5	20	5219189	5219208	IG	TAGGAACCACCCCTGCTTCT	61.008	20	GCATCTCGACCAACACAAGA	59.837	20	256	5218994	5219249	TAGGAACCACCCCTGCTTCT	61.008	20	GGGCAAAGAAACAGCATCTC	59.82	20	269	5218994	5219262	CATAGGAACCACCCCTGCT	59.935	19	GCATCTCGACCAACACAAGA	59.837	20	258	5218992	5219249
B1M166	yes	1	c	(C)15aacc(CA)8	35	5254258	5254292	IG	CTCGTTGATCTTGAATCGCA	59.948	20	ACCTCCTCTCCTCTCCTTGC	59.952	20	147	5254233	5254379	CTCGTTGATCTTGAATCGCA	59.948	20	GGTTGGTATTCCCACCTCCT	60.052	20	160	5254233	5254392	CTCGTTGATCTTGAATCGCA	59.948	20	CTCCTCTCCTTGCTGATTGG	59.943	20	140	5254233	5254372
B1M167	yes	1	p4	(CATG)5	20	5265212	5265231	IG	CTTGCCCTCATTTGTCCCTA	60.066	20	TTGTCCACTTGCATGCTCTC	59.992	20	275	5265098	5265372	TTGCCCTCATTTGTCCCTAC	59.933	20	TTGTCCACTTGCATGCTCTC	59.992	20	274	5265099	5265372	CTTGCCCTCATTTGTCCCTA	60.066	20	GTCCACTTGCATGCTCTCTG	59.577	20	273	5265098	5265370
B1M168	yes	1	p2	(GA)10	20	5266876	5266895	IG	CGTTTTTCATGGATGCTGTG	60.111	20	AAGGTTATTTCTCTCGCGCA	59.982	20	222	5266736	5266957	CACGTTTTTCATGGATGCTG	60.111	20	AAGGTTATTTCTCTCGCGCA	59.982	20	224	5266734	5266957	CGTTTTTCATGGATGCTGTG	60.111	20	TCTCTCGCGCAGTAGCAGTA	60.058	20	213	5266736	5266948
B1M169	yes	1	c	(TCC)6tgctgcgtccatagccatctcaattcctgtcgccgtcct(CTG)5	72	5267478	5267549	G	GATGTCACACGGCAGTATCG	60.144	20	AATTCCCCCGAAATCTCATC	60.096	20	240	5267429	5267668	CGATGTCACACGGCAGTATC	60.144	20	AATTCCCCCGAAATCTCATC	60.096	20	241	5267428	5267668	GATGTCACACGGCAGTATCG	60.144	20	GAGACGCCCGTGTCCTATTA	60.096	20	194	5267429	5267622
B1M170	yes	1	p4	(CGGT)6	24	5272092	5272115	IG	TTTGTTGGGGGAGTTGGTAG	59.824	20	CCTGGTCTCATCCCCATCTA	59.879	20	227	5272065	5272291	CTTTGTTGGGGGAGTTGGTA	59.824	20	CCTGGTCTCATCCCCATCTA	59.879	20	228	5272064	5272291	CTTTGTTGGGGGAGTTGGTA	59.824	20	TCTCATCCCCATCTACCAGG	59.879	20	223	5272064	5272286
B1M171	yes	1	p2	(TC)10	20	5281054	5281073	IG	CTCCTCGAGCTTGTGCTCTT	59.891	20	TAGTCTAATCCCGTCACCCG	59.948	20	188	5280982	5281169	TATGTTTGCAGCTTTGCCAC	59.879	20	TAGTCTAATCCCGTCACCCG	59.948	20	169	5281001	5281169	CTCCTCGAGCTTGTGCTCTT	59.891	20	CCATTCTCTGCCTGAACGAT	60.218	20	126	5280982	5281107
B1M172	yes	1	p4	(AGCA)5	20	5345692	5345711	IG	CACGCTGAAACCTGAATCAA	59.84	20	AAAGCATCGGACGGTACAAG	60.132	20	273	5345524	5345796	CACGCTGAAACCTGAATCAA	59.84	20	GCATCGGACGGTACAAGAGT	60.142	20	270	5345524	5345793	CACGCTGAAACCTGAATCAA	59.84	20	ACGCTCTCTACGCTACGCAT	60.205	20	213	5345524	5345736
B1M173	yes	1	c*	(GA)7(AGAT)15*	71	5378163	5378233	G	TTTAGCAGGCGGACATGAGT	60.796	20	CAAGCATATCTGGCCATTGA	59.646	20	173	5378091	5378263	TTTAGCAGGCGGACATGAGT	60.796	20	ATTTGCAAGACCCAAGCAAT	59.574	20	279	5378091	5378369	TTTAGCAGGCGGACATGAGT	60.796	20	ACCAAGCATATCTGGCCATT	59.415	20	175	5378091	5378265
B1M174	yes	1	p2	(GT)10	20	5394081	5394100	IG	GCAAGGCCAGCAGAGATTAG	60.118	20	GCGTTGACGTATCAACATGG	59.995	20	269	5393876	5394144	GCAAGGCCAGCAGAGATTAG	60.118	20	CGTTGACGTATCAACATGGC	59.995	20	268	5393876	5394143	GTGTCTGCTGGGTTTGGTCT	60.159	20	CGTTGACGTATCAACATGGC	59.995	20	138	5394006	5394143
B1M175	yes	1	c	(GT)7c(TA)9	33	5404679	5404711	G	CGTGCATATAGAATTTTCCGC	59.6	21	CTGGGAGAGCATTCAACAGC	60.945	20	280	5404634	5404913	CGTGCATATAGAATTTTCCGC	59.6	21	GGCATATTGATGAGACACCG	58.953	20	132	5404634	5404765	CGTGCATATAGAATTTTCCGC	59.6	21	TGGGAGAGCATTCAACAGC	59.934	19	279	5404634	5404912
B1M176	yes	1	p3	(AAG)22	66	5425527	5425592	IG	TATTCCACTCGGACGACTCC	60.073	20	CTACGCTGCTGATCTGCTTG	59.911	20	217	5425434	5425650	GCCGATACCAAGCCTACAAA	60.096	20	CTACGCTGCTGATCTGCTTG	59.911	20	153	5425498	5425650	CAAACGCGGTGATTAGGAGT	60.132	20	CTACGCTGCTGATCTGCTTG	59.911	20	177	5425474	5425650
B1M177	no	1	c	(A)12gctttgtcggcggctattatgtgggccttcggcaaagccacctttgccggctgctatttttcggggccgccggcaaagggttaa(T)10cttcggttcaattcgaacgggggacgtttgag(A)10	148	5499217	5499364	IG	TGGTTGATTTACATCACAAAACA	57.994	23	GAATTGAACCGGGAAGAAAA	58.995	20	252	5499182	5499433	TGGTTGATTTACATCACAAAACA	57.994	23	GAATTGAACCGGGAAGAAAAA	60.279	21	252	5499182	5499433	TGGTTGATTTACATCACAAAACA	57.994	23	AATTGAACCGGGAAGAAAAA	58.531	20	251	5499182	5499432
B1M178	yes	1	p2	(AG)21	42	5625503	5625544	IG	ACGAGGGAGGGAAGAGAGAG	59.945	20	TTGGGTGTTGCAGAAGTTCA	60.278	20	263	5625433	5625695	AGACGAGGGAGGGAAGAGAG	59.945	20	TTGGGTGTTGCAGAAGTTCA	60.278	20	265	5625431	5625695	GGAGGGAAGAGAGAGGGAGA	59.883	20	CACGTCTCTAGCCGTCCATT	60.277	20	171	5625438	5625608
B1M179	yes	1	p3	(AAT)8	24	5632351	5632374	G	ATGTGTAGAGCAGCAAGCGA	59.77	20	CCACTATCGAAAACCAGGCT	59.195	20	258	5632250	5632507	ATGTGTAGAGCAGCAAGCGA	59.77	20	TGGGAATTCTGAAATGCAAA	59.087	20	279	5632250	5632528	ATGTGTAGAGCAGCAAGCGA	59.77	20	ACCACTATCGAAAACCAGGC	59.056	20	259	5632250	5632508
B1M180	yes	1	c	(AT)7(AG)11	36	5633335	5633370	IG	CCGGGTGCTCAAGAGAAATA	60.206	20	GGGACTTCCCTGACCAAATC	60.693	20	216	5633251	5633466	CCGGGTGCTCAAGAGAAATA	60.206	20	AACCAAATTCCCAACAGCAT	59.292	20	144	5633251	5633394	TCTTCCGGTTTGCAGAAAAT	59.685	20	AACCAAATTCCCAACAGCAT	59.292	20	250	5633145	5633394
B1M181	yes	1	p4	(TATC)5	20	5703102	5703121	IG	GGCATGTAGTGCCAGGAAAT	59.962	20	ATGGTTCAATTTGTTTCGCC	59.807	20	115	5703039	5703153	TGCATACTAGGCAGGTCACG	59.888	20	ATGGTTCAATTTGTTTCGCC	59.807	20	239	5702915	5703153	GGCATGTAGTGCCAGGAAAT	59.962	20	TTCAATTTGTTTCGCCCTCT	59.685	20	111	5703039	5703149
B1M182	yes	1	p1	(A)23	23	5816874	5816896	G	AAGCGGAGGGACTAGGAAAA	60.2	20	GACACCTAGGACGACGAACC	59.579	20	165	5816851	5817015	TCTTCGAGATCGGAGAGAGC	59.786	20	GACACCTAGGACGACGAACC	59.579	20	256	5816760	5817015	AAAACAGAAGCGGAGGGACT	60.247	20	GACACCTAGGACGACGAACC	59.579	20	172	5816844	5817015
B1M183	yes	1	c*	(AG)11(G)11*	32	5823703	5823734	IG	CACCAAAAGGAAAGCACACA	59.734	20	AGTTCATCGGTACTCCGCAC	60.142	20	236	5823567	5823802	CACCAAAAGGAAAGCACACA	59.734	20	GTTCATCGGTACTCCGCACT	60.142	20	235	5823567	5823801	CACCAAAAGGAAAGCACACA	59.734	20	GATGGCACCAGAGGTCATTC	60.484	20	214	5823567	5823780
B1M184	yes	1	p2	(CT)15	30	5841044	5841073	G	TCCTTCCTTTATTCCTCCCC	59.352	20	ACGAAACGAACGAGCTGAAT	59.882	20	274	5841004	5841277	TCCTTCCTTTATTCCTCCCC	59.352	20	AAATCAGAAGCCACCGACAC	60.119	20	238	5841004	5841241	TCCCCCTCCTTCCTTTATTC	59.352	20	AAATCAGAAGCCACCGACAC	60.119	20	244	5840998	5841241
B1M185	yes	1	c	(A)10tctagctaggaatcgatcgaaccaagcttcatgccatcctaggttatataaacaattagctaccagt(G)19	96	5853727	5853822	IG	ATAGCCCACCACCACTACCA	60.255	20	CTCCTCCTTGGCTCCAAATC	61.095	20	231	5853666	5853896	ATAGCCCACCACCACTACCA	60.255	20	TCCTCCTTGGCTCCAAATC	60.142	19	230	5853666	5853895	CAACCAACGAAAAGGGAGAA	60.081	20	TCCAAATCCAGCAAGACGAG	61.316	20	277	5853608	5853884
B1M186	yes	1	p3	(GGA)8	24	5866349	5866372	IG	ACCGGAGCAACATACCTCAC	59.997	20	GTCTCCATCCCCATCTCCTC	60.828	20	263	5866242	5866504	CGGAGCAACATACCTCACCT	60.134	20	GTCTCCATCCCCATCTCCTC	60.828	20	261	5866244	5866504	ACCGGAGCAACATACCTCAC	59.997	20	TCTCCATCCCCATCTCCTC	59.95	19	262	5866242	5866503
B1M187	yes	1	p2	(GA)11	22	5939567	5939588	IG	CATGTTTTCTGCAAGGCTCA	59.988	20	ACAGGCCAATTTCACCTCTG	60.111	20	170	5939446	5939615	ACTGGGTCCATGTTTTCTGC	59.973	20	ACAGGCCAATTTCACCTCTG	60.111	20	178	5939438	5939615	ATACTCACACGTCGGCCTTC	60.142	20	ACAGGCCAATTTCACCTCTG	60.111	20	128	5939488	5939615
B1M188	yes	1	p3	(GGC)7	21	5941327	5941347	IG	GTCTCCGGCTCCTCTTTCTT	59.957	20	CGACATCGAGTACGACGAGA	60.008	20	279	5941194	5941472	CTCTGGCATCGTCTCCTTCT	59.555	20	CGACATCGAGTACGACGAGA	60.008	20	199	5941274	5941472	GTCTCCGGCTCCTCTTTCTT	59.957	20	AAGGCCTGCAAGATCATCAA	60.744	20	194	5941194	5941387
B1M189	yes	1	p3	(TCT)9	27	5954156	5954182	IG	TGCAGAGGTACAAGCAGGTG	60.049	20	TGCTGCAAACCAAATTACACA	60.162	21	271	5953952	5954222	GTCATCCAGGCCACAACC	59.892	18	CGAGGTCTTTGAGCTTCCAC	59.989	20	276	5954119	5954394	GTCATCCAGGCCACAACC	59.892	18	ACGAGGTCTTTGAGCTTCCA	59.989	20	277	5954119	5954395
B1M190	no	1	c	(TG)7(AG)7	28	6007505	6007532	IG	AGACATACCTTAACCCGCGA	59.592	20	GTACGTTCTCCCCGCTCTCT	60.786	20	186	6007397	6007582	CAACTGCAGTAGGAGGGGAG	59.861	20	CCTGCCCCTCTGTTCTCTC	59.929	19	220	6007336	6007555	CAACTGCAGTAGGAGGGGAG	59.861	20	CACACCGCAGGTACGTTCT	59.76	19	257	6007336	6007592
B1M191	yes	1	c	(AT)9tgatagtatacttattgatattgtagttattaatacatttttctgtaagtttggttag(A)10	86	6140544	6140629	IG	CTATGGGTGGACTCAGCCTC	59.679	20	CATGTTGTTTTTCGGTGTCG	60.004	20	271	6140441	6140711	GGACTCAGCCTCCACACAAG	60.861	20	CATGTTGTTTTTCGGTGTCG	60.004	20	263	6140449	6140711	AACTATGGGTGGACTCAGCC	59.018	20	CATGTTGTTTTTCGGTGTCG	60.004	20	273	6140439	6140711
B1M192	yes	1	c*	(C)15(CA)6*	26	6174567	6174592	G	CTTGTCTCCTACCCCCACAA	59.959	20	GGAGGACGAAGCTCACAGTC	59.993	20	152	6174537	6174688	CTTGTCTCCTACCCCCACAA	59.959	20	AATGAGGAGGACGAAGCTCA	59.95	20	157	6174537	6174693	CTTGTCTCCTACCCCCACAA	59.959	20	AAATCACCGCTTGAATGAGG	60.074	20	170	6174537	6174706
B1M193	yes	1	p3	(GAA)20	60	6274742	6274801	IG	TTGTCATTCGCTCTCTGTGG	59.984	20	GTATTCCCACCCCCAATACC	60.131	20	211	6274686	6274896	TTGTCATTCGCTCTCTGTGG	59.984	20	GGTATTCCCACCCCCAATAC	60.131	20	212	6274686	6274897	TTGTCATTCGCTCTCTGTGG	59.984	20	ACACACGGGAGAAAAACTGC	60.156	20	176	6274686	6274861
B1M194	yes	1	p4	(CATC)6	24	6304295	6304318	IG	GCGATCGATATCTAGGCTGC	59.936	20	TTTAAACCCGTGGAAAACCA	60.194	20	150	6304227	6304376	TCGCGATCGATATCTAGGCT	59.929	20	TTTAAACCCGTGGAAAACCA	60.194	20	152	6304225	6304376	AATAATCCACAGAGGCGCAC	60.103	20	TTTAAACCCGTGGAAAACCA	60.194	20	110	6304267	6304376
B1M195	yes	1	c	(AG)6gcgacgaggaaga(AG)6	37	6308835	6308871	G	TAATAATCGGCAGGGAAGCA	60.548	20	TGGGCTCCTATTTTTGTTGC	60.074	20	211	6308758	6308968	AAGCGCGATCAGACAGAGAG	60.844	20	TGGGCTCCTATTTTTGTTGC	60.074	20	192	6308777	6308968	GCGATCAGACAGAGAGGACA	59.078	20	TGGGCTCCTATTTTTGTTGC	60.074	20	188	6308781	6308968
B1M196	yes	1	p5	(GATTC)5	25	6377793	6377817	G	CAGTTCAACTCCAACCTCCC	59.549	20	CGTGGTAGGTCACGTAGCTG	59.385	20	268	6377769	6378036	TACAAGCCTCCAGTCTTCCG	60.388	20	GAGGAGACCACCTCTTCCAA	59.228	20	256	6377728	6377983	AGTTCAACTCCAACCTCCCA	59.549	20	GAGGAGACCACCTCTTCCAA	59.228	20	214	6377770	6377983
B1M197	yes	1	p4	(AGGC)5	20	6479510	6479529	IG	GGGATCAATCAAACGACCAG	60.317	20	GACGGATGGATGGTTGTACC	60.057	20	162	6479486	6479647	GGATCAATCAAACGACCAGG	60.317	20	GACGGATGGATGGTTGTACC	60.057	20	161	6479487	6479647	TCCCTCCGCTAATTCCTGTA	59.662	20	GACGGATGGATGGTTGTACC	60.057	20	275	6479373	6479647
B1M198	yes	1	p2	(CT)14	28	6514738	6514765	IG	GAGTTCTCCCTTCTCCACCA	59.228	20	AGCTCCCTTGCAAGATCAAA	59.955	20	212	6514690	6514901	TGAGTTCTCCCTTCTCCACC	59.228	20	AGCTCCCTTGCAAGATCAAA	59.955	20	213	6514689	6514901	GAGTTCTCCCTTCTCCACCA	59.228	20	AACCCGACACAAGAACCAAC	59.867	20	153	6514690	6514842
B1M199	yes	1	c	(T)11gcatttagtctttaccatgcaagttacagtcgc(A)10	54	6569453	6569506	G	TTGGACTTCCATGCAAATGA	60.049	20	GGGGCAAGATGAAGAATCAA	60.014	20	194	6569425	6569618	TTGGACTTCCATGCAAATGA	60.049	20	CTCTTCCGGCTCTTGTTTTG	59.986	20	217	6569425	6569641	CGGATGAACGATCCAAAGTT	59.933	20	GGGGCAAGATGAAGAATCAA	60.014	20	244	6569375	6569618
B1M200	yes	1	p1	(G)20	20	6572586	6572605	IG	GGGGACAGGGGGAGATATAA	59.974	20	AGGTCCAAGTTGCAAGCAGT	59.914	20	273	6572462	6572734	ATTGGCATCAGCAACATCAA	60.08	20	AGGTCCAAGTTGCAAGCAGT	59.914	20	238	6572497	6572734	ATTCATTGGCATCAGCAACA	60.08	20	AGGTCCAAGTTGCAAGCAGT	59.914	20	242	6572493	6572734
B1M201	yes	1	c	(A)13gggctcctcaccaagaag(A)10	41	6586407	6586447	IG	CCTGAAAAAGGCCCATCTAA	59.155	20	CCGCGTTCATAGTTCAGACA	59.864	20	227	6586276	6586502	CCTGAAAAAGGCCCATCTAA	59.155	20	TCATCCGCGTTCATAGTTCA	60.22	20	231	6586276	6586506	CAAACAGAACAGGCTCCTCG	60.964	20	CCGCGTTCATAGTTCAGACA	59.864	20	141	6586362	6586502
B1M202	yes	1	c	(T)10gaggaatcagcggggga(G)11	38	6662635	6662672	IG	TAACCACAATGGCACTTGGA	59.964	20	ACGGGTCTTGACCCATGTAA	60.232	20	249	6662482	6662730	TAACCACAATGGCACTTGGA	59.964	20	CGGGTCTTGACCCATGTAAC	60.232	20	248	6662482	6662729	TAACCACAATGGCACTTGGA	59.964	20	TAACTTCGCCCGTTTGAGTT	59.747	20	232	6662482	6662713
B1M203	yes	1	p2	(TA)21	42	6686131	6686172	G	AGTCGTCAAACAGCATGCAC	59.912	20	CATTGCACAGTTCCCTTGTG	60.152	20	199	6686055	6686253	GTGGAAGTCGTCAAACAGCA	59.88	20	CATTGCACAGTTCCCTTGTG	60.152	20	204	6686050	6686253	AGTCGTCAAACAGCATGCAC	59.912	20	TTGCACAGTTCCCTTGTGAC	59.726	20	197	6686055	6686251
B1M204	yes	1	c	(TG)9tc(TA)16	52	6702877	6702928	IG	AAGTAGGATTCGGGGCCTTA	59.924	20	ATGGCATGGCAACTTTATGC	60.867	20	226	6702842	6703067	AAGTAGGATTCGGGGCCTTA	59.924	20	GAAATTGGTGGACGAGATTGA	59.925	21	198	6702842	6703039	AAGTAGGATTCGGGGCCTTA	59.924	20	TTGAGAAGAAATTGGTGGACG	60.096	21	205	6702842	6703046
B1M205	yes	1	p4	(TGGC)5	20	6766755	6766774	IG	TGGTGTTTTATTGGTGGGGT	59.948	20	CAAGGGTCAACAGTCACACG	60.194	20	247	6766567	6766813	GTGGTGTTTTATTGGTGGGG	59.948	20	CAAGGGTCAACAGTCACACG	60.194	20	248	6766566	6766813	TGGTGTTTTATTGGTGGGGT	59.948	20	TTAGACCTCAGGCCCACAAG	60.246	20	263	6766567	6766829
B1M206	yes	1	p2	(TC)12	24	6846186	6846209	IG	GGAGCTTGGCAGAGTTCATC	59.957	20	GGTTTGAGCTGTGAAGGGAG	59.844	20	269	6846076	6846344	GGAGCTTGGCAGAGTTCATC	59.957	20	GAGGGTTTGAGCTGTGAAGG	59.844	20	272	6846076	6846347	GAAAAGACGGAACAACCCCT	60.34	20	ACATCTCCGGCTATGAATCG	60.059	20	272	6846150	6846421
B1M207	yes	1	c	(ACACA)5acacgcaacgcaacgcaacgatacgataggataggatag(GATAC)6	94	6896027	6896120	IG	GGTTATGCCTAGTTCCATGTCC	59.731	22	GGGACAACTCGACATGATGC	61.515	20	267	6895906	6896172	TGTGAGGTTATGCCTAGTTCCA	59.632	22	AAAAGGGACAACTCGACATGA	59.583	21	276	6895901	6896176	TGTGAGGTTATGCCTAGTTCCA	59.632	22	GGGACAACTCGACATGATGC	61.515	20	272	6895901	6896172
B1M208	yes	1	p4	(GCTG)5	20	6899260	6899279	IG	GCGAGAAATGGTGGTTGATT	59.939	20	TGAGTGGCGAGATGTTTCAG	59.984	20	277	6899232	6899508	GCGAGAAATGGTGGTTGATT	59.939	20	GTGAGTGGCGAGATGTTTCA	59.837	20	278	6899232	6899509	GAATGCGAGAAATGGTGGTT	59.939	20	ATTGATCTGATTGATCCGGG	59.709	20	141	6899228	6899368
B1M209	yes	1	p5	(AAATA)5	25	6911812	6911836	IG	TGCACTGCACACTTTCTCCT	59.622	20	TGGGTGTCACATGAAAATGG	60.216	20	201	6911763	6911963	CTGCACTGCACACTTTCTCC	59.622	20	TGGGTGTCACATGAAAATGG	60.216	20	202	6911762	6911963	CCTGCACTGCACACTTTCTC	59.622	20	TGGGTGTCACATGAAAATGG	60.216	20	203	6911761	6911963
B1M210	yes	1	p4	(AACA)6	24	6925911	6925934	IG	TCCAACCCTGACTACCTTGG	59.959	20	GAGAGAGCAGCTTGATTCGG	60.24	20	258	6925731	6925988	TCCAACCCTGACTACCTTGG	59.959	20	GGAGAGAGCAGCTTGATTCG	60.24	20	259	6925731	6925989	TCCAACCCTGACTACCTTGG	59.959	20	GGAACGACATGGCGATAGAG	60.624	20	229	6925731	6925959
B1M211	yes	1	c	(CGC)7ccatgctggcctcgccgtggaggatgttgaagccgctggtggtgccggaggacatgcccagctgctggccgtgcccgtgctgcgcggcggccgc(CTG)7	136	6929399	6929534	G	CGTAGTCGGAGAAGACGCC	60.95	19	GGTCGTCGATGATGTACGC	60.096	19	225	6929356	6929580	GTAGTCGGAGAAGACGCCG	60.95	19	GGTCGTCGATGATGTACGC	60.096	19	224	6929357	6929580	CCGTAGTCGGAGAAGACGC	60.95	19	GGTCGTCGATGATGTACGC	60.096	19	226	6929355	6929580
B1M212	yes	1	p1	(C)23	23	6935750	6935772	IG	AGAGAGAGAGACGGACGCTG	59.883	20	TTTAGGCGTAAATGGCATGG	60.821	20	266	6935636	6935901	GAGACAGGCAGAGAGGAGGA	59.663	20	GACCCCTACGACGAGCTTTT	60.63	20	269	6935658	6935926	GAGACAGGCAGAGAGGAGGA	59.663	20	TTTAGGCGTAAATGGCATGG	60.821	20	244	6935658	6935901
B1M213	yes	1	p2	(GA)17	34	6951635	6951668	IG	TTTGAAAGAAAATCCAGGCG	60.181	20	ATGCATGTACTGCAGTTGCC	59.753	20	220	6951573	6951792	GATCAGACGCCTGGTTTTGT	60.119	20	TCCCTGCAGTCACAGATTCA	60.402	20	206	6951506	6951711	TTTGAAAGAAAATCCAGGCG	60.181	20	TCCCTGCAGTCACAGATTCA	60.402	20	139	6951573	6951711
B1M214	yes	1	p5	(ATAAA)5	25	7059244	7059268	G	TTTATGCGCGCAATACATTT	59.227	20	CGAAGGCTAAATGGAAGCAG	59.975	20	271	7059109	7059379	GCGCGCAATACATTTCATAC	59.201	20	CGAAGGCTAAATGGAAGCAG	59.975	20	266	7059114	7059379	GCGCGCAATACATTTCATAC	59.201	20	TAGCACCGAAGGCTAAATGG	60.223	20	272	7059114	7059385
B1M215	yes	1	p3	(TTA)15	45	7060964	7061008	IG	TCTTTGTTTCCCTTTTCCCC	60.271	20	AACGATGATTGGGACCAAAA	60.17	20	128	7060930	7061057	TCTTTGTTTCCCTTTTCCCC	60.271	20	TTGGGACCAAAATCAGCATT	60.309	20	120	7060930	7061049	TCTTTGTTTCCCTTTTCCCC	60.271	20	CAGCTTGATATGCTCGCAAC	59.596	20	256	7060930	7061185
B1M216	yes	1	p3	(TTA)9	27	7099620	7099646	G	CGGTGTCAGCAACAATCAAC	60.16	20	CATTCCCCCATGTGATTTTC	59.991	20	250	7099593	7099842	TTTCGGTGTCAGCAACAATC	59.697	20	CATTCCCCCATGTGATTTTC	59.991	20	253	7099590	7099842	TCTTGTTTCGGTGTCAGCAA	60.427	20	TCATTCCCCCATGTGATTTT	59.991	20	259	7099585	7099843
B1M217	yes	1	c	(AT)6cgatcggtcaaacagatcgaaccccgagctcatc(CA)7	60	7104984	7105043	IG	CATATATCCGGTTGGGTTCG	60.031	20	ATCTGCCAAGTTACCAGCGT	59.763	20	246	7104889	7105134	CATATATCCGGTTGGGTTCG	60.031	20	CCAGCGTCCTCAAGACAAAT	60.255	20	233	7104889	7105121	CATATATCCGGTTGGGTTCG	60.031	20	GCGTCCTCAAGACAAATCGT	60.263	20	230	7104889	7105118
B1M218	yes	1	c	(TG)6(TA)6tgggtgatttcttatcgtcttcccaggcagttccacccgaagggaacacttctctacggttacaaggttctcatttcaacgc(CA)6	118	7106427	7106544	IG	CCCGCGTAGCAATCTTACTC	59.867	20	GTGGGTGCTTATGCTAGGGA	60.096	20	251	7106353	7106603	GTTCCCGCGTAGCAATCTTA	60.23	20	GTGGGTGCTTATGCTAGGGA	60.096	20	254	7106350	7106603	TTCCCGCGTAGCAATCTTAC	60.23	20	GTGGGTGCTTATGCTAGGGA	60.096	20	253	7106351	7106603
B1M219	yes	1	c	(C)13gaccccc(A)10	30	7187354	7187383	G	TCCACCCTCATACATTCCAAA	60.177	21	AAGACTAGCTAGGTGCCCGC	60.914	20	247	7187326	7187572	TTCCACCCTCATACATTCCAA	60.177	21	AAGACTAGCTAGGTGCCCGC	60.914	20	248	7187325	7187572	CTTCCACCCTCATACATTCCA	59.799	21	AAGACTAGCTAGGTGCCCGC	60.914	20	249	7187324	7187572
B1M220	yes	1	c	(T)10atgaaacaacacagcgttccattatattgccaagtacaacaacacacacacaaaagaagatggaagcaagtac(G)16	99	7289587	7289685	G	TCCAACGTCATTAAGTTTGCAC	60.039	22	AAATGTTGCTGTTGCACTCG	59.911	20	230	7289550	7289779	TCCAACGTCATTAAGTTTGCAC	60.039	22	CCACAGAGAGGGATGAGGAG	59.785	20	261	7289550	7289810	TCCAACGTCATTAAGTTTGCAC	60.039	22	ACCACAGAGAGGGATGAGGA	59.638	20	262	7289550	7289811
B1M221	yes	1	p2	(GA)11	22	7295329	7295350	IG	CTTGCATTGCATCTCTTGGA	59.948	20	TGGATGGAGATAGTGGCACA	60.072	20	237	7295253	7295489	TTTAGAGCTGCCGAACAGGT	60.015	20	CGATCGGTGAAGGTGAAGTT	60.111	20	278	7295113	7295390	CTTGCATTGCATCTCTTGGA	59.948	20	CGATCGGTGAAGGTGAAGTT	60.111	20	138	7295253	7295390
B1M222	yes	1	p3	(GTC)7	21	7374852	7374872	IG	CCGACATCTTCGTCTTCGTC	60.801	20	ATATCATCCTGCCCACATCC	59.592	20	214	7374774	7374987	CCGACATCTTCGTCTTCGTC	60.801	20	CGATATCATCCTGCCCACAT	60.712	20	216	7374774	7374989	ATCTTCGTCTTCGTCGACCC	61.566	20	ATATCATCCTGCCCACATCC	59.592	20	209	7374779	7374987
B1M223	yes	1	c*	(A)11(AC)8*	26	7422687	7422712	IG	TGCGTGGATCACTGCTAGTC	60.016	20	CCATGCTTCACATTTTGTGG	59.964	20	200	7422555	7422754	TGCGTGGATCACTGCTAGTC	60.016	20	CTCCCCATGCTTCACATTTT	59.933	20	204	7422555	7422758	TGCGTGGATCACTGCTAGTC	60.016	20	ATGCAGATCCAACATCACGA	60.08	20	228	7422555	7422782
B1M224	yes	1	p3	(GCA)7	21	7429907	7429927	G	AGGAGGAAGCCGAGATCGT	61.288	19	CGTACTCGATCAGCCTCCAC	60.823	20	183	7429776	7429958	AGGAGGAAGCCGAGATCGT	61.288	19	GTACTCGATCAGCCTCCACG	60.823	20	182	7429776	7429957	GGAGGAAGCCGAGATCGT	60.312	18	CGTACTCGATCAGCCTCCAC	60.823	20	182	7429777	7429958
B1M225	yes	1	p1	(G)22	22	7449580	7449601	IG	GTGACGTGACCTCTCCGTTT	60.159	20	CCACGGCGAGTTATAAGAGC	59.867	20	200	7449539	7449738	GTGACGTGACCTCTCCGTTT	60.159	20	GCGAGTTATAAGAGCGCGAC	60.145	20	195	7449539	7449733	GTGACGTGACCTCTCCGTTT	60.159	20	GGTTCGACATGTTTTACGGG	60.227	20	254	7449539	7449792
B1M226	yes	1	p4	(AAAG)5	20	7492682	7492701	IG	AACCAGAAATCCTCACACGG	59.966	20	CTTTCTTGGGCGTGTAAAGTC	58.893	21	215	7492514	7492728	AACCAGAAATCCTCACACGG	59.966	20	TTTCTTGGGCGTGTAAAGTCT	58.893	21	214	7492514	7492727	AACCAGAAATCCTCACACGG	59.966	20	TTTCTTGGGCGTGTAAAGTC	57.878	20	214	7492514	7492727
B1M227	yes	1	p2	(AC)12	24	7514940	7514963	IG	ATCAACCTAACTTGGCACCG	59.993	20	CCTGATTCCACTGGGTTTGT	59.82	20	278	7514716	7514993	ATCAACCTAACTTGGCACCG	59.993	20	ACCTGATTCCACTGGGTTTG	59.82	20	279	7514716	7514994	CTATCCTCTCGCCGTGACTC	59.973	20	CCTGATTCCACTGGGTTTGT	59.82	20	184	7514810	7514993
B1M228	no	1	p5	(TCTCA)13	65	7541459	7541523	IG	TGAACCTGAACTACTGAACCTGA	58.898	23	GGATAGAATGCAGAGGGAAGG	60.046	21	266	7541368	7541633	CTGAACCTGAACTACTGAACCTGA	59.847	24	GGATAGAATGCAGAGGGAAGG	60.046	21	267	7541367	7541633	TGAACCTGAACTACTGAACCTGA	58.898	23	TGTGACGCTGAACTGTACCA	58.868	20	223	7541368	7541590
B1M229	yes	1	p4	(CTAG)5	20	7547286	7547305	IG	GTTAAATGTCATGTCGGGGC	60.199	20	TGCCGTCGTTTCAGTACATC	59.722	20	272	7547097	7547368	GTTAAATGTCATGTCGGGGC	60.199	20	GCCGTCGTTTCAGTACATCA	59.722	20	271	7547097	7547367	TTGTGCACACCGAAAGGTAG	59.758	20	TGCCGTCGTTTCAGTACATC	59.722	20	165	7547204	7547368
B1M230	yes	1	p2	(TG)12	24	7655009	7655032	G	TTCTAAGTGGTTTGCTGGGG	60.103	20	TTGAACTGGGTGGTGTTGTC	59.415	20	262	7654983	7655244	TTCTAAGTGGTTTGCTGGGG	60.103	20	ACCTTGAACTGGGTGGTGTT	59.325	20	265	7654983	7655247	TCTAAGTGGTTTGCTGGGGT	59.592	20	TTGAACTGGGTGGTGTTGTC	59.415	20	261	7654984	7655244
B1M231	yes	1	c	(GCA)6gcgccggcttcagcaggacgccggagccggggtacatgagccggaagagggtcgacggcggcaggctgacgtgctccgcgccgtccatgc(GCA)5	123	7658363	7658485	IG	TTCAGCGAGAAGGAGACGAT	60.096	20	GTAGTTGAACGCCGCTCC	59.399	18	258	7658322	7658579	GTTCAGCGAGAAGGAGACGA	60.678	20	GTAGTTGAACGCCGCTCC	59.399	18	259	7658321	7658579	AGAAGCTGCGCACTCTGTTC	60.886	20	GTAGTTGAACGCCGCTCC	59.399	18	275	7658305	7658579
B1M232	yes	1	p2	(GA)15	30	7722350	7722379	IG	GAACCACGAGGAGGAGACAG	59.835	20	AAATTCGATTCACTGGACGC	60.081	20	263	7722279	7722541	GAACCACGAGGAGGAGACAG	59.835	20	GCGAAAAGCAACAAAACACA	59.895	20	173	7722279	7722451	ACGAGGAGGAGACAGGACAG	59.425	20	AAATTCGATTCACTGGACGC	60.081	20	258	7722284	7722541
B1M233	yes	1	c*	(G)17(GGT)5*	30	7733304	7733333	IG	AGGTCCTCTCTTTCACGGGT	60.111	20	ATCAAGAAGCTCTCGGGACA	59.95	20	173	7733188	7733360	TTTCACGGGTTTGTTTTTCC	59.817	20	ATCAAGAAGCTCTCGGGACA	59.95	20	163	7733198	7733360	TCCTCTCTTTCACGGGTTTG	60.224	20	ATCAAGAAGCTCTCGGGACA	59.95	20	170	7733191	7733360
B1M234	no	1	c	(TA)15tg(TA)10(GATA)9	88	7741721	7741808	IG	TAGATTCGGTGCAATCATGG	59.499	20	AAATACGGACCGTTCCCTTC	60.187	20	248	7741643	7741890	GGAAGTTTGACAGACGACGG	60.69	20	AAATACGGACCGTTCCCTTC	60.187	20	210	7741681	7741890	GGGAAGTTTGACAGACGACG	60.69	20	AAATACGGACCGTTCCCTTC	60.187	20	211	7741680	7741890
B1M235	yes	1	c	(TA)6gaaagttgaaaccaagtgtgtctgatctttggag(T)10	56	7767319	7767374	IG	CCAGAGGAGCTATGTGAGCC	59.973	20	TACTGCTGCTGGTTCTCCCT	60.012	20	126	7767273	7767398	GCCAGAGGAGCTATGTGAGC	60.127	20	TACTGCTGCTGGTTCTCCCT	60.012	20	127	7767272	7767398	CCAGAGGAGCTATGTGAGCC	59.973	20	GCCCTTGAAGGTTCAGTCAG	59.844	20	279	7767273	7767551
B1M236	yes	1	p1	(G)22	22	7779903	7779924	IG	GGCTTGCTGACTAATAGCGG	60.003	20	TCTCAAACTCGGTTCGTCAA	59.415	20	251	7779713	7779963	TTGACCAGGCTTTGTCCTCT	59.844	20	TCTCAAACTCGGTTCGTCAA	59.415	20	111	7779853	7779963	TGACCAGGCTTTGTCCTCTT	59.844	20	TCTCAAACTCGGTTCGTCAA	59.415	20	110	7779854	7779963
B1M237	yes	1	p1	(G)21	21	7890497	7890517	IG	CAACAAAGTGGCATCAGGTG	60.152	20	GATATGGATGCGGAGATTGG	60.26	20	274	7890323	7890596	AATTTCACACCGAACGAACC	59.836	20	GATATGGATGCGGAGATTGG	60.26	20	196	7890401	7890596	GAACGAACCCCCAAAAATCT	60.166	20	GATATGGATGCGGAGATTGG	60.26	20	185	7890412	7890596
B1M238	yes	1	c	(CA)6cgcacagagagacgaccaggacc(AG)6	47	7960760	7960806	IG	CGAGATTCGGTACCCTCTTG	59.688	20	AGCAGAAGCAGCATCAGTCA	59.887	20	278	7960702	7960979	CGAGATTCGGTACCCTCTTG	59.688	20	CAGCAGAAGCAGCATCAGTC	59.887	20	279	7960702	7960980	CGAGATTCGGTACCCTCTTG	59.688	20	GCAGAAGCAGCATCAGTCAA	60.296	20	277	7960702	7960978
B1M239	yes	1	p4	(ATTT)5	20	8013434	8013453	G	GCAAAATTTCATGTTGGTTCG	60.35	21	CACGATCCGTTCCTCATGTA	59.522	20	260	8013346	8013605	GCAAAATTTCATGTTGGTTCG	60.35	21	ATCAGAGTGCACGATCCGTT	60.688	20	269	8013346	8013614	TGTGCAAAATTTCATGTTGG	58.018	20	CACGATCCGTTCCTCATGTA	59.522	20	263	8013343	8013605
B1M240	yes	1	c	(CTC)6cctaaagcctctctccccacctcctccttttcgcttctac(T)10	68	8052296	8052363	IG	GAGGCTAGGGTTTGCGATTT	60.582	20	AGTCCAGTACTCCACCACCG	60.026	20	184	8052260	8052443	GAGGCTAGGGTTTGCGATTT	60.582	20	GTCTCCCTCCCTCCTCACTC	60.198	20	265	8052260	8052524	GAGGCTAGGGTTTGCGATTT	60.582	20	AATCAAACGACCAAAGCTGC	60.257	20	153	8052260	8052412
B1M241	yes	1	p4	(AACC)5	20	8076629	8076648	IG	CTCCTTCCTTCCTTCCATCC	60.008	20	TTCACCTTTTCCCTGTACGC	60.11	20	164	8076576	8076739	CTCCTTCCTTCCTTCCATCC	60.008	20	TACATTGGCTCCTCCACACA	60.112	20	243	8076576	8076818	ATCACGTCGCTTTGCTCTTT	60.022	20	TTCACCTTTTCCCTGTACGC	60.11	20	144	8076596	8076739
B1M242	yes	1	p1	(T)26	26	8081231	8081256	IG	CATCGATCCCACTGAAAACC	60.317	20	AGAACGCCTCTACGACGAAA	60.015	20	188	8081186	8081373	CCATCGATCCCACTGAAAAC	60.317	20	AGAACGCCTCTACGACGAAA	60.015	20	189	8081185	8081373	CATCGATCCCACTGAAAACC	60.317	20	GAACGCCTCTACGACGAAAC	59.882	20	187	8081186	8081372
B1M243	yes	1	c	(T)11accgaaaactgcaggagaggctccgaga(ATGT)15	99	8092551	8092649	IG	GTAATAAAGCGAGACCGATCC	57.847	21	GCCTTAAAAGATCCTGCAAAAA	59.748	22	280	8092502	8092781	GTAATAAAGCGAGACCGATCC	57.847	21	GCCTTAAAAGATCCTGCAAAA	58.508	21	280	8092502	8092781	GTAATAAAGCGAGACCGATCC	57.847	21	GCCTTAAAAGATCCTGCAAA	57.137	20	280	8092502	8092781
B1M244	yes	1	c	(CT)7cagacagacacaagcgcgtcacgagcttatgcatggccggacacatctgatcatagctagctaggccggac(CT)8	101	8129110	8129210	IG	TCTCCTAACACATGAGGCCA	59.241	20	TGGACTATGAGCACCACTGC	59.862	20	267	8128986	8129252	TCTCCTAACACATGAGGCCA	59.241	20	CACCACTGCGTCTCTCTCTG	59.757	20	256	8128986	8129241	TGTGTGAGTGAGCTCAGGATG	60.038	21	TGGACTATGAGCACCACTGC	59.862	20	242	8129011	8129252
B1M245	yes	1	p2	(TC)11	22	8143971	8143992	IG	ATGGCGACCCCATATGTCTA	60.177	20	GAGAGAAACCGTGTTCTGGG	59.697	20	106	8143915	8144020	ATGGCGACCCCATATGTCTA	60.177	20	AAGCCGCCTCCTTCTACAGT	60.403	20	258	8143915	8144172	TCTCATGCTATCCTGAGCCC	60.326	20	GAGAGAAACCGTGTTCTGGG	59.697	20	231	8143790	8144020
B1M246	yes	1	p2	(GA)12	24	8162592	8162615	G	TTTGCCAATGCTTCAAACTG	59.849	20	ATCCGTGTTTCGTTCTTTGG	59.971	20	224	8162508	8162731	TTTGCCAATGCTTCAAACTG	59.849	20	AACCCTTTATGGTGCCAGTG	59.853	20	178	8162508	8162685	TTGCCAATGCTTCAAACTGA	60.379	20	ATCCGTGTTTCGTTCTTTGG	59.971	20	223	8162509	8162731
B1M247	yes	1	c	(A)11cttcagagttgagcagcactactacaa(T)11	49	8175589	8175637	IG	AGGCTCACTTTGCCACAACT	59.914	20	GGCCTTAAATCACCCAGGAT	60.152	20	269	8175431	8175699	AGGCTCACTTTGCCACAACT	59.914	20	TCTGCTGGCCTTAAATCACC	60.214	20	275	8175431	8175705	CCACAACTGTTTTCCCTGCT	60.149	20	GGCCTTAAATCACCCAGGAT	60.152	20	257	8175443	8175699
B1M248	yes	1	p4	(GGCG)5	20	8190068	8190087	IG	GTATATCGCTGGCCGTGG	60.057	18	CTTTAACATCGCCCCCTTTT	60.305	20	280	8190023	8190302	GTGGTATATCGCTGGCCGT	60.9	19	CGTATGTATTTTCCCCTCGC	59.433	20	184	8190020	8190203	GTGGTATATCGCTGGCCGT	60.9	19	GCCCCCTTTTCTTTCAAAAT	59.42	20	273	8190020	8190292
B1M249	yes	1	p2	(TG)10	20	8195278	8195297	IG	AAGGCCATCGATCACTTGTC	60.081	20	ATCGCAGAAGTGCACAACAC	59.912	20	280	8195249	8195528	AAGGCCATCGATCACTTGTC	60.081	20	CCTCCAAACCAATTTCTCCA	59.903	20	235	8195249	8195483	GAAGGCCATCGATCACTTGT	60.081	20	CCTCCAAACCAATTTCTCCA	59.903	20	236	8195248	8195483
B1M250	yes	1	p2	(CA)27	54	8214001	8214054	IG	CATTCTCGCGTCTACAGCAA	60.157	20	GAGGGGCATGCTAGTCTCTG	59.973	20	208	8213978	8214185	GAGGATAAGCTCGGGGAATC	60.003	20	CCCTTTCCAGCGTTATCTGA	60.206	20	271	8213876	8214146	GAGGATAAGCTCGGGGAATC	60.003	20	AGACCACAGTTCGTTCGGAG	60.298	20	207	8213876	8214082
B1M251	yes	1	p2	(TA)31	62	8358691	8358752	IG	TAAACCACGGTCGGTTCTTC	59.971	20	CCTCTGCCCCAGGTTCTATAC	59.969	21	215	8358576	8358790	TAAACCACGGTCGGTTCTTC	59.971	20	TAAATTCTGCCTCTGCCCC	60.163	19	224	8358576	8358799	TAAACCACGGTCGGTTCTTC	59.971	20	AATTAAATTCTGCCTCTGCCC	59.585	21	227	8358576	8358802
B1M252	yes	1	p2	(CA)14	28	8512513	8512540	IG	GCTCACAACATCGCATCACT	59.87	20	GTAACAGCTACGGCTGAGGG	59.898	20	205	8512423	8512627	ACATGCTCACAACATCGCAT	60.152	20	GTAACAGCTACGGCTGAGGG	59.898	20	209	8512419	8512627	GCTCACAACATCGCATCACT	59.87	20	TATGGGATGGCATGGCTATT	60.139	20	262	8512423	8512684
B1M253	yes	1	p2	(TG)10	20	8690452	8690471	IG	TTTTCTTGATGATCCCTCCG	60.006	20	GGCTATATAATGCCCGGGTT	60.029	20	190	8690346	8690535	TTTTCTTGATGATCCCTCCG	60.006	20	GCTCCAAAGACTATACGCGG	59.867	20	261	8690346	8690606	GCTAGCGCACCTCGATTAAG	60.138	20	GGCTATATAATGCCCGGGTT	60.029	20	120	8690416	8690535
B1M254	yes	1	p1	(G)20	20	8699336	8699355	IG	TGGTGAGGTGATGAAGTGGA	60.088	20	AGAGGAAGCATTCTGGACGA	59.95	20	201	8699258	8699458	CAACATGCACCTGTCAGCTT	59.905	20	AGAGGAAGCATTCTGGACGA	59.95	20	271	8699188	8699458	TGGTGAGGTGATGAAGTGGA	60.088	20	AAGCTTGTTTGGCAAGCAGT	60.059	20	160	8699258	8699417
B1M255	yes	1	p2	(CT)15	30	8728157	8728186	IG	CCCGCCAACTCCTTACTACA	60.125	20	AAGAAGGACGGGGAGTGTCT	60.111	20	132	8728111	8728242	CACCCGCCAACTCCTTACTA	60.125	20	AAGAAGGACGGGGAGTGTCT	60.111	20	134	8728109	8728242	CCCGCCAACTCCTTACTACA	60.125	20	GATCGGAGAGGTAGGGAAGC	60.176	20	215	8728111	8728325
B1M256	yes	1	p2	(CA)18	36	8738574	8738609	IG	CAGTTCCAGCCGTCTCTCTC	60.135	20	ACTCGGATTCTTCCTTTCCG	60.569	20	277	8738420	8738696	CAGTTCCAGCCGTCTCTCTC	60.135	20	CTCGGATTCTTCCTTTCCG	59.752	19	276	8738420	8738695	CAGTTCCAGCCGTCTCTCTC	60.135	20	ATTCTTCCTTTCCGCGTGT	59.685	19	271	8738420	8738690
B1M257	yes	1	c*	(C)21(CA)6*	32	8793291	8793322	G	GTTGCTCGGAATGCAGAAGT	60.406	20	ATGGAGTGCTTCCGTTTGAC	60.119	20	272	8793101	8793372	GTTGCTCGGAATGCAGAAGT	60.406	20	GGAGTGCTTCCGTTTGACTC	59.851	20	270	8793101	8793370	CGCTTCTCGAAAGCATCACT	60.678	20	TTTATTCCCACCAGCAAAGC	60.074	20	202	8793198	8793399
B1M258	no	1	p2	(GA)18	36	8869330	8869365	IG	GCTGCTTGGTTAAGGTCTCG	60.015	20	TGGCTCGGAAGAAATAGGAA	59.778	20	250	8869199	8869448	GCTGCTTGGTTAAGGTCTCG	60.015	20	TTGGCTCGGAAGAAATAGGA	59.778	20	251	8869199	8869449	GCTGCTTGGTTAAGGTCTCG	60.015	20	CGCTGTAGAACTCAATCCCC	59.694	20	229	8869199	8869427
B1M259	yes	1	p4	(CTTC)5	20	8980821	8980840	IG	CTTCGAGATCGACGAGGTCT	59.555	20	CAGACACGCACGTGTAAAGC	60.517	20	164	8980744	8980907	CTTCGAGATCGACGAGGTCT	59.555	20	GTAAAGCCCGAGAGCGTTTT	60.741	20	151	8980744	8980894	CTTCGAGATCGACGAGGTCT	59.555	20	TAAAGCCCGAGAGCGTTTT	59.967	19	150	8980744	8980893
B1M260	yes	1	p3	(CTT)7	21	8981126	8981146	IG	GCTCAGCATCAACCACTTCC	60.812	20	TTTCAGAGTCCAACTTGGGG	60.081	20	213	8981020	8981232	CAGCTCAGCATCAACCACTT	59.037	20	TTTCAGAGTCCAACTTGGGG	60.081	20	215	8981018	8981232	ATGCAGCTCAGCATCAACC	59.966	19	TTTCAGAGTCCAACTTGGGG	60.081	20	218	8981015	8981232
B1M261	yes	1	p4	(TAAG)6	24	9058315	9058338	IG	CCACAACAGTGCTGAAGATTG	59.35	21	TGTTGTTCATGGCTTCATGC	60.675	20	236	9058212	9058447	ACCACAACAGTGCTGAAGATTG	60.215	22	TGTTGTTCATGGCTTCATGC	60.675	20	237	9058211	9058447	CCACAACAGTGCTGAAGATTG	59.35	21	GTTCATGGCTTCATGCAAAT	58.575	20	232	9058212	9058443
B1M262	yes	1	p4	(GGTG)5	20	9084457	9084476	G	GTGAAAGAATTGCCGTGGTT	59.978	20	TGCCTAGCTTACTCCAAGCG	60.669	20	118	9084434	9084551	GTGAAAGAATTGCCGTGGTT	59.978	20	CCTAGCTTACTCCAAGCGCA	60.669	20	116	9084434	9084549	TTGAGGGTCGTAAATCGGAC	59.933	20	CCTAGCTTACTCCAAGCGCA	60.669	20	248	9084302	9084549
B1M263	yes	1	p3	(CGG)7	21	9090171	9090191	G	CGCGAGAAGGGAAAGTAGAA	59.587	20	ATTAGGAGCGAGGGGTGATT	59.925	20	165	9090139	9090303	CGCGAGAAGGGAAAGTAGAA	59.587	20	GAGATATGATCCACCGCCAT	59.739	20	183	9090139	9090321	CGCGAGAAGGGAAAGTAGAA	59.587	20	ATCGCACCAAGGAACACTCT	59.727	20	215	9090139	9090353
B1M264	yes	1	p2	(AG)13	26	9109907	9109932	IG	GAGGAGCAGGAAGAAAGGGT	59.817	20	CCTCTCATCGTCTCGTCTCC	59.945	20	191	9109770	9109960	GAGGAGCAGGAAGAAAGGGT	59.817	20	CTCCTCCTCTCATCGTCTCG	60.088	20	196	9109770	9109965	AGCAGGAAGAAAGGGTAGGG	59.707	20	CCTCTCATCGTCTCGTCTCC	59.945	20	187	9109774	9109960
B1M265	no	1	p1	(G)22	22	9116404	9116425	IG	GCTGTGTTGTGAGGAGAGGC	61.021	20	CTTGTAGCACTGCTGGTTGC	59.664	20	280	9116253	9116532	TGGCTGTGTTGTGAGGAGAG	60.022	20	TGTAGCACTGCTGGTTGCC	61.04	19	280	9116251	9116530	CTGGCTGTGTTGTGAGGAGA	60.022	20	GTTGCCGGACTCCACTTG	60.246	18	268	9116250	9116517
B1M266	no	1	c	(TC)8aac(T)10	29	9122122	9122150	G	TGCAGGAGATTTTCAAGCAA	59.542	20	GCAAGGATCTTCGCTCAAAC	59.962	20	197	9122015	9122211	TGCAGGAGATTTTCAAGCAA	59.542	20	TTAACACAGTTGATGGGCGA	60.111	20	260	9122015	9122274	TGCAGGAGATTTTCAAGCAA	59.542	20	CACAGCACTATCATGGACGG	60.136	20	222	9122015	9122236
B1M267	yes	1	p3	(GAG)14	42	9134256	9134297	IG	ATAGCATGCTCGGAGAAACG	60.374	20	TGAGATCCGTCCCTCTCCTA	59.755	20	247	9134222	9134468	ATAGCATGCTCGGAGAAACG	60.374	20	TTTCCCGATTGCCATATTTC	59.735	20	208	9134222	9134429	GCCCGAGTCAGAAGCTACAA	60.538	20	TCCCGATTGCCATATTTCTC	59.862	20	259	9134169	9134427
B1M268	yes	1	p3	(TAT)11	33	9202047	9202079	G	GTAACCAAATTGGGCCATTG	60.053	20	CGGTATGTGTATGACGCAGG	60.011	20	147	9201991	9202137	GTAACCAAATTGGGCCATTG	60.053	20	AGTTTTGCTTGCGTTTCGAT	59.889	20	205	9201991	9202195	GTAACCAAATTGGGCCATTG	60.053	20	GTGGCGGTATGTGTATGACG	59.871	20	151	9201991	9202141
B1M269	yes	1	p2	(AG)12	24	9237419	9237442	IG	ATTTGAACTTTGTGCGGGAC	59.978	20	TGGTAGCCAGATCCGCTAGT	59.859	20	269	9237284	9237552	CTTTGCAAGCAACGATTTGA	59.992	20	GCGATCATGCTCCATGACTA	59.788	20	251	9237270	9237520	GTCATGGAGCATGATTGCAC	60.088	20	TGGTAGCCAGATCCGCTAGT	59.859	20	186	9237367	9237552
B1M270	yes	1	p2	(AT)10	20	9239547	9239566	IG	GTGTCTCCGACACAAACCCT	60.009	20	ATTTGCACTACCTCCGTCCA	60.517	20	277	9239405	9239681	AGTGTCTCCGACACAAACCC	60.009	20	ATTTGCACTACCTCCGTCCA	60.517	20	278	9239404	9239681	GTGTCTCCGACACAAACCCT	60.009	20	TTGCACTACCTCCGTCCAG	59.839	19	275	9239405	9239679
B1M271	yes	1	p2	(AC)11	22	9283370	9283391	IG	CCCAGACCCTCTAGCCTTCT	59.834	20	GATGATTCCCTCCACCTTGA	59.862	20	280	9283338	9283617	CCCAGACCCTCTAGCCTTCT	59.834	20	CTGAGCCTGGAGAGACTCGT	59.732	20	176	9283338	9283513	CCCAGACCCTCTAGCCTTCT	59.834	20	CTTGATGCGGTGGAGGATAC	60.483	20	265	9283338	9283602
B1M272	yes	1	c	(C)14(TC)28	70	9330049	9330118	IG	ATTTGCATTTCAGTCGGGAA	60.448	20	GGTGACAGGTCTCATTGGCT	60.12	20	192	9330017	9330208	ATTTGCATTTCAGTCGGGAA	60.448	20	GTACCCGCTCTACAGGTTCG	59.757	20	151	9330017	9330167	TGCATTTCAGTCGGGAAAGT	60.636	20	GGTGACAGGTCTCATTGGCT	60.12	20	189	9330020	9330208
B1M273	yes	1	p2	(TC)10	20	9408264	9408283	IG	CTTTTTCCTCCTTCCCTTCG	60.172	20	TAAAAATCGTATGCCCAGCC	59.928	20	268	9408115	9408382	GTCTCGTGACAGCAATCCCT	60.269	20	AGCAAGAACCGGAGCAACTA	60.015	20	223	9408178	9408400	GTCTCGTGACAGCAATCCCT	60.269	20	TAAAAATCGTATGCCCAGCC	59.928	20	205	9408178	9408382
B1M274	yes	1	p1	(G)22	22	9408605	9408626	IG	TAGATGATAGGGCTGGCTGG	60.192	20	GAGGCAAGAGGTGAAGAACG	59.989	20	273	9408536	9408808	TAGATGATAGGGCTGGCTGG	60.192	20	CCAAGAACTTGAAGTGGGGA	60.081	20	221	9408536	9408756	TAGATGATAGGGCTGGCTGG	60.192	20	GCAAGAGGTGAAGAACGGAC	59.851	20	270	9408536	9408805
B1M275	yes	1	c	(CT)6cgaatctcttgaaagctt(TC)7	44	9418375	9418418	IG	TGACATTGACACCTCCCAAA	59.935	20	GCATGCATGGCATGATAAAG	60.066	20	267	9418305	9418571	TGACATTGACACCTCCCAAA	59.935	20	TGGCATGATAAAGGTGACCA	59.924	20	260	9418305	9418564	TGACATTGACACCTCCCAAA	59.935	20	CATGCATGGCATGATAAAGG	59.914	20	266	9418305	9418570
B1M276	no	1	p4	(TACA)5	20	9440537	9440556	IG	CCAAATGACTTCATCATCCAAA	59.801	22	TTGCAAGCTCCACATGCTAA	60.545	20	280	9440434	9440713	CCAAATGACTTCATCATCCAAA	59.801	22	TGCAAGCTCCACATGCTAAT	59.449	20	279	9440434	9440712	CCAAATGACTTCATCATCCAA	58.409	21	TTGCAAGCTCCACATGCTAA	60.545	20	280	9440434	9440713
B1M277	yes	1	p4	(AGAA)8	32	9444332	9444363	IG	CACATCAACGTCAGCTCCAT	59.707	20	AACTGCATTGCTGCCTTCTT	60.022	20	265	9444276	9444540	CACATCAACGTCAGCTCCAT	59.707	20	AAACTGCATTGCTGCCTTCT	60.022	20	266	9444276	9444541	ACACATCAACGTCAGCTCCA	60.319	20	AACTGCATTGCTGCCTTCTT	60.022	20	266	9444275	9444540
B1M278	yes	1	p2	(AG)11	22	9448092	9448113	IG	TCCCCTTCTACCTCCACCTC	60.447	20	TACGCATAGCCATTTTTCCC	59.928	20	253	9447909	9448161	TCCCCTTCTACCTCCACCTC	60.447	20	TGCACATACGCATAGCCATT	60.126	20	259	9447909	9448167	TCCCCTTCTACCTCCACCTC	60.447	20	CCCAATTCTCTGCTACAGCC	59.836	20	279	9447909	9448187
B1M279	yes	1	c	(T)11gagaggaggataacggcgtgttaa(GCG)5	50	9461192	9461241	IG	GAGAGTTTAGCGGATCACCG	59.836	20	ACGAAATCGACAGAACCACC	59.973	20	209	9461151	9461359	GAGAGTTTAGCGGATCACCG	59.836	20	GATTTACCTCACCAGCCCAA	59.933	20	140	9461151	9461290	GAGAGTTTAGCGGATCACCG	59.836	20	TTTACCTCACCAGCCCAAAG	60.103	20	138	9461151	9461288
B1M280	yes	1	p1	(G)23	23	9471742	9471764	IG	CAGAAAAATCGGGAAGAACG	59.679	20	TTCTGTCGTGATTTAGGCCC	60.074	20	194	9471621	9471814	CAGAAAAATCGGGAAGAACG	59.679	20	GATTCCGCGTTCAATTCTGT	60.081	20	208	9471621	9471828	CAGAAAAATCGGGAAGAACG	59.679	20	ATTCCGCGTTCAATTCTGTC	60.081	20	207	9471621	9471827
B1M281	yes	1	c	(CA)12t(AC)9	43	9476932	9476974	IG	GGGAAGACGAAATGAAGCAG	59.813	20	TAGCTGTTGCAGAGTGCGTT	59.812	20	248	9476805	9477052	GGGAAGACGAAATGAAGCAG	59.813	20	TTAGCTGTTGCAGAGTGCGT	59.812	20	249	9476805	9477053	GGGAAGACGAAATGAAGCAG	59.813	20	AGCTGTTGCAGAGTGCGTTA	59.812	20	247	9476805	9477051
B1M282	yes	1	p3	(GGC)7	21	9479806	9479826	G	CCGAGTGGTAGAAGAGGCAG	60.005	20	GATGCCGAAGAAGAAAGCTG	60.096	20	215	9479642	9479856	GAGTGGTAGAAGAGGCAGCG	60.156	20	GATGCCGAAGAAGAAAGCTG	60.096	20	213	9479644	9479856	CCGAGTGGTAGAAGAGGCAG	60.005	20	ACACGATGCCGAAGAAGAAA	60.776	20	219	9479642	9479860
B1M283	yes	1	p3	(GAC)7	21	9506468	9506488	IG	CTCTAGCGCCGGTATAGCAC	60.025	20	GCCGAACTGCTGAAAGGTAG	60.015	20	150	9506366	9506515	CTCTAGCGCCGGTATAGCAC	60.025	20	AGCCGAACTGCTGAAAGGTA	60.015	20	151	9506366	9506516	CTCTAGCGCCGGTATAGCAC	60.025	20	ATAAACCCATGAAATGGGCA	60.016	20	181	9506366	9506546
B1M284	yes	1	p4	(TAAA)5	20	9515483	9515502	IG	ACACACAATTATGCGAGCCA	60.142	20	GCGCTAGCTAGGGATGTTTG	60.003	20	235	9515416	9515650	ACACACAATTATGCGAGCCA	60.142	20	TTCAGGGTCCAATTCCAGTC	59.903	20	212	9515416	9515627	ACACACAATTATGCGAGCCA	60.142	20	CCAATTCCAGTCCACTGCTT	60.111	20	204	9515416	9515619
B1M285	yes	1	p2	(CT)19	38	9570147	9570184	IG	ATTACCGGCCAACTCAAGTG	59.993	20	TTAATTGTGGCAGAAAGGGC	60.074	20	133	9570106	9570238	ATTACCGGCCAACTCAAGTG	59.993	20	GGGGTTAATTGTGGCAGAAA	59.801	20	137	9570106	9570242	TTACCGGCCAACTCAAGTGT	60.55	20	TTAATTGTGGCAGAAAGGGC	60.074	20	132	9570107	9570238
B1M286	yes	1	c	(T)10(C)23	33	9599713	9599745	IG	CAATACCCTTTTCTGGGGGT	60.046	20	CGATGTGTAGGACAACACGG	60.025	20	268	9599672	9599939	CAATACCCTTTTCTGGGGGT	60.046	20	GCCAGAGCAACGATGTGTAG	59.47	20	278	9599672	9599949	TTCACCGATACCAAGGAAGC	60.074	20	CAAGAAGCGAGTCACGACCT	60.589	20	133	9599637	9599769
B1M287	yes	1	c	(GCC)6gta(GCC)5	36	9678679	9678714	G	CACCATTCACTCCCTCCAGT	59.962	20	CAACATCACCGTCAACGAAG	60.152	20	268	9678534	9678801	CATTCACTCCCTCCAGTTGC	60.656	20	CAACATCACCGTCAACGAAG	60.152	20	265	9678537	9678801	CACCATTCACTCCCTCCAGT	59.962	20	AACATCACCGTCAACGAAGC	61.107	20	267	9678534	9678800
B1M288	yes	1	p4	(GCTG)5	20	9802142	9802161	IG	TTTTTCCCTTCTCGTGTTGG	60.081	20	AGGCGTTAACAACTTGGCAC	60.176	20	225	9802095	9802319	CCCTTCTCGTGTTGGCTTTA	60.241	20	AGGCGTTAACAACTTGGCAC	60.176	20	220	9802100	9802319	CTCAGGAGTGGCTAGGGTTG	59.861	20	CTTTCTCTTCCCCAACAACG	59.705	20	244	9801966	9802209
B1M289	yes	1	p3	(AGG)11	33	9832584	9832616	G	GCTTTCTGGTGAGCTTTTGG	59.993	20	TTCCTCTGCCTCGAAGATTG	60.474	20	272	9832404	9832675	CTTTCTGGTGAGCTTTTGGC	59.993	20	TTCCTCTGCCTCGAAGATTG	60.474	20	271	9832405	9832675	ATCACTCACAGGGATTCCGA	60.475	20	TCGGTACAGTCCAAGAACCC	59.966	20	251	9832518	9832768
B1M290	yes	1	p2	(TG)27	54	9852292	9852345	IG	CCATTGACGACTTTTTGGCT	60.11	20	CGTTGCTACCGAGACACCTT	60.312	20	179	9852228	9852406	AGCCATTGACGACTTTTTGG	60.11	20	CGTTGCTACCGAGACACCTT	60.312	20	181	9852226	9852406	CGTTTCGATCGTTGATTGTG	60.111	20	CGTTGCTACCGAGACACCTT	60.312	20	156	9852251	9852406
B1M291	yes	1	p3	(AGC)7	21	9864237	9864257	G	ACAGGCAGCAGCAGGAAC	60.146	18	GACTTGATGAAGCCCTGCTC	59.957	20	184	9864152	9864335	AGTGCAAGGACAGGCAGC	60.146	18	GACTTGATGAAGCCCTGCTC	59.957	20	193	9864143	9864335	AGCAGTGCAAGGACAGGC	60.146	18	GACTTGATGAAGCCCTGCTC	59.957	20	196	9864140	9864335
B1M292	yes	1	p2	(TC)10	20	10001067	10001086	G	AGTCACCATTCCCCTGTTTG	59.82	20	CATCAGTGACCCGAACTGAA	59.676	20	253	10000870	10001122	TTGCGCATTACCTTCAAAGA	59.443	20	ATCCGCCTGCAATGAATTAG	60.06	20	178	10001005	10001182	TGCGCATTACCTTCAAAGAA	59.443	20	ATCCGCCTGCAATGAATTAG	60.06	20	177	10001006	10001182
B1M293	yes	1	c	(TC)7cctctctctctggatcga(TC)6	44	10018286	10018329	G	CCCCAACGTATGGCTCTCTA	60.088	20	CGGACTTAATTCGGACATGC	60.469	20	277	10018235	10018511	CCCCAACGTATGGCTCTCTA	60.088	20	TCAAGGCAACAAACTGTGGT	59.187	20	212	10018235	10018446	CCCCAACGTATGGCTCTCTA	60.088	20	AATCAAGGCAACAAACTGTGG	60.023	21	214	10018235	10018448
B1M294	yes	1	p2	(TC)12	24	10064391	10064414	IG	AGGCACGACCGACACTAAAC	60.179	20	CTGCGAGGACACAAACTCAA	60.025	20	213	10064236	10064448	GGCACGACCGACACTAAACT	60.179	20	CTGCGAGGACACAAACTCAA	60.025	20	212	10064237	10064448	CTCCATCAGTGTCTCCCTCC	59.638	20	CTGCGAGGACACAAACTCAA	60.025	20	110	10064339	10064448
B1M295	no	1	p3	(TTC)7	21	10118003	10118023	IG	CCAACTTCCGAATTGCTGAT	60.074	20	TGCGTATCAAGGTGAAGCTG	60.011	20	242	10117869	10118110	CCCCGTTGCAGTTTATTCAC	60.365	20	TGCGTATCAAGGTGAAGCTG	60.011	20	217	10117894	10118110	CCCGTTGCAGTTTATTCACA	59.585	20	TGCGTATCAAGGTGAAGCTG	60.011	20	216	10117895	10118110
B1M296	yes	1	p2	(GA)11	22	10190434	10190455	IG	ATACATACTCGCAGGCCCAC	59.985	20	CACCATGATGCTTGATGACC	59.925	20	235	10190293	10190527	ATACATACTCGCAGGCCCAC	59.985	20	CCACCATGATGCTTGATGAC	59.925	20	236	10190293	10190528	ATACATACTCGCAGGCCCAC	59.985	20	TTTCCTCCACCATGATGCTT	60.461	20	242	10190293	10190534
B1M297	yes	1	p2	(AT)40	80	10227402	10227481	IG	TGGAGACCGCTAAAAGCCTA	59.975	20	AGAGTAAGTGGCGAAAACGC	59.522	20	204	10227332	10227535	GCATTGGAGACCGCTAAAAG	59.845	20	AGAGTAAGTGGCGAAAACGC	59.522	20	208	10227328	10227535	CATTGGAGACCGCTAAAAGC	59.845	20	AGAGTAAGTGGCGAAAACGC	59.522	20	207	10227329	10227535
B1M298	yes	1	p2	(GA)12	24	10245992	10246015	IG	AGCAGACAGGCTACCTCGG	60.561	19	TCATGCCTACCAACCACGTA	59.988	20	263	10245852	10246114	GCTTCAACCAGTGCAGGAC	59.409	19	TCATGCCTACCAACCACGTA	59.988	20	242	10245873	10246114	AGCAGACAGGCTACCTCGG	60.561	19	ACGATCTACACCCCTCATGC	59.957	20	277	10245852	10246128
B1M299	yes	1	p2	(TC)19	38	10285093	10285130	IG	TTTTCGTTTGGAAGTTTCGG	60.081	20	CGTGGACGTGTAGGTTTCCT	60.028	20	221	10285068	10285288	TTTTCGTTTGGAAGTTTCGG	60.081	20	ACGTGGACGTGTAGGTTTCC	59.891	20	222	10285068	10285289	TTTCGTTTGGAAGTTTCGGT	59.587	20	CGTGGACGTGTAGGTTTCCT	60.028	20	220	10285069	10285288
B1M300	yes	1	p2	(AT)11	22	10424686	10424707	IG	GATAAGCATCACGCATGGAA	59.652	20	TGCTGCTTCGACGTGTTTAC	60.058	20	195	10424590	10424784	TTCATGGATAAGCATCACGC	59.652	20	TGCTGCTTCGACGTGTTTAC	60.058	20	201	10424584	10424784	GCCAATTTGATTGTGAAGCC	60.457	20	TGCTGCTTCGACGTGTTTAC	60.058	20	175	10424610	10424784
B1M301	yes	1	c	(G)23ttctttttttgg(A)11ggaatttttttttgcccccctttccccccaacttttttggtcggaatcttggg(A)13caaagggggaa(G)10	133	10440635	10440767	G	TTGGATGCTTCAAAGACCAG	58.847	20	TGATGGGGTTTCACCAATTT	60.029	20	259	10440575	10440833	TTGGATGCTTCAAAGACCAG	58.847	20	TTTGATGGGGTTTCACCAAT	60.029	20	261	10440575	10440835	TGGATGCTTCAAAGACCAGC	61.329	20	TGATGGGGTTTCACCAATTT	60.029	20	258	10440576	10440833
B1M302	yes	1	c	(A)12(G)23	35	10441120	10441154	IG	AAATTTTCCCCCTAAACCCC	60.226	20	TCCCTTCCTCCCTTTGTTTT	59.912	20	213	10441048	10441260	AAATTTTCCCCCTAAACCCC	60.226	20	TGTTGAATGCTTAGCCCTCC	60.214	20	233	10441048	10441280	AAATTTTCCCCCTAAACCCC	60.226	20	CTCCCTTCCTCCCTTTGTTT	59.548	20	214	10441048	10441261
B1M303	yes	1	c	(AG)9acatagcgagaaagagactgagg(GA)6	53	10441758	10441810	IG	GGACACCTTCCCCAAGAAAT	60.169	20	TTCTGCAACACAATTCTCGC	59.995	20	208	10441644	10441851	CAAAATCCGGCAAGAAACTC	59.685	20	TTCTGCAACACAATTCTCGC	59.995	20	172	10441680	10441851	AAACTCGCCAAATCAAGCAG	60.386	20	TTCTGCAACACAATTCTCGC	59.995	20	158	10441694	10441851
B1M304	yes	1	c	(T)11(G)15	26	10539450	10539475	G	AGAGTGCTTGAACGCAGTGA	59.776	20	CGAATGAGGACACATTGCAG	60.263	20	269	10539297	10539565	GAGAGTGCTTGAACGCAGTG	59.776	20	CGAATGAGGACACATTGCAG	60.263	20	270	10539296	10539565	CAGCTCTGGAGAGTGCTTGA	59.441	20	CGAATGAGGACACATTGCAG	60.263	20	278	10539288	10539565
B1M305	no	1	p2	(TC)13	26	10571620	10571645	IG	TCCAGATCCTGTGCATCTCA	60.363	20	TGGCTCCAAACAATTTATAGCA	59.624	22	247	10571537	10571783	CAGATCAGATCCTGTTCGGC	60.769	20	TGGCTCCAAACAATTTATAGCA	59.624	22	229	10571555	10571783	TCCAGATCCTGTGCATCTCA	60.363	20	AAGACTGGCTCCAAACAATTT	57.853	21	252	10571537	10571788
B1M306	yes	1	p2	(GT)11	22	10610717	10610738	IG	CGGTAGACGCGTTGGTAAAT	60.018	20	ATGTTGTCAATTTCTCGGGC	59.939	20	156	10610672	10610827	CGGTAGACGCGTTGGTAAAT	60.018	20	AAAGGGGAAGAGAAGCCAAG	59.821	20	257	10610672	10610928	CGGTAGACGCGTTGGTAAAT	60.018	20	AAAAAGGGGAAGAGAAGCCA	60.18	20	259	10610672	10610930
B1M307	yes	1	p4	(TTTC)6	24	10651276	10651299	IG	ATTTCGAACTTGATCCGGTG	59.933	20	TGGCAACCAAAGAGGAGTTC	60.232	20	274	10651118	10651391	ATTTCGAACTTGATCCGGTG	59.933	20	TTGGCAACCAAAGAGGAGTT	59.711	20	275	10651118	10651392	AAATTCTGGCTCCGTCACTG	60.255	20	TGGCAACCAAAGAGGAGTTC	60.232	20	204	10651188	10651391
B1M308	yes	1	c	(CGC)5cccgcgccgtccggtcccggccgacgagctggggcagcagcgcgagcagcggga(GCG)7	90	10679304	10679393	IG	CACCACCATTACTTGCATGG	59.84	20	GTTGGAGGTGTCGAAGTCGT	60.159	20	250	10679256	10679505	CACCACCATTACTTGCATGG	59.84	20	TGATGTTGGAGGTGTCGAAG	59.676	20	254	10679256	10679509	CACCACCATTACTTGCATGG	59.84	20	GTGATGTTGGAGGTGTCGAA	59.525	20	255	10679256	10679510
B1M309	yes	1	p2	(AT)11	22	10693826	10693847	IG	GATGCACGACCGTTTTCATA	59.548	20	TCTTCAATTTGTTTTCCCCG	59.91	20	266	10693716	10693981	GATGCACGACCGTTTTCATA	59.548	20	CCCCGGACCAGAAAATTAGT	60.18	20	251	10693716	10693966	TGCACGACCGTTTTCATAGT	59.199	20	TCTTCAATTTGTTTTCCCCG	59.91	20	264	10693718	10693981
B1M310	yes	1	c	(GTT)10gctgttgtcaataaggataacaacagattcagatagttgtcaaatgaaccccctttatgtttcacc(T)11	107	10731788	10731894	IG	GCAGGTTCTGCATTGTGAAA	59.847	20	CACCCATCAGGGTTCAAATC	60.173	20	245	10731718	10731962	GCAGGTTCTGCATTGTGAAA	59.847	20	TTCAAATCCTGGTGCTCACA	60.24	20	233	10731718	10731950	GCAGGTTCTGCATTGTGAAA	59.847	20	TGACTTCACCCATCAGGGTT	60.363	20	251	10731718	10731968
B1M311	yes	1	c	(C)15(A)14	29	10738623	10738651	G	TGCTTGCTCCTACCAGTTCA	59.591	20	TACGTCTTGCCCTCTGGTCT	59.867	20	253	10738551	10738803	TGCTTGCTCCTACCAGTTCA	59.591	20	CTACGTCTTGCCCTCTGGTC	59.867	20	254	10738551	10738804	TGAGTTGCTTGCTCCTACCA	59.591	20	TACGTCTTGCCCTCTGGTCT	59.867	20	258	10738546	10738803
B1M312	yes	1	c	(GA)6acagttgtgatgg(T)10	35	10753535	10753569	IG	TTTCGACAAGTAATTCCGGC	60.074	20	TGCCCAGCCAAAAAGATTTA	60.56	20	202	10753464	10753665	ACTTTGCCCAAATACGGATG	59.823	20	TGCCCAGCCAAAAAGATTTA	60.56	20	254	10753412	10753665	CCCTCCGACCGGTATTACTT	60.2	20	TGCCCAGCCAAAAAGATTTA	60.56	20	280	10753386	10753665
B1M313	yes	1	c	(GT)6gggtgggt(G)14	34	10756705	10756738	IG	ATGATGAGGACACGGAGGAG	60.072	20	TGTGATTCTCGCAATACCCA	60.073	20	261	10756635	10756895	AGGAGATGGAGGGGAGAAGA	60.149	20	TGTGATTCTCGCAATACCCA	60.073	20	243	10756653	10756895	GAGGAGATGGAGGGGAGAAG	60.149	20	TGTGATTCTCGCAATACCCA	60.073	20	244	10756652	10756895
B1M314	yes	1	p2	(AC)10	20	10764919	10764938	IG	GCTTACGAGGGTCGACAGAG	60.012	20	AACCGCACAAAATTAATGGC	59.838	20	274	10764820	10765093	GAAGACAAGGCATGGGAAAA	60.051	20	AACCGCACAAAATTAATGGC	59.838	20	252	10764842	10765093	AGATGAAGACAAGGCATGGG	60.073	20	AACCGCACAAAATTAATGGC	59.838	20	256	10764838	10765093
B1M315	yes	1	p2	(AT)21	42	10786244	10786285	G	ATTTAATGATGTCGGTGGGG	59.505	20	TCCGATCCTAAATTGTTGTCG	59.946	21	244	10786200	10786443	TGGCTATGTGACATTTGGGA	59.924	20	TGGGCAAATTTGAGTCAAGAA	60.602	21	257	10786118	10786374	ATTTAATGATGTCGGTGGGG	59.505	20	TCCCTCCGATCCTAAATTGTT	59.785	21	248	10786200	10786447
B1M316	yes	1	p4	(CAGT)5	20	10802914	10802933	IG	TGGTTGGTCAGGGGTTATGT	60.088	20	CGTGCTGCTTGTTCTGTCAT	60.056	20	208	10802775	10802982	AGCTTGTTTGGTTGGTCAGG	60.149	20	CGTGCTGCTTGTTCTGTCAT	60.056	20	216	10802767	10802982	AATCCTTGCCAGGCAGTAGA	59.836	20	CGTGCTGCTTGTTCTGTCAT	60.056	20	132	10802851	10802982
B1M317	yes	1	p2	(TC)11	22	10961740	10961761	IG	ATGAGCCATACTTCAAGGCG	60.235	20	AGCCATAGGCATCAAACTGG	60.096	20	139	10961658	10961796	ATGAGCCATACTTCAAGGCG	60.235	20	CTAGCTGGGATCTTCGGTTG	59.83	20	224	10961658	10961881	ATGAGCCATACTTCAAGGCG	60.235	20	TCGATATGCCACCACTTCTG	59.673	20	253	10961658	10961910
B1M318	yes	1	p3	(CTT)11	33	11000047	11000079	IG	TGCATACCTCCTCCTCCTTC	59.239	20	GATTAATCTGCACGGAAGCG	60.742	20	278	11000024	11000301	TGCATACCTCCTCCTCCTTC	59.239	20	CGATTAATCTGCACGGAAGC	60.742	20	279	11000024	11000302	CATGCATACCTCCTCCTCCT	59.116	20	GATTAATCTGCACGGAAGCG	60.742	20	280	11000022	11000301
B1M319	yes	1	p6	(ATACAT)11	66	11016933	11016998	IG	GAGCAAGTTGGCAGAACACA	60.032	20	TCCTGCAACCTTTTCGACTT	59.853	20	263	11016840	11017102	CAGAGCAAGTTGGCAGAACA	60.175	20	TCCTGCAACCTTTTCGACTT	59.853	20	265	11016838	11017102	GAGCAAGTTGGCAGAACACA	60.032	20	ATGATTGGGACAACTCGGAA	60.317	20	231	11016840	11017070
B1M320	yes	1	c	(GT)9gggt(G)11	33	11033672	11033704	IG	CTGGTCAGAAACACAAACCG	59.183	20	AACCGATCAAGCCAACTCAC	60.119	20	268	11033523	11033790	AAGAGGCTCGCAAGGTTGT	60.005	19	AACCGATCAAGCCAACTCAC	60.119	20	180	11033611	11033790	CTGGTCAGAAACACAAACCG	59.183	20	GCTAACCGATCAAGCCAACT	59.34	20	271	11033523	11033793
B1M321	yes	1	p2	(TA)27	54	11070863	11070916	IG	CGATGTTGGCCTAGAAGCTC	59.978	20	GTCTTGCATCTCCCCCATCT	61.404	20	186	11070756	11070941	CGATGTTGGCCTAGAAGCTC	59.978	20	ACTTGTCTTGCATCTCCCCC	61.429	20	190	11070756	11070945	CGATGTTGGCCTAGAAGCTC	59.978	20	GTCTTGCATCTCCCCCATC	60.432	19	186	11070756	11070941
B1M322	no	1	c	(CTC)5cgacgacgaactcatgtattgccaaagtgtgctaggacgcattttgtgagaggaggctgagagatgtggtagagagtgaatgaacaatgtttctgagct(AC)14	142	11085140	11085281	IG	AGTTCATGGCCGTCATCTTC	60.081	20	TGTTGCACGGGTCTTTTACA	60.149	20	268	11085116	11085383	ACCATTAGTTCATGGCCGTC	59.82	20	TGTTGCACGGGTCTTTTACA	60.149	20	274	11085110	11085383	AGTTCATGGCCGTCATCTTC	60.081	20	CACGGGTCTTTTACAATGGC	60.365	20	263	11085116	11085378
B1M323	yes	1	c	(AT)7ac(AT)6aaatccctatataatatatatat(AC)8	67	11096236	11096302	IG	CTGCCTAGAGTTCCCGAGTG	60.005	20	AAATTGGTTGACCGAAACGA	60.344	20	193	11096192	11096384	CTGCCTAGAGTTCCCGAGTG	60.005	20	TGGTTGACCGAAACGATTTT	60.344	20	189	11096192	11096380	TGCCTAGAGTTCCCGAGTGT	59.867	20	TGGTTGACCGAAACGATTTT	60.344	20	188	11096193	11096380
B1M324	yes	1	c*	(C)11(CCG)5*	24	11099739	11099762	IG	ATTCCAGGATCCCCACTAGC	60.293	20	GAGGAGGACAAGGCAGGAG	59.929	19	122	11099716	11099837	ATTCCAGGATCCCCACTAGC	60.293	20	GAGGAGGAGGACAAGGCAG	59.929	19	125	11099716	11099840	CAAGGTGTTCATCCCGATTC	60.317	20	GAGGAGGACAAGGCAGGAG	59.929	19	138	11099700	11099837
B1M325	yes	1	p1	(C)22	22	11110997	11111018	IG	AACATACCGGGAAATGACGA	60.192	20	GGAGTCATGTAGCCTTCGGA	60.218	20	256	11110918	11111173	ACATACCGGGAAATGACGAA	60.192	20	GGAGTCATGTAGCCTTCGGA	60.218	20	255	11110919	11111173	AAACATACCGGGAAATGACG	59.685	20	GGAGTCATGTAGCCTTCGGA	60.218	20	257	11110917	11111173
B1M326	yes	1	c	(AT)33(GT)8	82	11132036	11132117	IG	TCGACCTCGAAAAATATGGG	59.894	20	TGGAAACAGAACAAGATGCG	59.84	20	274	11132011	11132284	TCGACCTCGAAAAATATGGG	59.894	20	CACACTGTCAAGGATGGTGC	60.162	20	227	11132011	11132237	TCGACCTCGAAAAATATGGG	59.894	20	TCAAGGATGGTGCAACTACG	59.716	20	220	11132011	11132230
B1M327	yes	1	p2	(GT)10	20	11134910	11134929	IG	TTCCGTACTGCTGCTTGTTG	60.05	20	CTGCTGTACGGAGTGTCTCG	59.641	20	156	11134800	11134955	ATTCGTTCCGTACTGCTGCT	59.904	20	CTGCTGTACGGAGTGTCTCG	59.641	20	161	11134795	11134955	TTCCGTACTGCTGCTTGTTG	60.05	20	GGTCCCTACTGCTCTTGGGT	60.511	20	189	11134800	11134988
B1M328	yes	1	c	(TAAT)7cacgtatctatacatcatcgtacgtagatcatcatatcgatcactaccagtacctgatacatatatatgt(GTGC)5	118	11183217	11183334	IG	AGATCAACGCCAGAAGATGG	60.218	20	CATTGCAGCTCCAACAGTTC	59.445	20	208	11183152	11183359	GGAGAAGATCAACGCCAGAA	60.34	20	CATTGCAGCTCCAACAGTTC	59.445	20	213	11183147	11183359	AGATCAACGCCAGAAGATGG	60.218	20	AAGGTTATGAACGGGCTGCT	61.006	20	278	11183152	11183429
B1M329	yes	1	p2	(AT)16	32	11261090	11261121	IG	GCCTCACCAGCCTTAAAAGA	59.452	20	TTTGCACGACACTGATAGCC	59.871	20	234	11260941	11261174	GCCTCACCAGCCTTAAAAGA	59.452	20	TGATAGCCAATTTTGCACGA	60.215	20	245	11260941	11261185	GCCTCACCAGCCTTAAAAGA	59.452	20	TAGCCAATTTTGCACGACAC	59.735	20	242	11260941	11261182
B1M330	yes	1	c	(C)16gatctcctttctcccatcccctccccgatctcttccacgaacatgtgctgctccccttcacccctcccccttccctcacgatctcctcctccc(CCT)9	136	11283795	11283930	IG	AATACCCCATCCTCACCCTC	60.015	20	GGAATCGTGGCGAAGGAC	61.6	18	257	11283718	11283974	AAAATACCCCATCCTCACCC	59.881	20	GGAATCGTGGCGAAGGAC	61.6	18	259	11283716	11283974	CCTCACCCTCCCTTCTCTCT	59.801	20	GGAATCGTGGCGAAGGAC	61.6	18	247	11283728	11283974
B1M331	yes	1	c	(CT)6c(A)11	24	11289273	11289296	IG	CTCACGAGCTGGGCTAATTC	59.978	20	CGTCAAGATGCGATTTTCAA	59.809	20	251	11289099	11289349	TCGATGAGAAGCCACAGATG	59.942	20	CGTCAAGATGCGATTTTCAA	59.809	20	233	11289117	11289349	CTCACGAGCTGGGCTAATTC	59.978	20	TTCAATTGGAAGGCTCGAAG	60.323	20	236	11289099	11289334
B1M332	yes	1	c	(A)10taacaactttgtttggacgattgtcaacttttttggcatatgccaataccagtttatcaaatctag(T)10	86	11296891	11296976	G	ATTCTTTCCTGGGCTGACCT	60.074	20	TTTTGTTTGCCCATGAATTG	59.396	20	271	11296736	11297006	GGTGTGCCCAAAAAGATCAG	60.495	20	TATTTGTGATCCGAATGGGG	60.523	20	223	11296811	11297033	GGTGTGCCCAAAAAGATCAG	60.495	20	GTGATCCGAATGGGGTGTAA	60.582	20	218	11296811	11297028
B1M333	yes	1	p1	(T)21	21	11348111	11348131	IG	AAATTAGCTGCGCACAATCC	60.238	20	GCTGCATCTTCCAGACGAGT	60.564	20	259	11348082	11348340	AAATTAGCTGCGCACAATCC	60.238	20	TGCATCTTCCAGACGAGTGT	59.42	20	257	11348082	11348338	ACTGATCCGAGGTTCGAAGA	59.803	20	TGTGCCCTTTTTCTTTGTGA	59.293	20	186	11348038	11348223
B1M334	yes	1	p4	(ATGG)7	28	11407890	11407917	G	CGTGCTGTGGACTGTGGTAG	60.371	20	CATCTCAGGGCTGGTCATTT	60.073	20	228	11407801	11408028	TATTGCAGGCTTTCTCAGCC	60.49	20	CATCTCAGGGCTGGTCATTT	60.073	20	187	11407842	11408028	TATTGCAGGCTTTCTCAGCC	60.49	20	AGCAGCCAGCATCTTCATCT	60.127	20	268	11407842	11408109
B1M335	yes	1	p2	(AG)15	30	11411704	11411733	IG	AACACGAAAAGAATGGGTGC	59.978	20	TCTTCAAGGAGCAACACCAA	59.415	20	153	11411679	11411831	GGGATTGAGTGAAAGGGACA	59.903	20	CTCATGTCAAGAGCCACCTG	59.415	20	243	11411527	11411769	AACACGAAAAGAATGGGTGC	59.978	20	CCGTGATCTAAGTCTGGCCT	59.308	20	256	11411679	11411934
B1M336	no	1	c	(GGA)13ggcgaggcgaggtgagc(GGA)7	77	11445749	11445825	IG	CCCTAACTCGGTTGTGTGGT	59.884	20	GAGTAAAGAAAATCCCCACGC	59.959	21	164	11445686	11445849	GAATACGACAACAGCGCAAA	59.879	20	GAGTAAAGAAAATCCCCACGC	59.959	21	202	11445648	11445849	CCCTAACTCGGTTGTGTGGT	59.884	20	TCATGAAGTGGGGATGAAAA	58.897	20	258	11445686	11445943
B1M337	yes	1	p4	(TTTC)17	68	11478675	11478742	IG	TGCCAGAGTTGTGTCCAGTC	59.872	20	AAAATTGAGTTGCCTCGCTG	60.386	20	267	11478520	11478786	GCCAGAGTTGTGTCCAGTCA	59.872	20	AAAATTGAGTTGCCTCGCTG	60.386	20	266	11478521	11478786	CAGCCAGTTTCCAAGGAGTC	59.844	20	AAAATTGAGTTGCCTCGCTG	60.386	20	183	11478604	11478786
B1M338	yes	1	c	(T)10ggggaaatgaaacaacactcactacagtctatagag(T)11	57	11576392	11576448	IG	CTCACGGATGCGTAATGAAA	59.688	20	AGTTCAACGCCGTAAAATGG	59.996	20	238	11576361	11576598	CTCACGGATGCGTAATGAAA	59.688	20	ATAGCTTGATTGTTGCGCCT	59.873	20	162	11576361	11576522	TCACGGATGCGTAATGAAAC	59.548	20	AGTTCAACGCCGTAAAATGG	59.996	20	237	11576362	11576598
B1M339	yes	1	p1	(C)22	22	11598091	11598112	G	TGACTGGCACCAGAAATTCA	60.24	20	TGGAATGGAACTGTGGAGTG	59.52	20	230	11598043	11598272	GCTTGACTGGCACCAGAAAT	60.263	20	TGGAATGGAACTGTGGAGTG	59.52	20	233	11598040	11598272	CACAAACCCACACAGTGCTT	59.641	20	TGGAATGGAACTGTGGAGTG	59.52	20	249	11598024	11598272
B1M340	yes	1	c*	(G)11(GA)17*	44	11605228	11605271	IG	GGTAGTGGTGGAGGTCGATG	60.386	20	CTTGTTTGGTTTCATGGGCT	59.971	20	204	11605190	11605393	GGTAGTGGTGGAGGTCGATG	60.386	20	TGGTTTCATGGGCTGTGTTA	59.964	20	198	11605190	11605387	GGTAGTGGTGGAGGTCGATG	60.386	20	CCTGTTTGGTTGGGTTGTCT	59.861	20	261	11605190	11605450
B1M341	yes	1	c	(A)10tcaaagtggatcggatttctgtaggtatcctgag(T)10	54	11644630	11644683	IG	GTCAACAACGTGTGTGGGTC	59.897	20	AACTCCAGCAAACTCTCGGA	59.989	20	169	11644573	11644741	TGTGTGGGTCCCATGTAAAA	59.667	20	AACTCCAGCAAACTCTCGGA	59.989	20	159	11644583	11644741	GTCAACAACGTGTGTGGGTC	59.897	20	ATCACACCATGCACAACACC	60.304	20	214	11644573	11644786
B1M342	yes	1	c	(GGT)9(G)20	47	11646286	11646332	IG	TCGCTACCGAGCAGCTTATT	60.138	20	CGGAGCAACTTTAGCAGCTT	59.791	20	152	11646252	11646403	TTCGCTACCGAGCAGCTTAT	60.138	20	CGGAGCAACTTTAGCAGCTT	59.791	20	153	11646251	11646403	TAATAAAATCCCAAACGGCG	59.799	20	CGGAGCAACTTTAGCAGCTT	59.791	20	262	11646142	11646403
B1M343	yes	1	p2	(AC)15	30	11660475	11660504	G	GTTGTTTGGGTGGCAGACTT	60.012	20	TCACTTGCAATCGAACAAGC	59.995	20	212	11660433	11660644	GTTGTTTGGGTGGCAGACTT	60.012	20	TGCTGCCAGCTAATTTCCTT	59.982	20	172	11660433	11660604	AGTAGGCAAGCAGCCCAATA	59.867	20	TCACTTGCAATCGAACAAGC	59.995	20	237	11660408	11660644
B1M344	yes	1	p4	(CATG)5	20	11792855	11792874	IG	TACCTAGCAGCCGAAAGCAT	60.003	20	ATAATGGCCACGCTCGTAAC	59.988	20	179	11792778	11792956	TGAATCATGCAATGGGAGAA	60.009	20	ATAATGGCCACGCTCGTAAC	59.988	20	151	11792806	11792956	AATCATGCAATGGGAGAAGC	60.043	20	ATAATGGCCACGCTCGTAAC	59.988	20	149	11792808	11792956
B1M345	yes	1	p2	(AT)10	20	11795775	11795794	IG	CTTGCCTTGTTTTGTGTGATG	59.23	21	GGCAGTGGGAAGCAATTTAG	59.708	20	160	11795663	11795822	CATCTTGCCTTGTTTTGTGTG	59.23	21	GGCAGTGGGAAGCAATTTAG	59.708	20	163	11795660	11795822	TTGCCTTGTTTTGTGTGATG	58.158	20	GGCAGTGGGAAGCAATTTAG	59.708	20	159	11795664	11795822
B1M346	yes	1	c	(C)15tccatcttcagcaggcagcaccacagcacagcagagcccagactcc(AG)9	79	11802236	11802314	IG	GCTTGCCTTCCTTCCTTCTT	59.962	20	TCCATGGACAAGGACCTGTT	60.363	20	228	11802143	11802370	CTTCCTTCCTTCTTGGTCCC	60.045	20	TCCATGGACAAGGACCTGTT	60.363	20	222	11802149	11802370	CCTTCCTTCCTTCTTGGTCC	60.045	20	TCCATGGACAAGGACCTGTT	60.363	20	223	11802148	11802370
B1M347	yes	1	p3	(ACA)19	57	11832034	11832090	IG	CATCCGCATTTCAGTTTCAA	59.664	20	ACGATGAGGTGGGAGACAAG	60.112	20	234	11831998	11832231	ACCACATCCGCATTTCAGTT	60.384	20	GAGGTGGGAGACAAGGTTGA	60.088	20	233	11831994	11832226	ACCACATCCGCATTTCAGTT	60.384	20	ACGATGAGGTGGGAGACAAG	60.112	20	238	11831994	11832231
B1M348	yes	1	c	(T)10gtgtgtgtggga(G)12	34	11845949	11845982	IG	CGTCTGCAATGACGACGATA	60.834	20	GCCAACCATTGAGGCATAAC	60.339	20	243	11845774	11846016	CGTCTGCAATGACGACGATA	60.834	20	AGCCAACCATTGAGGCATAA	60.469	20	244	11845774	11846017	CGTCTGCAATGACGACGATA	60.834	20	AAGCCAACCATTGAGGCATA	60.469	20	245	11845774	11846018
B1M349	yes	1	p1	(G)24	24	11859332	11859355	IG	ATGACATTCATACGCACGGA	59.955	20	ACAATTTAGGATCGGAGGGC	60.286	20	183	11859228	11859410	CTGGCCCTAAACGTACGAAA	60.124	20	ACAATTTAGGATCGGAGGGC	60.286	20	228	11859183	11859410	GTCATTTGCCACAACACACC	59.862	20	ACAATTTAGGATCGGAGGGC	60.286	20	250	11859161	11859410
B1M350	yes	1	p1	(G)25	25	11873324	11873348	IG	TAACGGTGTCGATGTTTCCA	59.964	20	AGATCTCGCGGAACAGTTGA	60.945	20	275	11873139	11873413	TAACGGTGTCGATGTTTCCA	59.964	20	TAGATCTCGCGGAACAGTTG	59.024	20	276	11873139	11873414	TAACGGTGTCGATGTTTCCA	59.964	20	GATCTCGCGGAACAGTTGA	59.934	19	274	11873139	11873412
B1M351	yes	1	c	(CT)6gcccaaccctgcccactcgtgcaacctctgtcctccctgcctctgtta(TC)7	74	12025733	12025806	IG	GGTGGCAGGCAGAAAATAAA	60.074	20	CAGGGGAGAAGGTGAAAACA	60.081	20	214	12025665	12025878	GCCAAGGGTGTACCTACTGC	59.621	20	CAGGGGAGAAGGTGAAAACA	60.081	20	257	12025622	12025878	ACTGGGTGCATGTGATTGTG	60.45	20	CAGGGGAGAAGGTGAAAACA	60.081	20	234	12025645	12025878
B1M352	yes	1	p4	(TCTT)10	40	12026894	12026933	IG	TGGACGCTCACTGTTATTGC	59.871	20	ATCTCCACACAGCCCATCTC	60.08	20	161	12026812	12026972	TGGACGCTCACTGTTATTGC	59.871	20	ATCTCATCTCCACACAGCCC	60.08	20	166	12026812	12026977	TGGACGCTCACTGTTATTGC	59.871	20	CCATCTCTAAGTACGGGCCA	60.088	20	148	12026812	12026959
B1M353	yes	1	p2	(CA)10	20	12057338	12057357	IG	GGAAAAAGGAAAACGGAAGG	59.918	20	GGATCTCGGCTGTTCCTGTA	60.218	20	189	12057204	12057392	CTGCTGGAAAAAGGAAAACG	59.855	20	GGATCTCGGCTGTTCCTGTA	60.218	20	194	12057199	12057392	GCGATCGACGTAGCCTAAAA	60.364	20	GGATCTCGGCTGTTCCTGTA	60.218	20	229	12057164	12057392
B1M354	no	1	p2	(CT)16	32	12072960	12072991	IG	AGAGCAAATAGGGCCGAAAT	60.061	20	CTGCTATGCCGCTTCTCTTG	61.196	20	204	12072836	12073039	TCTAGAGCAAATAGGGCCGA	59.938	20	CTGCTATGCCGCTTCTCTTG	61.196	20	207	12072833	12073039	GTCATCCCCGAGTGATCCTA	59.886	20	CTGCTATGCCGCTTCTCTTG	61.196	20	115	12072925	12073039
B1M355	yes	1	c	(CCG)5atgagagaacggataaaagtg(A)11	47	12083001	12083047	IG	CGGGTTTCTTTCCTTCCTTC	60.046	20	CCATCTCGAGTAGCGGTAGC	60	20	214	12082921	12083134	ATTTATCCAAGGGCGGAATC	60.116	20	CCATCTCGAGTAGCGGTAGC	60	20	258	12082877	12083134	CTCTCCGCTACCGTATCTGC	60	20	GCTAGTATTTCACTGCCGCC	59.873	20	168	12082941	12083108
B1M356	yes	1	p4	(TTTC)9	36	12114742	12114777	IG	GACGTACTGGGTGGACTCGT	60.033	20	CGTGATTGATGAATACCGGC	61.258	20	163	12114644	12114806	GACGTACTGGGTGGACTCGT	60.033	20	TCGGTTTCTTTCACCAGAAAA	59.71	21	190	12114644	12114833	TCGGATGGAGGTTGGAGTAG	60.065	20	CGTGATTGATGAATACCGGC	61.258	20	141	12114666	12114806
B1M357	yes	1	p3	(AGG)8	24	12130717	12130740	G	CAAACAGGAGGAGGAGGTCA	60.229	20	CGTCTGACAATGGAGACCAA	59.676	20	206	12130566	12130771	CATCAAACAGGAGGAGGAGG	59.649	20	CGTCTGACAATGGAGACCAA	59.676	20	209	12130563	12130771	CGCTCTACGTCTCCCAGTTC	60.012	20	AATTAATGATCTCGCGCTCC	59.281	20	162	12130652	12130813
B1M358	yes	1	p4	(GTCC)5	20	12132108	12132127	IG	GGGAGGAAGGGGAATGAATA	60.089	20	CCTCTTTTCGGGGTCTTACC	59.934	20	224	12132062	12132285	AGGGGAATGAATAAAAGCGG	60.272	20	CCTCTTTTCGGGGTCTTACC	59.934	20	217	12132069	12132285	GGGAGGAAGGGGAATGAATA	60.089	20	GCGTTCTGGGAGAGAAGAGA	59.679	20	140	12132062	12132201
B1M359	yes	1	p2	(TA)30	60	12186483	12186542	IG	GAAGACGACGCCTCAGTGAT	60.418	20	GCACCTCGTGAGTTTAGGGA	60.255	20	272	12186343	12186614	GAAGACGACGCCTCAGTGAT	60.418	20	GGGATGAATAATGCAGACGG	60.296	20	256	12186343	12186598	GAAGACGACGCCTCAGTGAT	60.418	20	AGGCACCTCGTGAGTTTAGG	59.353	20	274	12186343	12186616
B1M360	yes	1	c	(ATA)12tatatg(TA)7(TG)14	84	12188119	12188202	IG	GCATGTCACGTTGCAATAGG	60.142	20	TCCGAAAAGGAGGATAACCC	60.258	20	217	12188035	12188251	TCCTTATACATCCCGGTGGA	60.148	20	TCCGAAAAGGAGGATAACCC	60.258	20	163	12188089	12188251	CCAATGGTATGTTCTGCCCT	59.813	20	TCCGAAAAGGAGGATAACCC	60.258	20	261	12187991	12188251
B1M361	yes	1	c*	(C)13(CA)7*	26	12198612	12198637	G	CACCCTCCCCTCATGACTTA	59.92	20	TGACCACGAGAATGAGAACG	59.831	20	256	12198450	12198705	CACCCTCCCCTCATGACTTA	59.92	20	ATGAACAAGGAGAGGGCAAA	59.67	20	226	12198450	12198675	CACCCTCCCCTCATGACTTA	59.92	20	AATGAACAAGGAGAGGGCAA	59.67	20	227	12198450	12198676
B1M362	yes	1	p4	(AATA)5	20	12208393	12208412	IG	TCAAAGCATGGTTCACTTGC	59.847	20	TTGCAGTTAGTGGGGATCAA	59.123	20	237	12208315	12208551	AGCATGGTTCACTTGCATGA	60.272	20	TTGCAGTTAGTGGGGATCAA	59.123	20	233	12208319	12208551	TCAAAGCATGGTTCACTTGC	59.847	20	TTGCAGTTAGTGGGGATCAAC	59.985	21	237	12208315	12208551
B1M363	no	1	c	(CT)7gccc(CT)6	30	12232946	12232975	IG	TTTTCCTTCTTCCCCAACCT	59.912	20	GCACCATGGAGAGGAGAGAG	59.945	20	110	12232918	12233027	TTTTCCTTCTTCCCCAACCT	59.912	20	AGCACCATGGAGAGGAGAGA	59.945	20	111	12232918	12233028	CCTCATTTTCCTTCTTCCCC	59.875	20	GCACCATGGAGAGGAGAGAG	59.945	20	115	12232913	12233027
B1M364	yes	1	p2	(CT)11	22	12233802	12233823	IG	TGTCTCTTTGGGGGATATGG	59.744	20	AACACATGACTTCTTCCGGC	60.119	20	272	12233592	12233863	ATTTCCTCTTTGTCCGTCCC	60.306	20	AACACATGACTTCTTCCGGC	60.119	20	202	12233662	12233863	TGTCTCTTTGGGGGATATGG	59.744	20	CTTCTTCCGGCTCCACTATG	59.83	20	263	12233592	12233854
B1M365	yes	1	p2	(AT)10	20	12238996	12239015	IG	TGGGACTGCCAGACTTAACA	59.288	20	TTTTTCAAAATGCACAACCTT	57.358	21	278	12238810	12239087	TGGGACTGCCAGACTTAACA	59.288	20	TTTTTCAAAATGCACAACCTTAAA	59.923	24	278	12238810	12239087	GGGACTGCCAGACTTAACACA	60.164	21	TTTTTCAAAATGCACAACCTT	57.358	21	277	12238811	12239087
B1M366	yes	1	c	(C)19g(CT)8ttatggggcggacacggaaggaccgagggacggcgtg(GA)6	85	12318188	12318272	IG	CATTGTCACTGCTCGCTTGT	60.056	20	CTCCTCTCTCGGTCTCTCCC	60.482	20	278	12318034	12318311	CACCCCACTGTTTCTTCCTC	59.549	20	GGATGGATGCCAGTGAATTT	59.756	20	268	12318149	12318416	CACGGCCTCGGTATTCTTAC	59.592	20	CTCCTCTCTCGGTCTCTCCC	60.482	20	246	12318066	12318311
B1M367	yes	1	p3	(CGC)8	24	12354419	12354442	G	CGTTCGTCGTCAAGTCAAAA	59.881	20	ACCATCTCGCTATCGTCTGC	60.393	20	279	12354213	12354491	CGTTCGTCGTCAAGTCAAAA	59.881	20	CACCATCTCGCTATCGTCTG	59.42	20	280	12354213	12354492	GCACTGCCTCATCTACCCAC	60.688	20	ACCATCTCGCTATCGTCTGC	60.393	20	157	12354335	12354491
B1M368	yes	1	p2	(TC)10	20	12358406	12358425	IG	GGAGAAGGGGATGGTATGGT	60.015	20	GTGGACAGGAGGGATTTCAA	59.903	20	263	12358242	12358504	AGAATGGAGAAGGGGATGGT	59.755	20	GTGGACAGGAGGGATTTCAA	59.903	20	268	12358237	12358504	CGTATGTCACATGGGGATTG	59.648	20	CCAGAAATGCCTCCTGTCAT	60.073	20	213	12358346	12358558
B1M369	yes	1	p2	(GA)12	24	12399939	12399962	IG	TTCATTGAATCTTCCGAGGG	60.006	20	CATCTTCTCGGCCATCCA	60.738	18	104	12399880	12399983	ACATGGGACAACATCACACG	60.294	20	CATCTTCTCGGCCATCCA	60.738	18	147	12399837	12399983	TCATTGAATCTTCCGAGGGA	60.538	20	CATCTTCTCGGCCATCCA	60.738	18	103	12399881	12399983
B1M370	yes	1	p3	(CAG)7	21	12417248	12417268	G	ATCAACAAGATCAGGGACCG	59.927	20	TACTACCATAGCTCCCGCCA	60.617	20	223	12417145	12417367	ACAAGATCAGGGACCGTCTG	60.112	20	TACTACCATAGCTCCCGCCA	60.617	20	219	12417149	12417367	TGGATGTCGGAGAACCTCAT	60.475	20	TACTACCATAGCTCCCGCCA	60.617	20	241	12417127	12417367
B1M371	yes	1	c	(CT)7(CA)6	26	12488334	12488359	IG	GACTAACCCACACGCAACCT	60.035	20	ATGAGGAGAAGGGGCCATAG	60.422	20	152	12488276	12488427	AACCCACACGCAACCTACTC	60.035	20	ATGAGGAGAAGGGGCCATAG	60.422	20	148	12488280	12488427	CCACCCCCTCCATTATCTCT	60.147	20	ATGAGGAGAAGGGGCCATAG	60.422	20	128	12488300	12488427
B1M372	yes	1	c	(A)10caggaaccccgggcaacgggaggagtctcgttaccagaggcaagcacactgaagtttatgcacttgacagttttgattatag(T)10	102	12503192	12503293	IG	AAACTCGCGCTTCAGTTTTC	59.637	20	ATCGCAGATGCAGATGTCAG	59.975	20	227	12503103	12503329	ACCACGAGCCTCGATTCATA	60.624	20	ATCGCAGATGCAGATGTCAG	59.975	20	197	12503133	12503329	AAACTCGCGCTTCAGTTTTC	59.637	20	AAAACCTGCAGTGGCTGAAC	60.299	20	263	12503103	12503365
B1M373	yes	1	c	(A)11ttaaactatcaaaacggcatgatttcagtccgacattt(TA)7	63	12505084	12505146	IG	CATGGATGCCTCAAGGTTTT	59.933	20	ATGCCCTTCTCTTCCTCCAT	60.037	20	269	12504976	12505244	ATGGATGCCTCAAGGTTTTG	59.933	20	ATGCCCTTCTCTTCCTCCAT	60.037	20	268	12504977	12505244	CATGGATGCCTCAAGGTTTT	59.933	20	GCCCTTCTCTTCCTCCATCT	59.778	20	267	12504976	12505242
B1M374	yes	1	p2	(TA)11	22	12520293	12520314	IG	AGTCCGGCTCGTAAGACTGA	60.012	20	GCAAAGATTGCACGCTGTTA	60.021	20	132	12520254	12520385	GAGTCCGGCTCGTAAGACTG	60.012	20	GCAAAGATTGCACGCTGTTA	60.021	20	133	12520253	12520385	AGTCCGGCTCGTAAGACTGA	60.012	20	CTGATGCACTGATTTGTGGG	60.112	20	180	12520254	12520433
B1M375	yes	1	p3	(GCC)7	21	12547419	12547439	IG	AGGATGACGGCCATGTTG	60.496	18	GGAATTGAGAAAGCGAGCTG	60.096	20	191	12547283	12547473	CAGGATGACGGCCATGTT	60.496	18	GGAATTGAGAAAGCGAGCTG	60.096	20	192	12547282	12547473	AGGATGACGGCCATGTTG	60.496	18	ACCGTATCAGTTAGCGCACC	60.162	20	278	12547283	12547560
B1M376	yes	1	p5	(TTTCT)5	25	12568533	12568557	G	ATGAATCGTCAAGGACAGGG	59.927	20	AATCGTAACAAGACCACGGC	60	20	273	12568494	12568766	ATGAATCGTCAAGGACAGGG	59.927	20	GGCCACCTGACACTTTTTGT	60.012	20	256	12568494	12568749	TTTGTGGGATGAATCGTCAA	59.9	20	GGCCACCTGACACTTTTTGT	60.012	20	264	12568486	12568749
B1M377	yes	1	c	(TA)6g(AC)9	31	12894984	12895014	G	TAGGACATTTGTGGCTGTGG	59.566	20	AAGCATACCCTGAAGCAAGC	59.481	20	223	12894840	12895062	TAGGACATTTGTGGCTGTGG	59.566	20	CATACCCTGAAGCAAGCAGG	60.786	20	220	12894840	12895059	TAGGACATTTGTGGCTGTGG	59.566	20	AGCATACCCTGAAGCAAGCA	60.934	20	222	12894840	12895061
B1M378	yes	1	c	(G)17ctatttagtaggt(TA)7	44	12913504	12913547	G	GGATGCAAAGGAGCACTAGC	59.985	20	ACAATCCATGCAAACCATCA	59.781	20	222	12913357	12913578	GGATGCAAAGGAGCACTAGC	59.985	20	ATCCATGCAAACCATCATCA	59.738	20	219	12913357	12913575	AATCGTTGGATGCAAAGGAG	60.074	20	ACAATCCATGCAAACCATCA	59.781	20	229	12913350	12913578
B1M379	yes	1	c	(TG)13tc(TA)8	44	13033086	13033129	G	TTCTCTTCTTTTGCTCCCCC	60.683	20	TGTTGTGTTCAAGTCTTCCCC	59.997	21	269	13033016	13033284	CCCCTCTTTTCCGCTGTAAC	60.977	20	TGTTGTGTTCAAGTCTTCCCC	59.997	21	252	13033033	13033284	TTTTCTCTTCTTTTGCTCCCC	59.822	21	TGTTGTGTTCAAGTCTTCCCC	59.997	21	271	13033014	13033284
B1M380	yes	1	p4	(TTCA)5	20	13039412	13039431	IG	GCTCCTTCACAGAGGACGAC	59.993	20	AAACATTCGTTGGTCTTGGC	59.978	20	201	13039345	13039545	CCCTCTGACAGCTCCTTCAC	59.986	20	AAACATTCGTTGGTCTTGGC	59.978	20	211	13039335	13039545	GTCGCCAATTACTTCGGGTA	59.96	20	AAACATTCGTTGGTCTTGGC	59.978	20	181	13039365	13039545
B1M381	no	1	c	(CT)8agatctctctctctag(CT)6	44	13058092	13058135	IG	CTCCCCCTCACCCTAGTGAT	60.328	20	ACATGCACGTACACTGGTCC	59.472	20	231	13058026	13058256	ATTAATGTTGACTTGGCCGC	59.967	20	GCTAAGCTCCCCCATACCAG	60.968	20	261	13057940	13058200	ATTAATGTTGACTTGGCCGC	59.967	20	AAGCTCCCCCATACCAGCTA	60.968	20	258	13057940	13058197
B1M382	yes	1	p2	(GA)17	34	13070986	13071019	IG	AAGGGAGAGAGAAGCTTGGG	59.95	20	CTTCTTGATCTCCTCGGCAG	60.088	20	272	13070869	13071140	CGAAGAGAAATTGGAGGCTG	59.948	20	CTCCCTCTCCTCTGTTTCCC	60.186	20	230	13070817	13071046	CGAAGAGAAATTGGAGGCTG	59.948	20	CCTCCCTCTCCTCTGTTTCC	60.186	20	231	13070817	13071047
B1M383	yes	1	p4	(GACG)6	24	13113718	13113741	IG	CGGTAGTTCGATCTTTGCGT	60.27	20	GGACAGAGAACTCATCCCCA	60.048	20	219	13113641	13113859	ACGGTAGTTCGATCTTTGCG	60.27	20	GGACAGAGAACTCATCCCCA	60.048	20	220	13113640	13113859	CGGTAGTTCGATCTTTGCGT	60.27	20	ACAACTCAATCGCCTTCCAC	60.119	20	183	13113641	13113823
B1M384	yes	1	c	(GTG)5gttggttggttacattatgcaagacagaagcaacaagaggaccacttgtcccctctttgtt(TC)6	88	13135745	13135832	IG	CTCCATCAATGCAAGAGCAC	59.399	20	ACCGCTCTGTATGCATTTCC	60.103	20	172	13135716	13135887	AGCTAAGTGATGAGGGGCAC	59.313	20	ACCGCTCTGTATGCATTTCC	60.103	20	276	13135612	13135887	ACAGCTAAGTGATGAGGGGC	59.313	20	ACCGCTCTGTATGCATTTCC	60.103	20	278	13135610	13135887
B1M385	yes	1	p1	(C)20	20	13147072	13147091	IG	TCTTCTGATTTGTTTCCCGC	60.192	20	ACGCAATGGCCTTAATCAAC	59.967	20	238	13146943	13147180	TCTTCTGATTTGTTTCCCGC	60.192	20	GTTGATCTGCTCGTGTGCAT	59.87	20	264	13146943	13147206	TCTTCTGATTTGTTTCCCGC	60.192	20	GTGTTGATCTGCTCGTGTGC	60.483	20	266	13146943	13147208
B1M386	yes	1	p1	(G)20	20	13181839	13181858	IG	AGGTTGCGGTGCTGTAGACT	59.937	20	CCCTTCTCTCATCTCGTTGC	59.95	20	253	13181796	13182048	AGGTTGCGGTGCTGTAGACT	59.937	20	GCCCTTCTCTCATCTCGTTG	59.95	20	254	13181796	13182049	GGTTGCGGTGCTGTAGACTT	60.321	20	CCCTTCTCTCATCTCGTTGC	59.95	20	252	13181797	13182048
B1M387	no	1	c	(T)10c(T)10	21	13278223	13278243	IG	CTTACGTGCAGAGGAGGAGG	60.005	20	GGGATAACGTGACTTCCCAA	59.79	20	160	13278124	13278283	TTGGTTTCCTGAATGGGTTC	59.767	20	GGGATAACGTGACTTCCCAA	59.79	20	276	13278008	13278283	CTTACGTGCAGAGGAGGAGG	60.005	20	TCGTGTTCATTTTGTTTCCG	59.561	20	268	13278124	13278391
B1M388	yes	1	c	(CTT)10ctcacccaggcaggagaagcagcagtccatggcccccgtttcagctttacgagtgcgct(GA)12	113	13347741	13347853	G	GATCTGAGGCTTCTCCAACG	59.95	20	TTTGTTCACTCTCCTCGCCT	59.989	20	213	13347701	13347913	GATCTGAGGCTTCTCCAACG	59.95	20	TTGTTCACTCTCCTCGCCTT	59.989	20	212	13347701	13347912	AACAAGAAAATCACCAGCGG	60.11	20	TTGTTCACTCTCCTCGCCTT	59.989	20	239	13347674	13347912
B1M389	yes	1	p3	(GTT)9	27	13349821	13349847	G	TGCTGCTTCTTTTGTCGATG	60.134	20	AATGGTGGATCTGCAGAAGG	60.073	20	202	13349741	13349942	TGATGCTGCTGCTTCTTTTG	60.28	20	AATGGTGGATCTGCAGAAGG	60.073	20	208	13349735	13349942	CCACCAGCCTCCACATTTAC	60.375	20	AATGGTGGATCTGCAGAAGG	60.073	20	182	13349761	13349942
B1M390	yes	1	p3	(TCT)7	21	13362229	13362249	IG	ATCACGATCAACGTAAGCCC	59.962	20	AGTGGAGGTGGACTGGTGAG	60.153	20	119	13362169	13362287	GATCAACGTAAGCCCCAAGA	60.074	20	AGTGGAGGTGGACTGGTGAG	60.153	20	114	13362174	13362287	GCCCCAAGACAAAAATGAAA	59.916	20	AGTGGAGGTGGACTGGTGAG	60.153	20	103	13362185	13362287
B1M391	yes	1	p3	(ATC)9	27	13367186	13367212	G	CTGCGATTTCTCTACAGGGC	59.978	20	GCCAACTACCAATGCCAAAT	59.829	20	155	13367099	13367253	CTGCGATTTCTCTACAGGGC	59.978	20	ATCGACAGATGCGACAACAA	60.272	20	254	13367099	13367352	CTGCGATTTCTCTACAGGGC	59.978	20	CGACAGATGCGACAACAATC	60.272	20	252	13367099	13367350
B1M392	yes	1	p6	(AGAAAG)5	30	13378637	13378666	G	ACCCAGCAATAGCAGAGCAT	59.866	20	ACTTGTTGTAGTGGGGCAGG	60.028	20	265	13378563	13378827	ACCCAGCAATAGCAGAGCAT	59.866	20	AAGAAGCAGGCAGAGGAATG	59.574	20	194	13378563	13378756	ACCCAAACCCAAAGGAAGTC	60.204	20	AAGAAGCAGGCAGAGGAATG	59.574	20	253	13378504	13378756
B1M393	yes	1	c	(AT)24agatac(AT)11g(TA)6gatac(AT)7	108	13401373	13401480	G	AGGCATGCTATTGCCAGTTT	59.736	20	TGCTCTGCAGGTGCTATACG	60.18	20	176	13401333	13401508	TAACTCCCACGTCACCACTG	59.591	20	TGCTCTGCAGGTGCTATACG	60.18	20	207	13401302	13401508	AGGCATGCTATTGCCAGTTT	59.736	20	CTGGAGATTGCTCTGCAGGT	60.555	20	184	13401333	13401516
B1M394	yes	1	p3	(AGA)9	27	13423927	13423953	G	TATAAACACGATCGAGGCCC	59.923	20	TAGCCCTTGTTCCAGTCGTC	60.255	20	201	13423789	13423989	TCATTGCCACAGATCCAAGA	60.201	20	TAGCCCTTGTTCCAGTCGTC	60.255	20	161	13423829	13423989	CGGATTCCAGGTACGCTCTA	60.227	20	TAGCCCTTGTTCCAGTCGTC	60.255	20	219	13423771	13423989
B1M395	yes	1	p3	(TAT)20	60	13425724	13425783	IG	GATTTTGCATGACCACAACG	59.972	20	GGATTAGCAGCCAGCTCAAG	60.118	20	231	13425576	13425806	ATGTCGTCATGCAAATCCAA	59.931	20	GGATTAGCAGCCAGCTCAAG	60.118	20	152	13425655	13425806	ATATCACTGACGACTCCGGC	60.104	20	GGATTAGCAGCCAGCTCAAG	60.118	20	253	13425554	13425806
B1M396	yes	1	p4	(GAGG)6	24	13438452	13438475	IG	AATAAAGCCAATTGGTGCGT	59.479	20	ATCTCCATCCATGAAGCGAC	60.042	20	156	13438420	13438575	TTCTTCTTTCGTCCGGTAGC	59.452	20	ATCTCCATCCATGAAGCGAC	60.042	20	191	13438385	13438575	AATAAAGCCAATTGGTGCGT	59.479	20	CAAAAGGCATCTCCATCCAT	59.894	20	164	13438420	13438583
B1M397	yes	1	p3	(CGT)7	21	13459306	13459326	G	TAAGCTTACAAGCTGCGGGT	60.039	20	TCATGAGGAGGCCCAAGTAG	60.21	20	258	13459166	13459423	TAAGCTTACAAGCTGCGGGT	60.039	20	ATGACCATGATGAGCAGCAA	60.233	20	205	13459166	13459370	TCATCGTACGCGTAGTCCAG	59.888	20	CCCTTGGGTTACGACGATTA	59.817	20	218	13459271	13459488
B1M398	yes	1	p3	(GGA)7	21	13461912	13461932	IG	GATCTAGGGTTCGAGGAGGC	60.176	20	GGGACGAGATCGATGAGAAC	59.617	20	184	13461852	13462035	GCTGCTAGAGGGGAGAGACA	59.703	20	GGGACGAGATCGATGAGAAC	59.617	20	166	13461870	13462035	GATCTAGGGTTCGAGGAGGC	60.176	20	GTTCTTCCGAACAGAAGCGA	60.517	20	212	13461852	13462063
B1M399	yes	1	p3	(GAG)7	21	13481235	13481255	IG	TATAGCGATCGAGGAGGAGC	59.533	20	GGTTCTCTCTCTGCCGTGAC	59.993	20	223	13481085	13481307	TATAGCGATCGAGGAGGAGC	59.533	20	GGCGAATCAATACTTTCCCA	59.901	20	201	13481085	13481285	TATAGCGATCGAGGAGGAGC	59.533	20	CAATACTTTCCCAAGCTCGC	59.845	20	194	13481085	13481278
B1M400	yes	1	p4	(GGAG)6	24	13499741	13499764	IG	ACATACCGGTGGAAATGGAA	60.051	20	CTTGCTTGCTGCTCTGTCTG	60.072	20	265	13499667	13499931	ACATACCGGTGGAAATGGAA	60.051	20	CCAAGGAAGGCAACCTGTTA	60.103	20	151	13499667	13499817	ACATACCGGTGGAAATGGAA	60.051	20	AATCCATTTGCTTGCTTGCT	59.851	20	275	13499667	13499941
B1M401	yes	1	p3	(CAG)7	21	13529483	13529503	IG	CTGCACTTGTTTGTTCCCAA	59.734	20	CAGCAGGAAGAAGAAGACGG	60.126	20	117	13529460	13529576	GCCCAACAATTCTTTCTTGC	59.691	20	CAGCAGGAAGAAGAAGACGG	60.126	20	179	13529398	13529576	CTCCTCTGTTTGGATTTGCC	59.67	20	CAGCAGGAAGAAGAAGACGG	60.126	20	196	13529381	13529576
B1M402	yes	1	c	(T)10aaaataaattcttatttgctttttttagagtaattcttctttgctttttttaggggaattcttctttgc(T)10	89	13531742	13531830	IG	TTGTGAGGGAATTCTCGCTT	59.813	20	TAATTCCGGATGAGGTGCTT	59.528	20	162	13531694	13531855	AGGGAATTCTCGCTTGAACA	59.813	20	TAATTCCGGATGAGGTGCTT	59.528	20	157	13531699	13531855	GTGAGGGAATTCTCGCTTGA	60.34	20	TAATTCCGGATGAGGTGCTT	59.528	20	160	13531696	13531855
B1M403	yes	1	c	(TTC)7caatttttaggaacccatcatgagtcaaatggaagaagagttttaaacaagaga(GGATTG)5	105	13545405	13545509	IG	GTAATGATGTGGTCGCGTGT	59.45	20	CACCCGTCAGACAAACACAA	60.606	20	239	13545316	13545554	ATGATGTGGTCGCGTGTATC	59.404	20	CACCCGTCAGACAAACACAA	60.606	20	236	13545319	13545554	AGGCCAGATGAGATGAGATGA	59.777	21	CTAATCCACGCGTATCCACC	60.352	20	222	13545349	13545570
B1M404	yes	1	p3	(CTT)9	27	13546821	13546847	IG	TTACTCCAACGGTTTCGACC	59.971	20	AAAGAAGAAGAAGGAGGCGG	59.955	20	259	13546782	13547040	TTACTCCAACGGTTTCGACC	59.971	20	CGAGAGAGAGCACTTGCCTT	59.891	20	212	13546782	13546993	TTACTCCAACGGTTTCGACC	59.971	20	CCGCCTTCTTCTTGTTTCAC	59.853	20	110	13546782	13546891
B1M405	no	1	c	(GGA)9gcaaatggaggatcaggcaggggatgaggattttgagatcgaggcgccacagccggaacagaagcaggacaacgattctgatgtggatctcagtgg(GGA)5	138	13548147	13548284	IG	CAGGAACCGGAAGCAAGAT	60.203	19	ACCTCAAAATCCTCATCCCC	60.133	20	210	13548101	13548310	AGGAACCGGAAGCAAGATTA	58.787	20	ACCTCAAAATCCTCATCCCC	60.133	20	209	13548102	13548310	CAGGAACCGGAAGCAAGAT	60.203	19	CCTCGACCTCAAAATCCTCA	60.187	20	215	13548101	13548315
B1M406	yes	1	c	(CGC)5ggagtacggcgggc(GCG)5	44	13553516	13553559	G	CCTCCTCCTCTTGCTCCTCT	60.088	20	GTAAGCCTTGTAGCTCGCCA	60.543	20	279	13553438	13553716	TGCAGAGCCAGCTACACCTA	59.764	20	GTAAGCCTTGTAGCTCGCCA	60.543	20	244	13553473	13553716	CCTCCTCCTCTTGCTCCTCT	60.088	20	CGCCATAAGTCACCACCAC	59.976	19	145	13553438	13553582
B1M407	no	1	c	(C)13(T)12	25	13606633	13606657	IG	CTTTCCTTTGGGGAAGAGC	58.847	19	TTGGACCAATTTGGAGTTCA	58.947	20	244	13606486	13606729	GCTTTCCTTTGGGGAAGAG	58.847	19	TTGGACCAATTTGGAGTTCA	58.947	20	245	13606485	13606729	GGCTTTCCTTTGGGGAAGAG	62.289	20	TTGGACCAATTTGGAGTTCA	58.947	20	246	13606484	13606729
B1M408	yes	1	p3	(CGT)7	21	13607464	13607484	IG	TACTCCATGCTGTCACCGTC	59.707	20	GTGGTCACGATGGGATTACC	60.057	20	153	13607438	13607590	TACTCCATGCTGTCACCGTC	59.707	20	TGGTCACGATGGGATTACCT	60.195	20	152	13607438	13607589	TACTCCATGCTGTCACCGTC	59.707	20	GGTCACGATGGGATTACCTG	60.195	20	151	13607438	13607588
B1M409	yes	1	c	(C)14(AC)6	26	13666249	13666274	IG	AGAGCAAGCAGACCCACAAC	60.453	20	GCGTCTTCAGGTCGTATGGT	60.142	20	270	13666170	13666439	AGAGCAAGCAGACCCACAAC	60.453	20	GTCTGCAGTCCCTATGGGTG	60.533	20	145	13666170	13666314	AGAGCAAGCAGACCCACAAC	60.453	20	TTGGCGTCTTCAGGTCGTAT	60.657	20	273	13666170	13666442
B1M410	yes	1	p4	(ATCC)5	20	13685413	13685432	IG	TCGATACTGATCGACGGTGA	60.225	20	CTCCTGCTGCTAGTGTGTCG	59.794	20	252	13685314	13685565	AATTCACAGGGAATGGATGC	59.756	20	CTCCTGCTGCTAGTGTGTCG	59.794	20	221	13685345	13685565	CGATACTGATCGACGGTGAA	59.673	20	CTCCTGCTGCTAGTGTGTCG	59.794	20	251	13685315	13685565
B1M411	yes	1	p4	(CATG)6	24	13769268	13769291	IG	GGAAGACAATGTTTCGAGGC	59.676	20	ACTTGCAACTCTAGCCGCAT	60.044	20	232	13769215	13769446	GGAAGACAATGTTTCGAGGC	59.676	20	CCGCATGCAAGAACAAAGTA	59.872	20	218	13769215	13769432	CCACTCTACTGGCCTGCACT	60.466	20	ACTTGCAACTCTAGCCGCAT	60.044	20	280	13769167	13769446
B1M412	yes	1	p3	(AGA)7	21	13807152	13807172	IG	TTCGGGAATATTCTGCTGCT	59.807	20	GGGAATTGAATCGACAAGGA	59.871	20	190	13807116	13807305	TTCGGGAATATTCTGCTGCT	59.807	20	CTTTATGGGCCAAATTCGAG	59.542	20	112	13807116	13807227	TTCGGGAATATTCTGCTGCT	59.807	20	CAGAGAGAGAGGGAGGGAGG	60.473	20	244	13807116	13807359
B1M413	yes	1	c	(CCG)5ccttggactttgacgagaagttgttgttgttggacg(CGC)6	69	13829369	13829437	G	TACGAGCTCGAACCGAAGTT	60.015	20	TCGATGGTTTCTTCCAGAGG	60.187	20	195	13829274	13829468	TACGAGCTCGAACCGAAGTT	60.015	20	TGGTTTCTTCCAGAGGTCGT	59.697	20	191	13829274	13829464	TACGAGCTCGAACCGAAGTT	60.015	20	CATGTCGATGGTTTCTTCCA	59.496	20	199	13829274	13829472
B1M414	yes	1	p3	(CCG)7	21	13861272	13861292	IG	CATACCTCGTCCACCGTCTT	59.989	20	ATGGGAGTTCAGACAATGGC	59.934	20	218	13861103	13861320	CATACCTCGTCCACCGTCTT	59.989	20	GGAGTTTGGATGGGAGTTCA	59.903	20	227	13861103	13861329	CATACCTCGTCCACCGTCTT	59.989	20	TGGCTTTGTTTTGTTTGCAG	59.888	20	280	13861103	13861382
B1M415	yes	1	c	(AG)6gagagatggtgctctctttacagtggtactcctc(CTG)5	61	13861729	13861789	IG	AGGCTGGGGCATTAATTTTT	59.808	20	AAACAGGAACACTGCCTTGG	60.149	20	213	13861614	13861826	CTGGGCTAAAAGGGGAGAAG	60.193	20	AAACAGGAACACTGCCTTGG	60.149	20	156	13861671	13861826	CACTGGAGGTCTGGGCTAAA	60.246	20	AAACAGGAACACTGCCTTGG	60.149	20	166	13861661	13861826
B1M416	yes	1	p6	(GAAGAG)5	30	13968904	13968933	IG	AGAGGGAGAGGGTTCAGAGC	59.952	20	TTTTTACCCCACGTGAAAGC	59.975	20	246	13968862	13969107	GAAACGGAGATCGAGAGCAC	59.957	20	GCCACCTTTCTTTCCCTTTC	60.053	20	183	13968821	13969003	AGAGGGAGAGGGTTCAGAGC	59.952	20	GCCACCTTTCTTTCCCTTTC	60.053	20	142	13968862	13969003
B1M417	yes	1	c	(AT)20(GT)8acatatatatatgtgtacatatatatac(AT)6	96	13976883	13976978	IG	GCACATACAGTCGTGGATCG	60.144	20	TTCGACAACAATTTAGAGTCGG	59.267	22	271	13976733	13977003	AATTTAACGATGTCGGTGGC	59.829	20	TTCGACAACAATTTAGAGTCGG	59.267	22	192	13976812	13977003	GCACATACAGTCGTGGATCG	60.144	20	TCGACAACAATTTAGAGTCGG	57.893	21	270	13976733	13977002
B1M418	yes	1	p4	(ATCT)19	76	13980284	13980359	IG	ACAGGGATTTACGGCAACAG	59.993	20	TCATGTTCTTCTGCACCCAA	60.24	20	269	13980197	13980465	GCTACAGGGATTTACGGCAA	60.096	20	TCATGTTCTTCTGCACCCAA	60.24	20	272	13980194	13980465	TCGGTTAACAGGTACACGCA	60.172	20	TCATGTTCTTCTGCACCCAA	60.24	20	241	13980225	13980465
B1M419	yes	1	p3	(GCT)7	21	14001034	14001054	IG	ACATGATGGACGGATGGATT	60.018	20	TAATTCGGTCACTGGTGCAA	60.111	20	199	14000947	14001145	ACATGATGGACGGATGGATT	60.018	20	GCAAGCAGCCAGCTAGAGAT	59.888	20	183	14000947	14001129	ACATGATGGACGGATGGATT	60.018	20	GAGTCCTATAAAACCCGCCC	59.799	20	140	14000947	14001086
B1M420	yes	1	c	(C)14acccaagagtacgtatgtagctagtacgccacattagacacctggcactttgaaacaaaatattttccttgtttctctctc(TA)7	109	14002540	14002648	IG	CAAAGAAAGCAATTACCCGC	59.72	20	GCTAGCTGGCCGTATCTCAC	60.007	20	186	14002498	14002683	ATGCAACCAGCATCTCACAC	59.714	20	GCTAGCTGGCCGTATCTCAC	60.007	20	272	14002412	14002683	CAAAGAAAGCAATTACCCGC	59.72	20	TCCCATTGGTCAACCTAAGC	59.933	20	208	14002498	14002705
B1M421	yes	1	c	(C)13ttgatctctc(A)10	33	14009777	14009809	IG	CGCATAGCTTTGCTCCTCTT	59.752	20	TGGCACATGACATCCAAAAT	59.781	20	245	14009631	14009875	CGCATAGCTTTGCTCCTCTT	59.752	20	ATTGGCACATGACATCCAAA	59.781	20	247	14009631	14009877	CGCATAGCTTTGCTCCTCTT	59.752	20	GATTGGCACATGACATCCAA	60.339	20	248	14009631	14009878
B1M422	yes	1	c	(C)11tgatccgccaccaccggcaaccgccacccttggccccgcgggctgccatccccgcccgccgtcagcgtgccggaacctccccgagg(TC)6tttctctt(TC)16	149	14011914	14012062	IG	GGATCTACCGCCGTCCTC	60.588	18	CAGTATCCTTCCTTCGTCGC	59.836	20	254	14011892	14012145	GGATCTACCGCCGTCCTC	60.588	18	GCAGTATCCTTCCTTCGTCG	59.836	20	255	14011892	14012146	GGATCTACCGCCGTCCTC	60.588	18	GTCCAACTTCAACGGAAACG	60.529	20	275	14011892	14012166
B1M423	yes	1	p3	(TGC)7	21	14042477	14042497	IG	GCCGTCACGTACTAGCAACA	59.935	20	ATGGGCAATAAAAAGGGGAC	60.02	20	195	14042394	14042588	CAGCCGTCACGTACTAGCAA	60.073	20	ATGGGCAATAAAAAGGGGAC	60.02	20	197	14042392	14042588	AAAAGGGCTCAAGGACCACT	60.11	20	ATGGGCAATAAAAAGGGGAC	60.02	20	144	14042445	14042588
B1M424	no	1	c	(A)10gaaaaggaaaaagg(A)10	34	14055919	14055952	IG	GTGCGTGAGGAAGAAGAAGG	59.989	20	TTCTGGAATTTTTCCGATGC	60.016	20	277	14055883	14056159	GTGCGTGAGGAAGAAGAAGG	59.989	20	TTTTCTCTACACGGAGGCGT	59.875	20	174	14055883	14056056	GTGCGTGAGGAAGAAGAAGG	59.989	20	GTTTTCTCTACACGGAGGCG	59.875	20	175	14055883	14056057
B1M425	yes	1	c	(C)18a(C)17	36	14104600	14104635	IG	GTTTGACCGACGACAACAGA	59.726	20	TTTCCTGTTCAATGGGGTGT	60.21	20	267	14104566	14104832	GTTTGACCGACGACAACAGA	59.726	20	GTAACCACATGGGCCAGAAC	60.24	20	104	14104566	14104669	GTTTGACCGACGACAACAGA	59.726	20	CTCGTGGAACGAAAACAACA	59.734	20	188	14104566	14104753
B1M426	yes	1	p2	(TG)11	22	14205125	14205146	G	CACAGGCCAGACATGCTTTA	59.864	20	TTAAGCAACTGCATTGTCCG	59.872	20	244	14205062	14205305	AATTATTTGTTTCGCGGTGC	59.971	20	TGCACCTGCAATAATCTGCT	59.449	20	257	14204921	14205177	CTTGTAGCACAGGCCAGACA	60.049	20	TGCACCTGCAATAATCTGCT	59.449	20	123	14205055	14205177
B1M427	yes	1	p4	(AATA)7	28	14227996	14228023	G	CACATGGGATCCAAAAAGGT	59.647	20	ACTTCCCCTACTGGTCATCA	57.001	20	149	14227932	14228080	ACACATGGGATCCAAAAAGG	59.647	20	ACTTCCCCTACTGGTCATCA	57.001	20	150	14227931	14228080	TGATGATTGCTCAAAATGGC	59.628	20	ACTTCCCCTACTGGTCATCA	57.001	20	221	14227860	14228080
B1M428	yes	1	c*	(C)13(CA)7*	26	14270521	14270546	IG	TTCTCCACACACGAATGAGC	59.837	20	GTGTTATTTGCACTTGGCGA	59.735	20	160	14270425	14270584	TGGTACACATTTAGCCTGCG	59.752	20	GTGTTATTTGCACTTGGCGA	59.735	20	200	14270385	14270584	TTCTCCACACACGAATGAGC	59.837	20	TCTTCCTAGCCATCCACTCG	60.353	20	199	14270425	14270623
B1M429	yes	1	p3	(AAT)7	21	14298436	14298456	G	GGCCAAGAGTGCATTTAGACA	60.264	21	CTCAGTGCACCGAACTTGAA	60.025	20	187	14298407	14298593	GGCCAAGAGTGCATTTAGACA	60.264	21	AGGGCTGCAAAGCATAAAAA	59.853	20	221	14298407	14298627	GGCCAAGAGTGCATTTAGACA	60.264	21	TTCAGCAACCATCTAGGGCT	59.836	20	235	14298407	14298641
B1M430	yes	1	c	(T)10gt(TG)9	30	14319765	14319794	IG	ACGGTTGAAAAATGGACGAG	59.971	20	CAATCTCGATTGCCAAGGAC	60.603	20	269	14319619	14319887	AGACGGTTGAAAAATGGACG	59.971	20	CAATCTCGATTGCCAAGGAC	60.603	20	271	14319617	14319887	TCCTTGGTTGCCGTAAGAAC	60.11	20	CAATCTCGATTGCCAAGGAC	60.603	20	180	14319708	14319887
B1M431	yes	1	c	(CGC)5cagcgtccccgtcggcgagaggacggcggcgagggagat(GAG)5	69	14345884	14345952	IG	GTTGGAGGTGTCGTAGAGCC	59.727	20	AAACAACCACTAGAAGGCGG	59.238	20	257	14345826	14346082	CTGCCGTAGTTGGAGGTGTC	60.711	20	AAACAACCACTAGAAGGCGG	59.238	20	265	14345818	14346082	GTTGGAGGTGTCGTAGAGCC	59.727	20	AACCACTAGAAGGCGGCAC	60.27	19	253	14345826	14346078
B1M432	yes	1	p3	(TAT)15	45	14399025	14399069	IG	CCTTAGGACACGTGCTGTCA	59.897	20	TACCTCACCGCATGCAAATA	60.096	20	273	14398906	14399178	GACACGTGCTGTCATTCGAT	59.714	20	TTAAATCCGTACCTCACCGC	59.96	20	276	14398912	14399187	TCTATGGCGACTTCTCAGCA	59.697	20	TTAAATCCGTACCTCACCGC	59.96	20	224	14398964	14399187
B1M433	yes	1	c	(TCT)5cctctttgggcggcggcgcatttcccgatccaaggatatccggtctgcaacggcgacgaccggcgaagttttttttcttcttcttctacttc(TGT)5	122	14431185	14431306	IG	ATAAATGTGGTCGAGCGGAG	60.096	20	ACAAATTTTCTATCCCCGCA	59.411	20	270	14431067	14431336	GAGGAAACTTCCACGCAAAG	59.853	20	ACAAATTTTCTATCCCCGCA	59.411	20	253	14431084	14431336	GAGGAAACTTCCACGCAAAG	59.853	20	CACAAATTTTCTATCCCCGC	59.411	20	254	14431084	14431337
B1M434	yes	1	p2	(CT)18	36	14483949	14483984	G	TTCCTTCCAATTCATCCTGG	59.864	20	GGCAAGAAATTTGAAGAACCA	59.192	21	182	14483855	14484036	TTCCTTCCAATTCATCCTGG	59.864	20	TGGCAAGAAATTTGAAGAACC	59.192	21	183	14483855	14484037	TGGTCTGGAAACAACCCAAT	60.21	20	TGGCAAGAAATTTGAAGAACC	59.192	21	231	14483807	14484037
B1M435	yes	1	c	(C)17tcc(A)10	30	14495657	14495686	G	CTAGATGCATGCTCCTGCTG	59.722	20	GGGCAGCTAATGTTGATGCT	60.243	20	253	14495529	14495781	CTAGATGCATGCTCCTGCTG	59.722	20	TTGGGCAGCTAATGTTGATG	59.688	20	255	14495529	14495783	TAGATGCATGCTCCTGCTGT	59.577	20	GGGCAGCTAATGTTGATGCT	60.243	20	252	14495530	14495781
B1M436	yes	1	p4	(GACC)5	20	14519319	14519338	IG	TCAGAATCAAATGTGGCTCG	59.799	20	CAGAACGTAGAGGTGCGTCA	60.049	20	260	14519239	14519498	TCAGAATCAAATGTGGCTCG	59.799	20	ACGTAGAGGTGCGTCAATCC	60.142	20	256	14519239	14519494	TCAGAATCAAATGTGGCTCG	59.799	20	GCTCCAAAAGACCGAAAATG	59.685	20	161	14519239	14519399
B1M437	yes	1	p3	(GAG)7	21	14541540	14541560	IG	TTTGATTTTCCACCTTGGGT	59.264	20	CCCTTCCATCTCCTCTCCTC	60.149	20	279	14541410	14541688	GGGAGTACCTACTCACCGGC	60.903	20	GACCCCTTCCATCTCCTCTC	60.012	20	201	14541491	14541691	TTTGATTTTCCACCTTGGGT	59.264	20	TCCTCTCCTCACGTGGATCT	59.792	20	269	14541410	14541678
B1M438	yes	1	p2	(CT)11	22	14544472	14544493	G	TCTCCTCCATCACGGTCTTC	60.199	20	GTCAATCGAGACGGGGATTA	59.894	20	247	14544308	14544554	TCTTCTCCTCCATCACGGTC	60.199	20	GTCAATCGAGACGGGGATTA	59.894	20	250	14544305	14544554	ATGCTGCATGCATGTGTTCT	60.304	20	GTCAATCGAGACGGGGATTA	59.894	20	267	14544288	14544554
B1M439	yes	1	p2	(TA)39	78	14553370	14553447	G	TTTATGCATGGGGGAAAAGA	60.26	20	TCCTTTCCGGTTTTCTCCTT	60.046	20	253	14553270	14553522	AGCTGAGAAGATGGTGTGGC	60.418	20	ACCATGCACAACCAAGTCAA	60.008	20	274	14553301	14553574	AGCTGAGAAGATGGTGTGGC	60.418	20	AACCATGCACAACCAAGTCA	60.008	20	275	14553301	14553575
B1M440	yes	1	p1	(C)22	22	14586973	14586994	G	CCCTTGCCGGTCTGTTATTA	59.953	20	TTGACAACGACCCGATTGTA	59.964	20	173	14586893	14587065	CCCTTGCCGGTCTGTTATTA	59.953	20	TCCACGCAGAATTTGTCAAG	59.84	20	277	14586893	14587169	GGCCATTGCTCAGGTAAAAG	59.708	20	TTGACAACGACCCGATTGTA	59.964	20	258	14586808	14587065
B1M441	yes	1	c	(GCC)5gtcgtatccctcgcggttgcctccgccgccgcctccgt(CGC)5	68	14623094	14623161	G	ATTCGAGGTGTCCAGCACAT	60.542	20	TTGTGGTTGCTGTGTTTGGT	60.049	20	127	14623071	14623197	CCTGAATTCGACACCGTAGC	60.657	20	TTGTGGTTGCTGTGTTTGGT	60.049	20	204	14622994	14623197	CTGAATTCGACACCGTAGCC	60.657	20	TTGTGGTTGCTGTGTTTGGT	60.049	20	203	14622995	14623197
B1M442	yes	1	p2	(CT)16	32	14627745	14627776	IG	TAACCCTAACCCCCACCTTC	60.046	20	GGTGGAGAGGTTGATCTGGA	60.048	20	115	14627722	14627836	GCCAACCCATCTGAGTCCTA	60.073	20	GGTGGAGAGGTTGATCTGGA	60.048	20	164	14627673	14627836	GCCAACCCATCTGAGTCCTA	60.073	20	TGAGGTGGAGGTACAGAGGG	60.104	20	203	14627673	14627875
B1M443	yes	1	p2	(AC)11	22	14664254	14664275	IG	GATCCCTTCCCCTGTTTAGC	59.903	20	CATGCATGTCACTGCCTGTA	59.275	20	145	14664217	14664361	AAATTAGAATCATCCCCGGC	60.116	20	CATGCATGTCACTGCCTGTA	59.275	20	257	14664105	14664361	TCCCCTGTTTAGCCTTGAGA	59.807	20	CATGCATGTCACTGCCTGTA	59.275	20	138	14664224	14664361
B1M444	yes	1	p4	(TTTC)5	20	14769654	14769673	IG	CATCAACTGGATGGTTCGTG	59.96	20	GAGCCAGAGAACAACGGGTA	60.255	20	262	14769551	14769812	GTTCGTGGACCTGGACGTAT	59.851	20	GAGCCAGAGAACAACGGGTA	60.255	20	249	14769564	14769812	TTCGTGGACCTGGACGTATT	60.375	20	AAAGAATTGGAGCAGCTGGA	59.955	20	280	14769565	14769844
B1M445	yes	1	p2	(CT)15	30	14776372	14776401	IG	TTACCTGGCCCACCTGTAAG	59.986	20	TCGCCGTCTCCTACTCTGTT	60.012	20	154	14776275	14776428	TTACCTGGCCCACCTGTAAG	59.986	20	GCCGTCTCCTACTCTGTTGC	60.02	20	152	14776275	14776426	TTACCTGGCCCACCTGTAAG	59.986	20	CCGTCTCCTACTCTGTTGCC	59.867	20	151	14776275	14776425
B1M446	yes	1	c	(T)10agaatacaccaggagatactcattctgctaaatcatgggctaaatctgaattga(T)10	74	14790433	14790506	IG	CGATCAGAAAATCCACCAGG	60.452	20	CAAGTACAAGCAGCGGTCAA	60.05	20	242	14790357	14790598	CCTCGATCAGAAAATCCACC	59.483	20	CAAGTACAAGCAGCGGTCAA	60.05	20	245	14790354	14790598	CGATCAGAAAATCCACCAGG	60.452	20	GGAGAAGGTGAACGACAAGC	59.851	20	278	14790357	14790634
B1M447	yes	1	c	(G)16ctgggcgtaaataagggagaggaacgcggagcaacgttgtgggaaaccgatg(T)10	78	14791227	14791304	IG	AAGAGAGAGGGGAAGGTGGA	60.186	20	TTGGCAAGTAGTCCCTCGAT	59.694	20	249	14791105	14791353	GAAGAGAGAGGGGAAGGTGG	60.186	20	TTGGCAAGTAGTCCCTCGAT	59.694	20	250	14791104	14791353	GGAAGAGAGAGGGGAAGGTG	60.186	20	TTGGCAAGTAGTCCCTCGAT	59.694	20	251	14791103	14791353
B1M448	yes	1	c	(GTC)5gccgccgctgacgggtctccaggatctctggatccttggatcgatcgatcaccgatctgtgccatcacaggttcacggctgacactgacatggacggtc(T)10	124	14824877	14825000	IG	GCCCGAAATTAACAACCAAA	59.81	20	TGCGACCCCTGAATAAAAGA	60.576	20	280	14824784	14825063	AACAACCAAATGACCCATCC	59.508	20	GTGCGACCCCTGAATAAAAG	59.569	20	271	14824794	14825064	AACAACCAAATGACCCATCC	59.508	20	TGCGACCCCTGAATAAAAGA	60.576	20	270	14824794	14825063
B1M449	yes	1	c	(GCG)6ccaccatcacctgcagctccggcatcgaa(GCC)5	62	14827696	14827757	G	ACGTGCGGGTAGTACTGGTC	60.058	20	TGTGCTCTGCTAACAATGGC	60.019	20	280	14827526	14827805	ACACAGAGATCCCACCAACC	59.817	20	TGTGCTCTGCTAACAATGGC	60.019	20	144	14827662	14827805	CGAGTAATCTTCCTCCCACG	59.688	20	TGTGCTCTGCTAACAATGGC	60.019	20	236	14827570	14827805
B1M450	yes	1	c	(T)12gctttcggggcggctcggttttggatcgatacctatcacggctggctacctgg(T)13	78	14832214	14832291	IG	ATATGGACGGACGGGATACA	60.036	20	CGACTCCCAGGGTAGATAGG	58.618	20	267	14832050	14832316	TATGGACGGACGGGATACAT	60.036	20	CGACTCCCAGGGTAGATAGG	58.618	20	266	14832051	14832316	ATGGACGGACGGGATACATA	60.036	20	CGACTCCCAGGGTAGATAGG	58.618	20	265	14832052	14832316
B1M451	no	1	p4	(AACC)5	20	14862629	14862648	IG	AATTACAGCCACCGTTCCAC	59.859	20	ATCTCCAGCAGGAGGCAGT	59.961	19	259	14862477	14862735	CACTAGATCCCAAACTCCGC	59.694	20	ATCTCCAGCAGGAGGCAGT	59.961	19	156	14862580	14862735	GGCCCACTAGATCCCAAACT	60.328	20	ATCTCCAGCAGGAGGCAGT	59.961	19	160	14862576	14862735
B1M452	yes	1	c	(T)11acaacagaccagatcacatgagtttttttttcaccacaagaatcacctgtaaattcatgaaattcaaaagctcccccgagcggccgagccacacgc(T)11	118	14941174	14941291	IG	GCACACGTTCACAGCTCATC	60.483	20	TCCGCCTCTGATTCTCCTAA	59.91	20	276	14941091	14941366	GGCGAGGAAGGAATCTCAAT	60.546	20	TCCGCCTCTGATTCTCCTAA	59.91	20	242	14941125	14941366	GGCGAGGAAGGAATCTCAAT	60.546	20	CTCCGCCTCTGATGTGATTT	60.218	20	196	14941125	14941320
B1M453	yes	1	c	(T)11cgacacggaggggagggattttattttccccgggcccgttaaagcccggcagtgccagcaagccccgtctggccaaatgcccaaatgt(A)11	110	14985977	14986086	IG	GGGAAGAGGCTAGGAATTGG	60.032	20	CATTTGGCCCATCATATCAA	59.187	20	207	14985947	14986153	ATTAACCTCACCGTCATCGC	59.962	20	CATTTGGCCCATCATATCAA	59.187	20	273	14985881	14986153	ATTAACCTCACCGTCATCGC	59.962	20	GGCCATCAACTCCTCAGTTT	59.141	20	244	14985881	14986124
B1M454	yes	1	c	(A)10gacagagaggcccaccacggagcaggaatctcacagcaataacgaacagacgagatggtcgaccgaaac(A)15	94	14993469	14993562	IG	TAAGGGGAAATGAAAAGGGG	60.116	20	CACCGCTAGCAGAGTCACAG	59.794	20	245	14993427	14993671	GAAGGCGGCTGTGACTAAAG	60.015	20	TCCTCACCGCTAGCAGAGTC	60.7	20	230	14993446	14993675	TAAGGGGAAATGAAAAGGGG	60.116	20	TCCTCACCGCTAGCAGAGTC	60.7	20	249	14993427	14993675
B1M455	yes	1	p3	(TCC)7	21	14998761	14998781	IG	TATTTTCTCCGGCCCTTTCT	60.034	20	CAACGAGGGCGAGTACTACA	58.949	20	192	14998619	14998810	TTTATTTTCTCCGGCCCTTT	59.909	20	CAACGAGGGCGAGTACTACA	58.949	20	194	14998617	14998810	TTTTATTTTCTCCGGCCCTT	59.909	20	CAACGAGGGCGAGTACTACA	58.949	20	195	14998616	14998810
B1M456	yes	1	c	(GCG)5gccctgaaacccttcgaggagagagcttccgacgccgaggttcgcgcctcccatctgt(CTCC)5	93	15010088	15010180	G	CACCAAGAGTCTCCTCCGAC	59.835	20	TAGCCCTCAAACAACACACG	59.758	20	226	15010024	15010249	ACACCAAGAGTCTCCTCCGA	59.835	20	TAGCCCTCAAACAACACACG	59.758	20	227	15010023	15010249	AGTCTCCTCCGACTCCGACT	60.404	20	TAGCCCTCAAACAACACACG	59.758	20	219	15010031	15010249
B1M457	yes	1	p4	(TGAC)5	20	15038929	15038948	IG	ACGATACTTCCAGGTCCACG	59.989	20	CAGTGCGCAAATTCTCGTTA	60.014	20	279	15038849	15039127	AGGTCCACGGAGTCCTTTTT	59.972	20	CAGTGCGCAAATTCTCGTTA	60.014	20	268	15038860	15039127	ACGATACTTCCAGGTCCACG	59.989	20	CGTCTGTCGTGTCTCACGTT	59.94	20	160	15038849	15039008
B1M458	yes	1	p2	(AT)13	26	15053230	15053255	IG	TTTCTTCGTAACAACGCACG	59.911	20	AAGCGCCACCTCTTTCTACA	60.015	20	248	15053199	15053446	TTTCTTCGTAACAACGCACG	59.911	20	GCTAAAACTTCAGGCCAACG	59.883	20	210	15053199	15053408	TTCACCTCTCGTGAGCTCCT	60.135	20	GCTAAAACTTCAGGCCAACG	59.883	20	275	15053134	15053408
B1M459	yes	1	c	(CT)8t(TC)8	33	15146133	15146165	IG	CCCAGAAATTTTGTCGGTTC	59.406	20	TCCTTCTGTTGCCTTGAAAA	58.475	20	271	15145969	15146239	TCCCAGAAATTTTGTCGGTT	59.406	20	TCCTTCTGTTGCCTTGAAAA	58.475	20	272	15145968	15146239	CCCAGAAATTTTGTCGGTTC	59.406	20	AATCCTTCTGTTGCCTTGAAAA	60.109	22	273	15145969	15146241
B1M460	yes	1	p2	(TC)21	42	15208847	15208888	G	GCTGTGCTGGTCATTTCTCA	59.992	20	TTTGCAAGGCTTGAGATCCT	59.955	20	208	15208800	15209007	GCTGTGCTGGTCATTTCTCA	59.992	20	TGCAAGGCTTGAGATCCTCT	60.096	20	206	15208800	15209005	GAGCACATTTATGCCCGATT	59.929	20	TTTGCAAGGCTTGAGATCCT	59.955	20	259	15208749	15209007
B1M461	yes	1	p3	(CTC)8	24	15244679	15244702	IG	GTCTGGCAGCAAGGTGATTT	60.263	20	TGTCGACGGTGGATACAAGA	60.112	20	245	15244651	15244895	CAAAGTCCAAATTGACGGGT	59.83	20	ACTTTCGTTACTCGCGAAGC	59.66	20	271	15244456	15244726	GACGGGTTCTCTTTCTCCCT	59.676	20	ACCGCAGTTTCACTTTCGTT	59.78	20	239	15244499	15244737
B1M462	yes	1	p2	(AT)34	68	15292626	15292693	G	AGCATAATGCCCTTCACTGC	60.243	20	TAGGGTCGGTTTGATGCTTT	59.569	20	246	15292550	15292795	AGCATAATGCCCTTCACTGC	60.243	20	AGGGTCGGTTTGATGCTTTA	59.569	20	245	15292550	15292794	AGCATAATGCCCTTCACTGC	60.243	20	GGGTCGGTTTGATGCTTTAC	59.434	20	244	15292550	15292793
B1M463	yes	1	c	(ATA)5gtaataatagtaataatagtaataatagtagtaat(AAC)7	71	15292806	15292876	IG	TAAAGCATCAAACCGACCCT	59.569	20	GATTGCATGCCAGTTTTCAA	59.67	20	236	15292775	15293010	AAAGCATCAAACCGACCCTA	59.569	20	GATTGCATGCCAGTTTTCAA	59.67	20	235	15292776	15293010	TAAAGCATCAAACCGACCCT	59.569	20	TTGCATGCCAGTTTTCAAGA	60.379	20	234	15292775	15293008
B1M464	yes	1	c	(CGC)5gctccttctccgtgacgtcctcgcgcacggccacggcctgttcgtcttctacttctacacgcagtacgtattct(C)14	103	15326127	15326229	G	ACCTGTGGGTCCCCTGCT	62.969	18	TTGTATGAACTGCGAGGACG	59.864	20	266	15326059	15326324	ACCTGTGGGTCCCCTGCT	62.969	18	TTAAGCGAAGGTATGTGGGTG	60.004	21	198	15326059	15326256	ACCTGTGGGTCCCCTGCT	62.969	18	TACGGTGCCATATGGTGATT	58.723	20	246	15326059	15326304
B1M465	yes	1	p3	(GGT)7	21	15331053	15331073	IG	GAACAGCTTCGACAGCCAC	59.567	19	GCTAATCGCCTTCCTCTCCT	59.947	20	235	15330884	15331118	GAACAGCTTCGACAGCCAC	59.567	19	CTTCCTCTCCTCCATCCTCC	60.149	20	226	15330884	15331109	GAACAGCTTCGACAGCCAC	59.567	19	CCTTCCTCTCCTCCATCCTC	60.149	20	227	15330884	15331110
B1M466	yes	1	p4	(CATG)5	20	15369130	15369149	IG	CGTACACCAGCATCGAGAGA	60.008	20	GAGAAACGGCGAATACTCCA	60.214	20	240	15368967	15369206	CCAGCATCGAGAGAAAGACC	59.95	20	GAGAAACGGCGAATACTCCA	60.214	20	234	15368973	15369206	CGTACACCAGCATCGAGAGA	60.008	20	AGAAACGGCGAATACTCCAA	59.708	20	239	15368967	15369205
B1M467	no	1	c	(C)13ac(CA)7	29	15406556	15406584	IG	AGAACTGGTAAGTTCCGCCA	59.734	20	TGTATGTTGTATCGGGTGGG	59.123	20	215	15406394	15406608	AAAACACGGAAACCCTCCTC	60.34	20	TGTATGTTGTATCGGGTGGG	59.123	20	261	15406348	15406608	GAAAACACGGAAACCCTCCT	60.34	20	TGTATGTTGTATCGGGTGGG	59.123	20	262	15406347	15406608
B1M468	yes	1	p3	(GGA)7	21	15416914	15416934	G	CAGTCTCCATGGAACGGGTA	60.913	20	GAGGCACGGTGTTCAGCTAC	60.865	20	243	15416890	15417132	CAGTCTCCATGGAACGGGTA	60.913	20	GAGGCACGGTGTTCAGCTA	60	19	243	15416890	15417132	AGTCTCCATGGAACGGGTAG	59.014	20	GAGGCACGGTGTTCAGCTA	60	19	242	15416891	15417132
B1M469	yes	1	p3	(AGA)7	21	15429529	15429549	IG	CTGCACGGAGAGCTAGGAAG	60.291	20	GCAGCACCAAGCACTATCAA	60.019	20	277	15429488	15429764	CTGCACGGAGAGCTAGGAAG	60.291	20	CATGCAGCACCAAGCACTAT	59.895	20	280	15429488	15429767	CTGCACGGAGAGCTAGGAAG	60.291	20	GTCTGAAACCGAGTCAAGCC	59.851	20	181	15429488	15429668
B1M470	yes	1	p3	(GCG)7	21	15477119	15477139	G	CTCCTCGTCATCGTCCTTGT	60.261	20	GGAGCAACAACGGGACTCT	60.253	19	251	15476986	15477236	CCTTGTCTTCATCCTCGTCC	59.655	20	GGAGCAACAACGGGACTCT	60.253	19	219	15477018	15477236	TCTTCATCCTCGTCCTCGTC	60.349	20	GGAGCAACAACGGGACTCT	60.253	19	214	15477023	15477236
B1M471	no	1	p3	(GTC)8	24	15477416	15477439	IG	AGAGTCCCGTTGTTGCTCC	60.253	19	ACGACGATGACGAGGAAGAC	60.269	20	277	15477218	15477494	AGAGTCCCGTTGTTGCTCC	60.253	19	ACGATGACGAGGAAGACGAC	60.269	20	274	15477218	15477491	AGAGTCCCGTTGTTGCTCC	60.253	19	ACGACGACGAGGATGAAGAC	60.269	20	256	15477218	15477473
B1M472	yes	1	p3	(GGC)7	21	15495175	15495195	IG	GGGCACTAGCGCATGAGG	62.923	18	CTGGTACACGAAACCGGAGT	60.028	20	243	15495100	15495342	GGGCACTAGCGCATGAGG	62.923	18	GCTTTCCTTCCTACCGAACC	60.074	20	270	15495100	15495369	GGGCACTAGCGCATGAGG	62.923	18	GAACCAGCCCTTCTGGTACA	60.111	20	255	15495100	15495354
B1M473	yes	1	p1	(G)20	20	15499704	15499723	G	CAACTGTCCCTGCAATGATG	60.112	20	CTCTCTAGATCTGGTGCGGC	60.119	20	141	15499670	15499810	TGAACACCAATGCACACAGA	59.705	20	TTCCTAGGAGCACCTCGTTG	60.388	20	273	15499507	15499779	TCTGAACACCAATGCACACA	59.705	20	TTCCTAGGAGCACCTCGTTG	60.388	20	275	15499505	15499779
B1M474	yes	1	p2	(TC)14	28	15500564	15500591	IG	CTCCATCTCGTTCCTCATCC	59.612	20	GGTTACTAGCTCTGCTCGGG	59.101	20	165	15500507	15500671	CCGCTGATCGATCTCTTTCT	59.532	20	GGTTACTAGCTCTGCTCGGG	59.101	20	183	15500489	15500671	CTCCATCTCGTTCCTCATCC	59.612	20	AGGTTACTAGCTCTGCTCGGG	60.047	21	166	15500507	15500672
B1M475	no	1	c	(GAA)16(GAT)8	72	15510203	15510274	IG	GAAGAGGCAACCAAGAATGC	59.82	20	GACATGTTTGGTGGGAGGAG	60.363	20	280	15510135	15510414	CTTAAAGGGAGACCAAGCCC	60.068	20	CGGTTCTTGTTCTCATTGGG	60.486	20	262	15510092	15510353	TTAAAGGGAGACCAAGCCCT	60.068	20	CGGTTCTTGTTCTCATTGGG	60.486	20	261	15510093	15510353
B1M476	yes	1	p2	(TA)16	32	15582804	15582835	IG	GGGTTGGACAAAGAAGCAAA	60.088	20	GTCCCCGTCGAGTTATGAAA	59.933	20	236	15582625	15582860	GGGTTGGACAAAGAAGCAAA	60.088	20	CCCCGTCGAGTTATGAAAAA	59.931	20	234	15582625	15582858	ACTGGCAATAAATGGCAACC	59.829	20	GTCCCCGTCGAGTTATGAAA	59.933	20	115	15582746	15582860
B1M477	yes	1	p1	(G)20	20	15646709	15646728	IG	AACTGGAACAGCGCTATCGT	59.904	20	TGCTCAGACCAGTGGACAAG	60.022	20	249	15646665	15646913	AACTGGAACAGCGCTATCGT	59.904	20	TCTCACCATCCCCCTAGTTG	59.92	20	159	15646665	15646823	CATATGCAACTGGAACAGCG	60.28	20	TGCTCAGACCAGTGGACAAG	60.022	20	256	15646658	15646913
B1M478	yes	1	p3	(AAG)10	30	15773969	15773998	G	TGGCTTAGAATCCCACCAAG	60.066	20	CCTCCACCGTTCTTAAACCA	59.964	20	258	15773822	15774079	CCAAATGGCTTAGAATCCCA	59.894	20	CCTCCACCGTTCTTAAACCA	59.964	20	263	15773817	15774079	AAGGGGAGGGAAATCAAGAA	59.875	20	CCTCCACCGTTCTTAAACCA	59.964	20	229	15773851	15774079
B1M479	yes	1	c	(A)11gatgggacacgttttcctcc(A)10	41	15803246	15803286	IG	GTGTCTGTGTTGGACCGTTG	60.047	20	CCGAGTAAGAAGATCGCTGG	59.971	20	242	15803166	15803407	GTTGGAGTGCTCCTCAGGTC	59.841	20	CCGAGTAAGAAGATCGCTGG	59.971	20	226	15803182	15803407	GGAGTGCTCCTCAGGTCAAC	59.841	20	CCGAGTAAGAAGATCGCTGG	59.971	20	223	15803185	15803407
B1M480	no	1	p2	(AT)28	56	15834607	15834662	IG	AGAGAGTCGTGCTGATAACGTG	59.567	22	CAAATGCACAAAAACAACGG	60.007	20	258	15834554	15834811	AGAGAGTCGTGCTGATAACGTG	59.567	22	CCAAATGCACAAAAACAACG	60.007	20	259	15834554	15834812	GAGAGTCGTGCTGATAACGTG	58.538	21	CAAATGCACAAAAACAACGG	60.007	20	257	15834555	15834811
B1M481	yes	1	p1	(G)29	29	15868965	15868993	IG	ATTGTTTTGCCTTCCAAACG	59.975	20	CAAGAACGCCTTCTCCTCAG	60.126	20	218	15868853	15869070	ATTGTTTTGCCTTCCAAACG	59.975	20	AGAACGCCTTCTCCTCAGGT	60.393	20	216	15868853	15869068	GTCTCGGACATTTTGTTGGG	60.353	20	CAACAACACTCGAAGCCAAA	59.881	20	193	15868939	15869131
B1M482	yes	1	p1	(A)22	22	15881685	15881706	IG	CGGAGTAATAATTCGTCGCC	59.569	20	TTCAAGGGATTGTTGTGCAG	59.691	20	259	15881653	15881911	CGGAGTAATAATTCGTCGCC	59.569	20	TCAAGGGATTGTTGTGCAGT	59.139	20	258	15881653	15881910	GCTTTCCAGCGGCTTCTAC	60.111	19	TTCAAGGGATTGTTGTGCAG	59.691	20	277	15881635	15881911
B1M483	yes	1	c	(CGG)5ccctagagagaggggga(AGG)5	47	15919092	15919138	G	TGGTATAGGCCCATTTCTGC	59.923	20	GAAGGACGGATCCAGACAGA	60.199	20	210	15918960	15919169	TTATGAAAACTTCGGCCTGG	60.067	20	AAGAAGGACGGATCCAGACA	59.655	20	229	15918943	15919171	TTCTACATTTCGGCCTGGAC	60.074	20	AAGAAGGACGGATCCAGACA	59.655	20	263	15918909	15919171
B1M484	yes	1	c*	(A)12ttcctattaataaataacccggggggt(G)13(GA)7*	65	15949157	15949221	IG	CCGCGAACTTTTCTTTCTCA	60.493	20	AGCTAGCAAAGCAAGGCAAG	59.926	20	246	15949091	15949336	CCGCGAACTTTTCTTTCTCA	60.493	20	TTGTTACCGCAACTCACCAA	60.149	20	188	15949091	15949278	CCGCGAACTTTTCTTTCTCA	60.493	20	AACTCACCAAGTCACCTGCC	60.159	20	178	15949091	15949268
B1M485	yes	1	p2	(CT)11	22	16010318	16010339	IG	CCGCATCGTTCTGTATGTTG	60.134	20	TGGTTTTGATCAATTGGGGT	60.029	20	159	16010272	16010430	CCGCATCGTTCTGTATGTTG	60.134	20	GTTAATGTGGGCATTGGGTC	60.059	20	190	16010272	16010461	AATTAACTGATGGGCCAACG	59.823	20	TGGTTTTGATCAATTGGGGT	60.029	20	232	16010199	16010430
B1M486	yes	1	p2	(GA)10	20	16076877	16076896	G	AAAACAGAAATGCCATGATGC	59.959	21	AAAGAGAATTGGCAACGAGC	59.457	20	217	16076763	16076979	TCTGTCACTGCCTCATCACA	58.902	20	AAAGAGAATTGGCAACGAGC	59.457	20	158	16076822	16076979	GTCTGTCACTGCCTCATCACA	59.888	21	AAAGAGAATTGGCAACGAGC	59.457	20	159	16076821	16076979
B1M487	yes	1	p3	(CCG)7	21	16232268	16232288	G	GACGTCGACAACGATGACTC	59.266	20	CGGATGTGGGACAGGTAGTT	59.844	20	176	16232242	16232417	ACGTCGACAACGATGACTCC	61.146	20	CGGATGTGGGACAGGTAGTT	59.844	20	175	16232243	16232417	CGTCGACAACGATGACTCC	60.263	19	CGGATGTGGGACAGGTAGTT	59.844	20	174	16232244	16232417
B1M488	yes	1	p3	(TAT)15	45	16293520	16293564	IG	CCGAATCAAACACACCCATA	59.247	20	TAAGATCCCATGGTCAGTCG	58.515	20	280	16293354	16293633	CAAACCATTTGCTTAAACGTCA	60.034	22	CATTGGAGCCGTTGGATTAG	60.46	20	228	16293472	16293699	CAAACCATTTGCTTAAACGTCA	60.034	22	AAATGCTCATTCGTCGCATT	60.615	20	244	16293472	16293715
B1M489	yes	1	c*	(GAA)5(A)10*	23	16311066	16311088	IG	CGTCTCCTCTCGGTAACTCG	60.005	20	CTCACATGGATTTCACACGG	59.96	20	220	16310938	16311157	CGTCTCCTCTCGGTAACTCG	60.005	20	CCACCAGAAGAAAATCGGAA	60.044	20	192	16310938	16311129	CGTCTCCTCTCGGTAACTCG	60.005	20	CGGAAAAATTCAGGATGGAA	59.872	20	177	16310938	16311114
B1M490	yes	1	p4	(GTAC)5	20	16312923	16312942	IG	GCGATCGATGAGTGTTTTGA	59.805	20	GCCAGATCCTACCAGTTCCA	60.073	20	197	16312798	16312994	ATCATGCGGTACTCAGCTCC	60.249	20	GCCAGATCCTACCAGTTCCA	60.073	20	163	16312832	16312994	AATAATCGCCGGAGCAAGTA	59.704	20	GCCAGATCCTACCAGTTCCA	60.073	20	277	16312718	16312994
B1M491	yes	1	p5	(TTTTC)5	25	16313979	16314003	IG	CATGGATCCAAAGGAGAGGA	60.003	20	TTTCCACGAGAAGTGCATTG	59.84	20	250	16313824	16314073	AGGACATGCGCAGAAGAAGT	60.02	20	TTTCCACGAGAAGTGCATTG	59.84	20	231	16313843	16314073	AGGACATGCGCAGAAGAAGT	60.02	20	CCTTGAGTTCAGATTCGGGA	60.187	20	269	16313843	16314111
B1M492	yes	1	p2	(AG)11	22	16414667	16414688	IG	GAGAACAGCATCCTGCACAA	59.992	20	TGGCATTTTCTGTGCTTGTC	59.847	20	269	16414491	16414759	AGAGAACAGCATCCTGCACA	59.577	20	TGGCATTTTCTGTGCTTGTC	59.847	20	270	16414490	16414759	GAGAACAGCATCCTGCACAA	59.992	20	TGATGGCATTTTCTGTGCTT	59.276	20	272	16414491	16414762
B1M493	yes	1	p2	(GA)10	20	16434674	16434693	IG	GAGCGGAAATAAAAGGGGAG	60.034	20	CCTGGATGTAGGAGACGAGC	59.827	20	184	16434599	16434782	GAAATAAAAGGGGAGCCTCG	60.034	20	CCTGGATGTAGGAGACGAGC	59.827	20	179	16434604	16434782	GAGCGGAAATAAAAGGGGAG	60.034	20	AAGGGAGGAAAACGATGGAT	59.766	20	252	16434599	16434850
B1M494	yes	1	p1	(A)26	26	16445972	16445997	IG	ACATGGTCAAGAATCAGCCC	59.934	20	GGATGGTTTTGGGATCCTTT	59.996	20	200	16445882	16446081	ATGGTCAAGAATCAGCCCAG	60.073	20	GGATGGTTTTGGGATCCTTT	59.996	20	198	16445884	16446081	TTCGCAAAAGCAAATGTACG	59.88	20	GGATGGTTTTGGGATCCTTT	59.996	20	241	16445841	16446081
B1M495	yes	1	p2	(TC)16	32	16453392	16453423	IG	CCTCGACTTCTCCATCCATC	59.612	20	GATAACATGAAGCGAACGCA	59.839	20	279	16453336	16453614	CCTCGACTTCTCCATCCATC	59.612	20	GAAGCGAACGCATGATGATA	59.799	20	271	16453336	16453606	CCTCGACTTCTCCATCCATC	59.612	20	GAGGGTTCTCCGGTTCTTCT	59.676	20	151	16453336	16453486
B1M496	yes	1	p3	(CGC)8	24	16476627	16476650	IG	CTTCGTCCTACTCGTCAGGC	60.012	20	AACACGTCATGATCTGCCAC	59.557	20	190	16476506	16476695	CTTCGTCCTACTCGTCAGGC	60.012	20	GCATAATCACCTGGCGTTTC	60.478	20	237	16476506	16476742	CTTCGTCCTACTCGTCAGGC	60.012	20	GAACACGTCATGATCTGCCA	60.698	20	191	16476506	16476696
B1M497	yes	1	c	(T)10cagttttttcttttctctttaacccctcttcag(T)10	53	16490548	16490600	IG	TGAACTGTTGAACACCCCAA	59.976	20	GATGGTTCATGCGATTTCAG	59.079	20	271	16490388	16490658	TGAACTGTTGAACACCCCAA	59.976	20	AGATGGTTCATGCGATTTCA	59.079	20	272	16490388	16490659	TAAAGCGACCGAAGAGGAGA	60.088	20	GATGGTTCATGCGATTTCAG	59.079	20	165	16490494	16490658
B1M498	no	1	p2	(TA)13	26	16590436	16590461	IG	GAGATCGAACCTTTGGTGGA	60.05	20	TTTGGTGTTTATGTGGGATACAA	59.153	23	267	16590293	16590559	GAGGAGGATCGCTTCAGATG	59.91	20	TTTGGTGTTTATGTGGGATACAA	59.153	23	249	16590311	16590559	AACCTTTGGTGGAGGAGGAT	59.795	20	TTTGGTGTTTATGTGGGATACAA	59.153	23	260	16590300	16590559
B1M499	yes	1	p6	(GATATG)5	30	16636656	16636685	IG	TATACCCAGATACCCGGTGG	59.523	20	CGACCACCATGAGCAAAAGT	61.096	20	251	16636569	16636819	GATGGATAGTTGATTTGGCGA	59.915	21	ATTCTCAAGGCTTTCCGACC	60.578	20	260	16636632	16636891	TATACCCAGATACCCGGTGG	59.523	20	CGACCACCATGAGCAAAAG	60.247	19	251	16636569	16636819
B1M500	yes	1	c	(A)10cttgatttttactgtacccgttaaatggtgggagtaactacacccgggctaaaaaaacaaaggcccaaat(TA)8	96	16675059	16675154	IG	GAACCGGGCAATTACAGAAA	59.938	20	AGTGGCGGTTCAAGGTGATA	60.517	20	206	16675024	16675229	GAACCGGGCAATTACAGAAA	59.938	20	GGCGGTTCAAGGTGATAAAC	59.434	20	203	16675024	16675226	TAAGAGGTTAGCAGCCCCAA	59.839	20	AGTGGCGGTTCAAGGTGATA	60.517	20	249	16674981	16675229
B1M501	no	1	p3	(CTC)7	21	16813919	16813939	IG	CAGGGTGCCAAGGAAAAGTA	60.103	20	AAAGCTCTACAATGGCGCTC	59.62	20	252	16813720	16813971	TGGGCGGCCTATAAATAGAA	59.543	20	AGTTGCACTAGCACACACGG	59.97	20	221	16813844	16814064	TGGGCGGCCTATAAATAGAA	59.543	20	GACGTGAAGAGAAACACGCA	60.032	20	243	16813844	16814086
B1M502	yes	1	p5	(TTTTA)5	25	16860130	16860154	IG	AAAAACCGAGGAAAATGCAA	59.564	20	GAAAGGTGCGGAACACAAAT	59.978	20	258	16860000	16860257	AAAAACCGAGGAAAATGCAA	59.564	20	ACGACGATTCCAGAAAGGTG	60.111	20	270	16860000	16860269	AAAAACCGAGGAAAATGCAA	59.564	20	CACGTTACGACGATTCCAGA	59.716	20	276	16860000	16860275
B1M503	no	1	p3	(GAA)8	24	16866839	16866862	IG	CAGATTTACCCAGGTTCGGA	59.926	20	TGCCTGGCCCATAAATAGAG	60.053	20	213	16866723	16866935	CAGATTTACCCAGGTTCGGA	59.926	20	CCTGGCCCATAAATAGAGCA	60.053	20	211	16866723	16866933	TTAACTTGGAGCCGATGGAC	60.074	20	TGGAGAGGAGATCGAGCACT	60.096	20	262	16866641	16866902
B1M504	yes	1	c	(A)19(C)18acttgtgtgtgggacgggccgcggaaaccagccaaagaatcggccttctttttcccca(T)17cccagcccggggaaaa(C)28	156	16916446	16916601	IG	AAATTGGAAAATTTTACCCGC	59.247	21	GAAGAGGCCCTGAAAGGCT	60.858	19	268	16916384	16916651	AATTGGAAAATTTTACCCGC	57.992	20	GAAGAGGCCCTGAAAGGCT	60.858	19	267	16916385	16916651	AAATTGGAAAATTTTACCCGC	59.247	21	CTGAAAGGCTGAAAGCAGG	58.734	19	259	16916384	16916642
B1M505	yes	1	c	(T)10gctttctcaatgcacaagcacaaaaggtggcacctc(A)10	56	16939812	16939867	IG	AAAGAAGGTGGGCCAAGACT	60.11	20	ACACATGCTTTGACGTCCTG	59.751	20	201	16939780	16939980	AATTGAGAGCACTGGTTGGC	60.263	20	ACACATGCTTTGACGTCCTG	59.751	20	269	16939712	16939980	AAAGAAGGTGGGCCAAGACT	60.11	20	GCCTATCTCCATTCTCCCGT	60.431	20	122	16939780	16939901
B1M506	no	1	c	(C)11tatacccaaccgcctgcgtccctcagcccgacctgggccggccgaaaggctgccaaggcccacgcgcgcgctcg(C)15	100	16955377	16955476	IG	GGGGGAACCCTAACCCTAAC	60.764	20	TACATGGACCAAATCGCAAA	59.93	20	191	16955350	16955540	GGGGGAACCCTAACCCTAAC	60.764	20	CGCAAATAGCCGAAAACATT	60.095	20	177	16955350	16955526	GGGGGAACCCTAACCCTAAC	60.764	20	ACATGGACCAAATCGCAAAT	60.199	20	190	16955350	16955539
B1M507	yes	1	p4	(TCCT)5	20	16984854	16984873	IG	CATGTCTACTAGCCCGGAGG	59.711	20	CCGGATTCCCTTTTGGTTAT	60.013	20	166	16984757	16984922	CCATGTCTACTAGCCCGGAG	59.711	20	CCGGATTCCCTTTTGGTTAT	60.013	20	167	16984756	16984922	TTATTTTTCAAGCCCCCACA	60.294	20	CCGGATTCCCTTTTGGTTAT	60.013	20	263	16984660	16984922
B1M508	yes	1	c	(C)13acccccc(CT)10	40	17022725	17022764	IG	TTGGTAAGGACAGCCTTATGC	59.238	21	AGCTGATGCTTCTCCAGGTC	59.56	20	226	17022616	17022841	TTGGTAAGGACAGCCTTATGC	59.238	21	CAGCTGATGCTTCTCCAGGT	60.555	20	227	17022616	17022842	TCCATGTCAGCTAAATCATTGG	59.96	22	AGCTGATGCTTCTCCAGGTC	59.56	20	244	17022598	17022841
B1M509	yes	1	p2	(CT)16	32	17024326	17024357	IG	AGGCCCCACTTCATACAAGA	59.55	20	AGGTTCACGGGAGAGAGATG	59.254	20	241	17024146	17024386	GAGGCCCCACTTCATACAAG	59.55	20	AGGTTCACGGGAGAGAGATG	59.254	20	242	17024145	17024386	AGGCCCCACTTCATACAAGA	59.55	20	AGGAGGTTCACGGGAGAGAG	60.78	20	244	17024146	17024389
B1M510	yes	1	c	(A)10cttttttacactttagtgctg(A)10	41	17122760	17122800	G	GGTGACGGTGATTCCTTGAT	59.786	20	CTCCACAATTGTCAACACGG	60.001	20	271	17122695	17122965	GGTGACGGTGATTCCTTGAT	59.786	20	CAATTGTCAACACGGCTTTG	60.149	20	266	17122695	17122960	GGTGACGGTGATTCCTTGAT	59.786	20	GCTCCACAATTGTCAACACG	60.16	20	272	17122695	17122966
B1M511	yes	1	c	(T)10ctttcggtcggtccggcttgagaatttcaga(TAG)5	56	17137544	17137599	IG	GATAAGCCATAGCCCGATGA	60.023	20	GTCCTCTGGTCAAGCAAAGC	59.997	20	261	17137457	17137717	CTGCGTCAAGAAACATCGAA	59.988	20	GGCTAAGCTAGCGGTTGTTG	60.039	20	226	17137431	17137656	CTGCGTCAAGAAACATCGAA	59.988	20	CTAAGCTAGCGGTTGTTGGC	60.039	20	224	17137431	17137654
B1M512	no	1	c	(AT)10gtatg(TA)8	41	17195512	17195552	IG	ATGAGCTCTGAGGAGACGGA	60.096	20	TGTATGCATGGCAGGAGCTA	60.388	20	269	17195428	17195696	GATGAGCTCTGAGGAGACGG	60.096	20	TGTATGCATGGCAGGAGCTA	60.388	20	270	17195427	17195696	ATGAGCTCTGAGGAGACGGA	60.096	20	TTGGAAAGTGTATGCATGGC	59.548	20	277	17195428	17195704
B1M513	yes	1	c	(A)10catgaagaaccagtattttcatgaaaacaaaaagga(CTT)5	61	17209839	17209899	IG	ACCAGATGATTCTTGGGCTG	60.073	20	TGCGCACTATTTTTGGTACG	59.764	20	207	17209722	17209928	ACCAGATGATTCTTGGGCTG	60.073	20	CAGCTATGACTTGCCACACG	60.472	20	271	17209722	17209992	AGGTTTGGGCGATTACATGA	60.331	20	TGCGCACTATTTTTGGTACG	59.764	20	157	17209772	17209928
B1M514	yes	1	c	(TA)7actg(TA)15	48	17232743	17232790	IG	GTCCCAAGAAATGCCAGGTA	59.933	20	AAATGTTGTCCTGCACCTCC	59.973	20	128	17232716	17232843	GGCCTGAGTTTTGGGAATTT	60.299	20	AAATGTTGTCCTGCACCTCC	59.973	20	221	17232623	17232843	TTCAGGCTTTCGGGTTTTTA	59.693	20	AAATGTTGTCCTGCACCTCC	59.973	20	255	17232589	17232843
B1M515	yes	1	p4	(AATA)5	20	17238813	17238832	IG	TTTGATCCCACGGTGAAAAT	60.17	20	TTGTCGCGTAGTTGTTCGAC	59.911	20	275	17238636	17238910	ATTTGATCCCACGGTGAAAA	60.17	20	TTGTCGCGTAGTTGTTCGAC	59.911	20	276	17238635	17238910	AATTTGATCCCACGGTGAAA	60.17	20	TTGTCGCGTAGTTGTTCGAC	59.911	20	277	17238634	17238910
B1M516	yes	1	p3	(TTC)9	27	17240092	17240118	G	ATGTTCCTCGACTACGACGG	60.134	20	CGGACCGGTAAGAACAAAAA	59.968	20	179	17240014	17240192	ATGTTCCTCGACTACGACGG	60.134	20	AACAAAAAGGGGGTTCTCGT	59.842	20	167	17240014	17240180	ATGTTCCTCGACTACGACGG	60.134	20	AAATCCGGACCGGTAAGAAC	60.187	20	184	17240014	17240197
B1M517	yes	1	p2	(AT)25	50	17252728	17252777	IG	TTTGTCGGTTCTCTTGGTCC	60.088	20	TTGATGGAGCTCCTCGAACT	59.95	20	217	17252680	17252896	TTTGTCGGTTCTCTTGGTCC	60.088	20	CCTCGAACTAACGGGGGTAT	60.2	20	206	17252680	17252885	ACACCGGTTCACTGTTTGGT	60.321	20	TTGATGGAGCTCCTCGAACT	59.95	20	197	17252700	17252896
B1M518	no	1	p2	(AT)27	54	17268561	17268614	IG	TGACATCCTCGTGTGCAAAT	60.12	20	CATGGTTCACAAAATTCCCA	59.222	20	198	17268490	17268687	TGACATCCTCGTGTGCAAAT	60.12	20	AAATACCCCATTGGGTTGAA	58.995	20	244	17268490	17268733	TGACATCCTCGTGTGCAAAT	60.12	20	ACATGGTTCACAAAATTCCCA	60.081	21	199	17268490	17268688
B1M519	yes	1	c	(T)10aatcatattcaaatcaaatgatattctatcaactattcggggtataggtgtatatgtcctccccgcccgaataattgatagtg(TA)21	135	17283899	17284033	IG	GGATGCTGATGATGGGTCTT	59.893	20	CACTTGGAAGCTGAGAAGGC	60.134	20	280	17283805	17284084	GGATGCTGATGATGGGTCTT	59.893	20	TGGAAGCTGAGAAGGCTAGG	59.711	20	276	17283805	17284080	CCATGCATTTGTGATCTTGG	59.924	20	GCTAGGTTGAGACGGCTGTT	59.501	20	280	17283787	17284066
B1M520	yes	1	p3	(CTC)7	21	17334742	17334762	IG	AGACACCGTCTGAATCTGCC	60.269	20	CCTGGTGGAGCTTTTCAGTC	59.844	20	256	17334532	17334787	TCGTCGGAAATCCGATTAGT	59.528	20	CAGTAGGCACCAGATGCAGA	60.008	20	275	17334574	17334848	TCGTCGGAAATCCGATTAGT	59.528	20	CCTGGTGGAGCTTTTCAGTC	59.844	20	214	17334574	17334787
B1M521	yes	1	c	(GTC)5gagtcttgccatagccacataagtatggt(TA)68	180	17342812	17342991	IG	GTACAAAATTGATCCGGTACATTA	57.152	24	AGGGAAGAGGATGGTGCTG	60.207	19	280	17342782	17343061	GTACAAAATTGATCCGGTACATTA	57.152	24	GGGAAGAGGATGGTGCTGAT	61.404	20	279	17342782	17343060	AGTACAAAATTGATCCGGTACATTA	58.065	25	GGGAAGAGGATGGTGCTGAT	61.404	20	280	17342781	17343060
B1M522	yes	1	p1	(G)20	20	17389673	17389692	G	GAACCTGATGATCCCACGAC	60.335	20	TTTCTGTGGGTGTGGATGAA	59.935	20	239	17389630	17389868	GAACCTGATGATCCCACGAC	60.335	20	GAAAGCGTTTCTGTGGGTGT	60.156	20	246	17389630	17389875	CAGGTAAGCCAGGAACCAGA	60.246	20	AAGTCGTCTTCGATTCACGG	60.255	20	205	17389538	17389742
B1M523	yes	1	c	(C)11(A)10	21	17409606	17409626	IG	CAGACTATTGTCGGCCTTCC	59.694	20	TGACCCGCTTTCGTTATCTT	59.708	20	227	17409483	17409709	CCAGACTATTGTCGGCCTTC	59.694	20	TGACCCGCTTTCGTTATCTT	59.708	20	228	17409482	17409709	ATTCCCAAGCCCAGAAGAAC	60.443	20	TGACCCGCTTTCGTTATCTT	59.708	20	263	17409447	17409709
B1M524	yes	1	p4	(AGTG)5	20	17435397	17435416	G	AGCCTCTGCTCGTAGTCCTG	59.769	20	TCGTTGGGAATAACGGTAGG	59.817	20	272	17435273	17435544	AGCCTCTGCTCGTAGTCCTG	59.769	20	ATCAGCTCAGGTCGTTCACC	60.269	20	229	17435273	17435501	AGCCTCTGCTCGTAGTCCTG	59.769	20	CGTCGTTCGTTGGGAATAAC	60.365	20	278	17435273	17435550
B1M525	yes	1	p1	(G)21	21	17571797	17571817	IG	CGCGTGACATTTTATTGGTG	59.992	20	ATCCATGGTCCGTAGCTGAG	60.096	20	117	17571774	17571890	TCTCTTGTGTTTCGCCTCCT	59.989	20	ATCCATGGTCCGTAGCTGAG	60.096	20	158	17571733	17571890	CTCTCTTGTGTTTCGCCTCC	59.989	20	ATCCATGGTCCGTAGCTGAG	60.096	20	159	17571732	17571890
B1M526	yes	1	p5	(CAGAA)5	25	17580633	17580657	IG	TATGCGCATGCTACGAAGAC	60.006	20	CGGGATAGGATGGTCACAAG	60.331	20	262	17580456	17580717	TACGAAGACGCAAGTTGCAC	60.058	20	CGGGATAGGATGGTCACAAG	60.331	20	251	17580467	17580717	ATCGTCGTTTTGCTGGATTC	60.081	20	CGGGATAGGATGGTCACAAG	60.331	20	124	17580594	17580717
B1M527	yes	1	p3	(TCT)7	21	17582112	17582132	G	TGAAGAAGAGCCAAGGGCTA	60.088	20	AAATTTCCAGAGAGCGCAAA	59.96	20	165	17581994	17582158	TCGAGTTATAAACGCGTCCC	60.096	20	AAATTTCCAGAGAGCGCAAA	59.96	20	257	17581902	17582158	CCATTGACATGGCAGACAAG	60.112	20	AAATTTCCAGAGAGCGCAAA	59.96	20	112	17582047	17582158
B1M528	yes	1	p3	(CAG)8	24	17591964	17591987	G	GGGATGTTCATGATGATGGG	60.964	20	AGTGCAGTCGTCACATCCTG	59.897	20	193	17591912	17592104	GGATGTTCATGATGATGGGG	60.964	20	ACAGGATTGCAGCAGCTCTT	60.164	20	213	17591913	17592125	GGGATGTTCATGATGATGGG	60.964	20	ACAGGATTGCAGCAGCTCTT	60.164	20	214	17591912	17592125
B1M529	yes	1	c	(CA)17(TA)8accc(TA)7	68	17613034	17613101	IG	TGGTTTTCTCTTCCTGTGGC	60.232	20	AGCGAAGAGAACGGTTCGTA	60.015	20	127	17613004	17613130	TGGTTTTCTCTTCCTGTGGC	60.232	20	GCACACAGAGAGATTCAGCG	59.733	20	200	17613004	17613203	CGATCGAGCTTTGGTTTTCT	59.452	20	AACGACGAAAAAGAAGCGAA	59.996	20	152	17612993	17613144
B1M530	no	1	c*	(TTC)6(TC)25*(GC)7	80	17634379	17634458	IG	AATCCCGTTTTCTGAACGTG	59.971	20	GTCCAAAGCAAAATCCAAGC	59.691	20	276	17634214	17634489	ATTTCGCTCTCACGTCACCT	59.874	20	GTCCAAAGCAAAATCCAAGC	59.691	20	205	17634285	17634489	AATCCCGTTTTCTGAACGTG	59.971	20	GGTCCAAAGCAAAATCCAAG	59.546	20	277	17634214	17634490
B1M531	no	1	p3	(TTC)7	21	17638189	17638209	IG	TGGGCGGCCTATAAATAGAA	59.543	20	AAGCACACACGGATTTACCC	59.859	20	212	17638121	17638332	TTTTCTTGTCCCCTACGGTG	59.964	20	TCTTGCCGAGGTAAGACTCC	59.43	20	280	17638020	17638299	TGGGCGGCCTATAAATAGAA	59.543	20	GAAGGGAAACACGCACAAGT	60.156	20	237	17638121	17638357
B1M532	no	1	c*	(TAA)7(AT)9*	38	17777913	17777950	IG	TGTGAACTTGTGGTGTTTCTGA	59.234	22	TTCCAAAAACCCAGATACCG	59.795	20	154	17777846	17777999	TTGAACTGATTGTGAACTTGTGG	60.06	23	TTCCAAAAACCCAGATACCG	59.795	20	164	17777836	17777999	TGATTGTGAACTTGTGGTGTTTC	59.928	23	TTCCAAAAACCCAGATACCG	59.795	20	158	17777842	17777999
B1M533	yes	1	p4	(CTTC)5	20	17794265	17794284	IG	CGTTCGTTCCCTTCTCCATA	60.066	20	GGAGAATCGGAGAGCAGAGA	59.636	20	265	17794058	17794322	CATCCCAATACCACAGCAGA	59.522	20	CCAACACTTCACATTCACGG	60.001	20	214	17794171	17794384	CACTCACACGCATCCCAATA	60.539	20	CCAACACTTCACATTCACGG	60.001	20	224	17794161	17794384
B1M534	yes	1	p3	(CCT)7	21	17811302	17811322	IG	ATTCCGGGATCCCTACTTTG	60.145	20	AGCAGTTTATGGCGGTAAGG	59.248	20	277	17811109	17811385	CCGTTAACTGAACCCCACAC	60.269	20	GACCAGTAGTGTCGGATCGC	60.688	20	278	17811191	17811468	CCGTTAACTGAACCCCACAC	60.269	20	AGCAGTTTATGGCGGTAAGG	59.248	20	195	17811191	17811385
B1M535	yes	1	c	(TC)7tgaa(CT)6	30	17815068	17815097	G	TCTCTCCTGAGCCCTGTCAT	59.945	20	AAGGAGAGGTGTTTGCTGGA	59.844	20	274	17815006	17815279	TCTCTCCTGAGCCCTGTCAT	59.945	20	AGGAGAGGTGTTTGCTGGAA	59.844	20	273	17815006	17815278	TCTCTCCTGAGCCCTGTCAT	59.945	20	GGAGAGGTGTTTGCTGGAAC	59.703	20	272	17815006	17815277
B1M536	yes	1	p3	(CTT)12	36	17833336	17833371	IG	AGTCCATAAATAGGGGCGCT	59.951	20	AGATACCGGCGATTACAACG	59.982	20	130	17833268	17833397	AGTCCATAAATAGGGGCGCT	59.951	20	ACGCACAAACACAAGAGCAC	59.953	20	220	17833268	17833487	AGTCCATAAATAGGGGCGCT	59.951	20	ATATTTCCCGAGATACCGGC	60.137	20	140	17833268	17833407
B1M537	yes	1	c	(T)12gggttaccgaacaagttgagaacctaatgcggtcaacaaagtaagcactcaccttcacatatcaaatgctactt(A)10	96	17837241	17837336	IG	GCTCCACCGTCTGAACAAGT	60.307	20	GAGGCCTCCGTGATTTGTAG	59.694	20	273	17837212	17837484	GCTCCACCGTCTGAACAAGT	60.307	20	CGTGGAAGTTTTACGGGATT	58.949	20	244	17837212	17837455	GCTCCACCGTCTGAACAAGT	60.307	20	CCGTGGAAGTTTTACGGGAT	61.088	20	245	17837212	17837456
B1M538	yes	1	p3	(TGC)7	21	17839544	17839564	IG	GACATTGTTCTCCCCTGCAT	59.934	20	TTGCTGCCATTGTTGTTGTT	60.157	20	117	17839507	17839623	CATTGTTCTCCCCTGCATTT	59.933	20	TTGCTGCCATTGTTGTTGTT	60.157	20	115	17839509	17839623	ATTGTTCTCCCCTGCATTTG	59.933	20	TTGCTGCCATTGTTGTTGTT	60.157	20	114	17839510	17839623
B1M539	yes	1	c	(AGC)10aaggtgggtagggtttgggaccggagggtggccatcggaa(GCG)6ggtgccgccgtcgcattggaatggggcagctggggagggtcggtacccgagctc(GCG)6	160	17850855	17851014	G	CCTCCACCAGAAGCTCGAA	61.49	19	CCGAGAGAGAAGGAAGGCTC	60.607	20	277	17850824	17851100	CACCAGAAGCTCGAACGG	60.547	18	CCGAGAGAGAAGGAAGGCTC	60.607	20	273	17850828	17851100	CCACCAGAAGCTCGAACG	60.547	18	CCGAGAGAGAAGGAAGGCTC	60.607	20	274	17850827	17851100
B1M540	yes	1	p2	(TA)24	48	17874964	17875011	G	TGATCTGAACGAAGCAATCC	58.799	20	GTTGGCCTGTTTTACGCAGT	60.176	20	207	17874889	17875095	GATCTGAACGAAGCAATCCA	58.799	20	GTTGGCCTGTTTTACGCAGT	60.176	20	206	17874890	17875095	TTGATCTGAACGAAGCAATCC	60.207	21	GTTGGCCTGTTTTACGCAGT	60.176	20	208	17874888	17875095
B1M541	yes	1	p3	(TCT)25	75	17886915	17886989	IG	CATCTTTGGACCGTTGGACT	59.966	20	CCAATAAAGCCAAAAGCGAC	59.72	20	252	17886882	17887133	CATCTTTGGACCGTTGGACT	59.966	20	AGCCAAAAGCGACGTTACTG	60.44	20	245	17886882	17887126	ATTCATCTTTGGACCGTTGG	59.79	20	CCAATAAAGCCAAAAGCGAC	59.72	20	255	17886879	17887133
B1M542	yes	1	p3	(AGC)7	21	17902489	17902509	IG	AAAAGACCGGAGCTCACTCA	59.989	20	GCTCTGTCTTCGTCTCCGTC	60.143	20	254	17902434	17902687	CACTCACTCACCAGAGGCAA	60.022	20	GCTCTGTCTTCGTCTCCGTC	60.143	20	240	17902448	17902687	AAAAGACCGGAGCTCACTCA	59.989	20	CTCGCTCTGTCTTCGTCTCC	60.284	20	257	17902434	17902690
B1M543	yes	1	c	(A)14tccgactacggccctaaaaagaaaaagaccaacttatccaacaagtacgactgctctct(A)10	83	17948525	17948607	IG	CTTATCCGACTACGGCCTTG	59.724	20	CTGGCAAAACAAACCCAGTT	60.008	20	265	17948500	17948764	CTTATCCGACTACGGCCTTG	59.724	20	TAGCCCATACCTGGCAAAAC	59.96	20	275	17948500	17948774	CTTATCCGACTACGGCCTTG	59.724	20	GTTTAGCCCATACCTGGCAA	59.96	20	278	17948500	17948777
B1M544	yes	1	p3	(CTC)9	27	18060906	18060932	IG	AAGCAGGTCGTCATGTTCCT	59.727	20	TTCGCAAGTCACCAACACAT	60.16	20	252	18060812	18061063	TCCTAGACTACGACGGCACC	60.277	20	TTCGCAAGTCACCAACACAT	60.16	20	236	18060828	18061063	AAGCAGGTCGTCATGTTCCT	59.727	20	TTTTCGCAAGTCACCAACAC	59.74	20	254	18060812	18061065
B1M545	yes	1	c	(AAG)5(GAG)5	30	18062102	18062131	G	AGCAGCGCAATACCTTGTCT	60.044	20	ATTTGATTTCGTGGCCTGAC	59.939	20	238	18062069	18062306	CCGAAGGAAAAACAAAACCA	59.947	20	ATTTGATTTCGTGGCCTGAC	59.939	20	257	18062050	18062306	AGCAGCGCAATACCTTGTCT	60.044	20	TCTTGGCAACACACGAACAT	60.16	20	275	18062069	18062343
B1M546	yes	1	p2	(AC)13	26	18070774	18070799	IG	AGGTTGATCTACCGGCACTG	60.134	20	AGGAGGAGGAGAATCTTCCG	59.772	20	221	18070706	18070926	TCACTCTCCTCCACTGCCTT	59.986	20	GTACAGGGTTTGGCGTGAAC	60.419	20	240	18070587	18070826	TCTACCGGCAGAGGAGGATA	59.79	20	AGGAGGAGGAGAATCTTCCG	59.772	20	271	18070656	18070926
B1M547	yes	1	p2	(CT)13	26	18162233	18162258	IG	CACAAGCACGTTGTCTTCCT	58.932	20	CCTTGCTGCAGAGAGAGGAG	60.422	20	274	18162009	18162282	ACCACAAGCACGTTGTCTTC	58.78	20	CCTTGCTGCAGAGAGAGGAG	60.422	20	276	18162007	18162282	CCACAAGCACGTTGTCTTCC	61.693	20	CCTTGCTGCAGAGAGAGGAG	60.422	20	275	18162008	18162282
B1M548	yes	1	p6	(AATAGG)5	30	18239380	18239409	IG	TTTTCCCTTCGGTCAACAAG	60.081	20	TACATTCTTTGCTCCCGGAT	59.528	20	243	18239203	18239445	TAACACCGCAGGTCTCACTG	59.897	20	TACATTCTTTGCTCCCGGAT	59.528	20	280	18239166	18239445	GAGCTGATGGCGAAGCTAAC	60.125	20	TACATTCTTTGCTCCCGGAT	59.528	20	193	18239253	18239445
B1M549	no	1	p3	(GGA)9	27	18258876	18258902	IG	GATTCCGACTGCCAAAAAGA	60.192	20	TAGTGGGATGAGGAAGTGGG	59.92	20	241	18258781	18259021	CGCAATTATCGGGATTTGTT	59.795	20	TAGTGGGATGAGGAAGTGGG	59.92	20	275	18258747	18259021	TATAGGCACGCAGGAGGACT	59.859	20	GCAAGTGAGCAAGGGAAATC	59.82	20	228	18258705	18258932
B1M550	yes	1	p3	(GCC)7	21	18351955	18351975	IG	ATCTGAGGCGGAGAGAGATG	59.511	20	CGCCATGGAATTTCTTCACT	60.074	20	243	18351882	18352124	ATCTGAGGCGGAGAGAGATG	59.511	20	GAATTTCTTCACTGCCACCC	59.532	20	236	18351882	18352117	ATCTGAGGCGGAGAGAGATG	59.511	20	GGAATTTCTTCACTGCCACC	59.532	20	237	18351882	18352118
B1M551	yes	1	c	(CCG)6gcctaggctcgcgctccgactccggccgccgcagcgcgagctccagcg(GCA)5	81	18382565	18382645	G	GGCTTCGAGTTCCGTATCCT	60.599	20	CTCTTGGACGAGTGGCTCC	60.961	19	263	18382416	18382678	GGCTTCGAGTTCCGTATCCT	60.599	20	TCTTGGACGAGTGGCTCC	59.911	18	262	18382416	18382677	GGCTTCGAGTTCCGTATCCT	60.599	20	GCTCTTGGACGAGTGGCTC	61.121	19	264	18382416	18382679
B1M552	yes	1	p3	(GTG)7	21	18396949	18396969	IG	GAGGTTCCCCAGCGAGAT	60.16	18	CCCCCTACATGATGCAGTTC	60.34	20	203	18396816	18397018	GTCGAGGAGGAGGCCTAGC	61.426	19	GTACAAGCACCAAATCCGCT	60.14	20	262	18396891	18397152	GAGGTTCCCCAGCGAGAT	60.16	18	GAATTTGTACCCTCCCACCC	60.422	20	233	18396816	18397048
B1M553	yes	1	p5	(AACCA)5	25	18410327	18410351	IG	ACCAACAAACAACCAGCCTC	60.012	20	AGGAGCCTGGACTCTCTCG	59.673	19	265	18410187	18410451	ACAAACAACCAGCCTCGAAC	60.156	20	AGGAGCCTGGACTCTCTCG	59.673	19	261	18410191	18410451	ACCAACAAACAACCAGCCTC	60.012	20	CCAGGAGCCTGGACTCTCTC	61.486	20	267	18410187	18410453
B1M554	yes	1	c*	(G)11(GGT)5*	24	18426601	18426624	IG	GTTGACCAGGGAGAGAGCAG	59.986	20	TAGCCAAAGCTACAGTGCCA	59.632	20	260	18426422	18426681	GTTGACCAGGGAGAGAGCAG	59.986	20	AGCTACAGTGCCACACCACA	60.381	20	253	18426422	18426674	GTTGACCAGGGAGAGAGCAG	59.986	20	GCTACAGTGCCACACCACAG	60.381	20	252	18426422	18426673
B1M555	yes	1	p4	(TGTT)5	20	18432125	18432144	G	ACCGGTAGCAAATGTTCCAA	60.365	20	AATTCCACACGTCCCTTTCA	60.353	20	138	18432095	18432232	AGCAAATGTTCCAAAGCTGC	60.395	20	AATTCCACACGTCCCTTTCA	60.353	20	132	18432101	18432232	ACCGGTAGCAAATGTTCCAA	60.365	20	CGGAAGAAGGGTTGCATATC	59.528	20	190	18432095	18432284
B1M556	yes	1	c	(GT)11gagtaatatggagatgagcagaacctggcaggagctcggcgtcgtggacaccatctacgagggcgaccac(GAA)5gaggaggaggactgcagcttcaactcgcccagcatgcagtcgtcttctccggccacgtccgcgtcgtgctcgccc(GCG)5	197	18490317	18490513	IG	GGTGGTAGATAGGACAAAGATCG	59.036	23	ATACGTACCATGCTTGCACC	58.53	20	278	18490287	18490564	TCGTTGGTGGTAGATAGGACAA	59.494	22	GTACCATGCTTGCACCGC	61.282	18	279	18490282	18490560	TCGTTGGTGGTAGATAGGACA	58.09	21	GTACCATGCTTGCACCGC	61.282	18	279	18490282	18490560
B1M557	yes	1	p3	(CTG)8	24	18511613	18511636	G	GGAGCCGCTGTTGTAGTAGC	60.044	20	TTAACCCTCATGTTGCCTCC	59.933	20	208	18511516	18511723	CAGGTAGTACGACTGCTGCG	59.682	20	TTAACCCTCATGTTGCCTCC	59.933	20	271	18511453	18511723	AGGTAGTACGACTGCTGCGG	60.474	20	TTAACCCTCATGTTGCCTCC	59.933	20	270	18511454	18511723
B1M558	yes	1	c	(A)11tttggacgactcgctgtgtctggtgcttattttttgtaacgactaaatgcgatgcaaatgtagaagcttaaattctgaaaagg(A)10	104	18513241	18513344	IG	ATCAATAAGCTCGCCCCTTT	60.061	20	TCATTTCAGACGTGCTCTGG	59.984	20	212	18513217	18513428	TGGGGAGTGAGCAAACTCTT	59.844	20	TCATTTCAGACGTGCTCTGG	59.984	20	269	18513160	18513428	AGATCAATAAGCTCGCCCCT	60.194	20	TCATTTCAGACGTGCTCTGG	59.984	20	214	18513215	18513428
B1M559	yes	1	p2	(TC)17	34	18522058	18522091	IG	CCAAACATCAAATCCAACCC	60.029	20	TACGCCGTTGATGATTGTGT	59.995	20	210	18521961	18522170	CCCAAACATCAAATCCAACC	60.029	20	TACGCCGTTGATGATTGTGT	59.995	20	211	18521960	18522170	CCAAACATCAAATCCAACCC	60.029	20	TTCTCCGGTTTTCATGGTTC	59.91	20	188	18521961	18522148
B1M560	yes	1	p3	(CAG)7	21	18526651	18526671	G	CTCATGGCCTCGTCTCGT	59.936	18	GTCGAACAACCTCCTGCTTC	59.851	20	264	18526629	18526892	CTCATGGCCTCGTCTCGT	59.936	18	TCCTGGATCCTCAGTCGAAC	60.199	20	277	18526629	18526905	CTCATGGCCTCGTCTCGT	59.936	18	TCCTCAGTCGAACAACCTCC	60.238	20	270	18526629	18526898
B1M561	yes	1	c*	(T)13(TG)7*	26	18549358	18549383	G	GTAACTTGCGCGAAGCATCT	60.552	20	TAAACAACCGGCAATGACAA	59.969	20	203	18549281	18549483	CTAGTAACTTGCGCGAAGCA	59.415	20	TAAACAACCGGCAATGACAA	59.969	20	206	18549278	18549483	AGACAGGATCCCGTTTTGGT	60.746	20	TAAACAACCGGCAATGACAA	59.969	20	258	18549226	18549483
B1M562	yes	1	c	(T)12actttttgtggctgtggaagcaaggaatcgcc(T)12	56	18646633	18646688	IG	CTTGTCAGTGCAGGAAGTGG	59.461	20	GGCACAACCATCCGATAGAG	60.483	20	280	18646514	18646793	AGTGCATGAAGTGCATGTGG	60.756	20	GGCACAACCATCCGATAGAG	60.483	20	258	18646536	18646793	AAGTGGCGAGTGCATGAAG	60	19	GGCACAACCATCCGATAGAG	60.483	20	266	18646528	18646793
B1M563	yes	1	c	(GTC)5t(GCG)5	31	18656701	18656731	IG	AAAACGACAAGCTCCCTTCA	59.853	20	CGGAGATCGAGAGGAGGAG	60.032	19	236	18656542	18656777	AAAACGACAAGCTCCCTTCA	59.853	20	GAGATCGAGAGGAGGAGCG	60.192	19	234	18656542	18656775	ACGACAAGCTCCCTTCACAG	60.444	20	CGGAGATCGAGAGGAGGAG	60.032	19	233	18656545	18656777
B1M564	yes	1	c	(A)12ttcagctttcaacaatttttgcttgcttccttaaatttgagaagagcatccagcagatttgagc(A)10	86	18671719	18671804	IG	AGTTAGTGCTCCTGCCCGT	59.883	19	AAAAACAGTTTGGTCATTTTTGC	59.465	23	231	18671694	18671924	AGTTAGTGCTCCTGCCCGTT	61.199	20	AAAAACAGTTTGGTCATTTTTGC	59.465	23	231	18671694	18671924	AAGTTAGTGCTCCTGCCCGT	61.199	20	AAAAACAGTTTGGTCATTTTTGC	59.465	23	232	18671693	18671924
B1M565	yes	1	c*	(TG)7(G)16*	29	18698023	18698051	IG	GAAAAGAAATCCGAACAGCG	59.823	20	CGCCACAAATCCTTCAAATC	60.448	20	272	18697808	18698079	GAAAAGAAATCCGAACAGCG	59.823	20	GCCACAAATCCTTCAAATCC	59.368	20	271	18697808	18698078	CTAGGGAGGCCAGGAATCTG	61.103	20	AATTCATATTCCACGGCGAG	59.923	20	264	18697836	18698099
B1M566	yes	1	p3	(TAT)14	42	18755255	18755296	IG	TATTGCCTCTGAACAGCCG	59.956	19	CCACTGCTCTAATGCGTCAA	60.011	20	280	18755107	18755386	GCCGGGCACGTATTAAATCT	61.184	20	CCACTGCTCTAATGCGTCAA	60.011	20	265	18755122	18755386	AGCCGGGCACGTATTAAATC	61.184	20	CCACTGCTCTAATGCGTCAA	60.011	20	266	18755121	18755386
B1M567	yes	1	c*	(C)14(CCA)5*t(CGC)5	43	18767881	18767923	IG	TCCCTTGTCCTAAATTCCCC	60.124	20	GGGATTGGGTCGGTATTTCT	60.017	20	198	18767754	18767951	TAAATTCCCCCGATCCTCTC	60.224	20	GGGATTGGGTCGGTATTTCT	60.017	20	188	18767764	18767951	AGATCGTTGAGCGGTTGTTC	60.263	20	GGGATTGGGTCGGTATTTCT	60.017	20	134	18767818	18767951
B1M568	yes	1	p4	(AAGA)5	20	18813552	18813571	IG	GGGCTGTCCTGATCTTGTGT	60.12	20	TGAACCCACCCTAAAGCATC	59.933	20	271	18813467	18813737	GGGCTGTCCTGATCTTGTGT	60.12	20	GATGAACCCACCCTAAAGCA	59.933	20	273	18813467	18813739	CTCGTGGCATAATTGAAGCA	59.833	20	GATGAACCCACCCTAAAGCA	59.933	20	237	18813503	18813739
B1M569	yes	1	c	(A)10ttaataccgcaaaaagaaacaagttttttcacgcattgacaattctctgggcgtcctaaaaaaacaactctttgggcctgagtgtttcatgtggtcaga(T)10	119	18834008	18834126	IG	GCATTGACAATTCTTTGGGC	60.457	20	AGGCAGATCCGGTTGTATTG	59.955	20	271	18833970	18834240	TTGACAATTCTTTGGGCGTT	60.481	20	AGGCAGATCCGGTTGTATTG	59.955	20	268	18833973	18834240	GCATTGACAATTCTTTGGGC	60.457	20	ATGGGTTGTCATCTCGAAGC	60.081	20	219	18833970	18834188
B1M570	yes	1	c	(CG)6cctccacgtggtcgttcggtcgggccgtgtggacggatgtcacctcgtggaaaggtcaaag(GT)6	85	18837318	18837402	IG	CCCTGATGTAACCCCAAATG	60.044	20	GAGATCGATGCTTGGTAGCC	59.803	20	263	18837173	18837435	CCCTGATGTAACCCCAAATG	60.044	20	GGAGATCGATGCTTGGTAGC	59.803	20	264	18837173	18837436	GTACTCTACGCCTGCTTGCC	60.044	20	GAGATCGATGCTTGGTAGCC	59.803	20	171	18837265	18837435
B1M571	yes	1	p1	(C)20	20	18851295	18851314	IG	GTTTCGGTATAACGGACGGA	59.823	20	AGGACTTCTGTTGGTGGTGG	60.002	20	165	18851259	18851423	GTTTCGGTATAACGGACGGA	59.823	20	ACAACGGCATTGAGGACTTC	60.119	20	177	18851259	18851435	GTTTCGGTATAACGGACGGA	59.823	20	GGACTTCTGTTGGTGGTGGT	59.859	20	164	18851259	18851422
B1M572	no	1	c	(CA)6a(AC)17	47	18878323	18878369	G	CCCCTTCCTCTCTGGCTAC	58.828	19	TGCAGCGAGAAAAGCAGTTA	59.895	20	252	18878298	18878549	CTTCCTCTCTGGCTACCCC	58.828	19	TGCAGCGAGAAAAGCAGTTA	59.895	20	249	18878301	18878549	CCCTTCCTCTCTGGCTACC	58.828	19	TGCAGCGAGAAAAGCAGTTA	59.895	20	251	18878299	18878549
B1M573	yes	1	p3	(CGC)7	21	18881149	18881169	IG	ATGAGCTGGAGGATGAGTCC	59.21	20	CCCCCTTCTCGTCTTAAACC	59.934	20	264	18880959	18881222	GGATGAGCTGGAGGATGAGT	59.21	20	CCCCCTTCTCGTCTTAAACC	59.934	20	266	18880957	18881222	ATGAGCTGGAGGATGAGTCC	59.21	20	CTAAACCCTAGCTCGTCCCC	60.089	20	280	18880959	18881238
B1M574	yes	1	c	(A)12ttccagtccccacccattaccggcccgggtgacctcagcccgccccattgttatcttgacttctgaatcc(A)11	93	18881437	18881529	IG	CAACCCAGCCCAGATGTACT	59.989	20	GAGGCTCTTGTGTCACTCCC	59.841	20	279	18881350	18881628	CAACCCAGCCCAGATGTACT	59.989	20	GCTCTTGTGTCACTCCCGTT	60.307	20	276	18881350	18881625	TCATAATTCCAGTCCCCACC	59.605	20	GAGGCTCTTGTGTCACTCCC	59.841	20	220	18881409	18881628
B1M575	yes	1	c	(AGA)5gggccgagccgagacgaaccgcgccgagctcttct(TCC)7	71	18886188	18886258	G	CTCTTCCCGTTGACGTTCTC	59.844	20	CTTCTTCTCCGGCTCCATCT	60.862	20	278	18886023	18886300	ACAATTCGAAACCCTCTCCC	60.306	20	CTTCTTCTCCGGCTCCATCT	60.862	20	242	18886059	18886300	CTCTTCCCGTTGACGTTCTC	59.844	20	TTCTTCTCCGGCTCCATCT	59.895	19	277	18886023	18886299
B1M576	yes	1	p3	(ACG)7	21	18951117	18951137	IG	TCGTATTCTTTCTCCCGCAC	60.214	20	ACAACCAGCCTGACCATCTT	59.579	20	278	18951061	18951338	TTCGTATTCTTTCTCCCGCA	60.712	20	ACAACCAGCCTGACCATCTT	59.579	20	279	18951060	18951338	TCGTATTCTTTCTCCCGCAC	60.214	20	CACAACCAGCCTGACCATC	60.105	19	279	18951061	18951339
B1M577	yes	1	c	(T)12gaggggatgctgtagagaga(T)14	46	18956450	18956495	IG	CGCATATTTTATCATCCCCG	60.13	20	TAACAAGACCTCAATGGGCG	61.021	20	198	18956358	18956555	CGCATATTTTATCATCCCCG	60.13	20	CGGCATCGAGAATCTGGTAA	61.129	20	215	18956358	18956572	CGCCGCATATTTTATCATCC	60.27	20	TAACAAGACCTCAATGGGCG	61.021	20	201	18956355	18956555
B1M578	yes	1	p2	(TA)25	50	19049246	19049295	IG	TGCTACGCTGTGTCTGATCC	60.016	20	TTTTCGTTCTTGGGTTCCTG	60.081	20	247	19049164	19049410	GCTACGCTGTGTCTGATCCA	60.016	20	TTTTCGTTCTTGGGTTCCTG	60.081	20	246	19049165	19049410	GCTACGCTGTGTCTGATCCA	60.016	20	CGCGTAACCTATTCTCTCCG	59.861	20	165	19049165	19049329
B1M579	yes	1	p2	(TA)10	20	19050128	19050147	G	TGCACGTCATTCATATCGGT	59.955	20	AGGTCACTCACCGTCCAAAC	60.009	20	179	19050071	19050249	TGCACGTCATTCATATCGGT	59.955	20	GAGCGATCACTCGGTCTAGG	59.973	20	196	19050071	19050266	TGCACGTCATTCATATCGGT	59.955	20	AGGAGCGATCACTCGGTCTA	59.973	20	198	19050071	19050268
B1M580	yes	1	c	(AG)6tc(AG)10tcagagagtgagt(GA)13	73	19061399	19061471	IG	TGTAGTGGAGGTAGAGCCCG	60.269	20	CCCAACTACCCAAGCCTCTT	60.488	20	280	19061218	19061497	TGTAGTGGAGGTAGAGCCCG	60.269	20	CCAACTACCCAAGCCTCTTTT	59.64	21	279	19061218	19061496	TGTAGTGGAGGTAGAGCCCG	60.269	20	CCAACTACCCAAGCCTCTTT	58.318	20	279	19061218	19061496
B1M581	yes	1	p4	(GACA)6	24	19072599	19072622	G	GGAGAATGGCAAGCCAATAG	59.668	20	ACAGGCCAGTGAACAATTCC	59.973	20	264	19072407	19072670	GGAGAATGGCAAGCCAATAG	59.668	20	AGGCCAGTGAACAATTCCAC	59.973	20	262	19072407	19072668	GAATGGCAAGCCAATAGGTG	60.469	20	ACAGGCCAGTGAACAATTCC	59.973	20	261	19072410	19072670
B1M582	yes	1	p2	(CT)17	34	19104370	19104403	IG	TTAGACGGGAGATGAATCGG	60.029	20	AGAATTGATGACGGGACTGG	59.927	20	226	19104314	19104539	GGGAGATGAATCGGTGTTTG	60.317	20	AGAATTGATGACGGGACTGG	59.927	20	220	19104320	19104539	CCGGTGATTCTTCAGTGACA	59.676	20	AGAATTGATGACGGGACTGG	59.927	20	252	19104288	19104539
B1M583	yes	1	p4	(TATC)8	32	19133397	19133428	IG	ATGTGACAGGGAAAGGCAAC	59.973	20	TTTCCTGCAACATCGACAAG	59.84	20	210	19133305	19133514	ATGTGACAGGGAAAGGCAAC	59.973	20	CTTTCCTGCAACATCGACAA	59.84	20	211	19133305	19133515	CAGGGAAAGGCAACACAGAT	60.111	20	TTTCCTGCAACATCGACAAG	59.84	20	204	19133311	19133514
B1M584	yes	1	c	(CT)7tctttccaaaatgtgagagatcgggagataaaagggggcggagcggag(GA)6	74	19138979	19139052	IG	TTTTTCTCGGGTCTAGCGAA	59.953	20	CTTCTCGTAAAAGCAACCGC	60.018	20	162	19138948	19139109	TTTTTCTCGGGTCTAGCGAA	59.953	20	TTCTCGTAAAAGCAACCGCT	60.018	20	161	19138948	19139108	TTTTTCTCGGGTCTAGCGAA	59.953	20	GCTTCTCGTAAAAGCAACCG	60.018	20	163	19138948	19139110
B1M585	yes	1	p3	(ACG)7	21	19142702	19142722	IG	GGAGATGGACATGGAGGAGA	60.008	20	CGATCAAGTCTTCCTCGCTC	60.096	20	272	19142618	19142889	GGAGATGGACATGGAGGAGA	60.008	20	ATCGTCTTTTCGTTGTTGCC	60.118	20	153	19142618	19142770	ATGGACATGGAGGAGACAGC	60.08	20	CGATCAAGTCTTCCTCGCTC	60.096	20	268	19142622	19142889
B1M586	yes	1	c	(A)10gaagaagaaagggaaacaacatgaaacc(A)13	51	19177905	19177955	IG	TCCATACGCAAACCGTACAA	59.992	20	CAAATCTTCTGCCGTCCATT	60.074	20	131	19177856	19177986	AGGACGTGTCCCTGTGTTTC	60.009	20	CAAATCTTCTGCCGTCCATT	60.074	20	232	19177755	19177986	GAGGACGTGTCCCTGTGTTT	60.009	20	CAAATCTTCTGCCGTCCATT	60.074	20	233	19177754	19177986
B1M587	yes	1	p3	(CAG)7	21	19195990	19196010	G	GAAGAAGAGCGTCCTGTTCG	60.134	20	CGTTCTCTGCCGTTGAACAT	61.236	20	225	19195826	19196050	GCAGGGGCTGAGCTACATAC	59.866	20	CGTTCTCTGCCGTTGAACAT	61.236	20	198	19195853	19196050	GAAGAAGAGCGTCCTGTTCG	60.134	20	GTTCTCTGCCGTTGAACATC	58.287	20	224	19195826	19196049
B1M588	yes	1	p1	(C)20	20	19216204	19216223	IG	TTTGTGGCCAGAGGCTAGTT	59.875	20	GTGCAGACATGTGCAGGAGT	59.905	20	276	19216117	19216392	TTGTGGCCAGAGGCTAGTTT	59.875	20	GTGCAGACATGTGCAGGAGT	59.905	20	275	19216118	19216392	GGTGGCAAACCCTCTGTTTA	59.971	20	TTGACCATCAAATGTGGGTG	60.216	20	255	19216090	19216344
B1M589	yes	1	p4	(CATC)5	20	19219489	19219508	IG	GCAACCGCGTAATGTATGTG	60.021	20	TAAATCCGGCTACATCCAGG	59.916	20	255	19219441	19219695	CAACCGCGTAATGTATGTGC	60.021	20	TAAATCCGGCTACATCCAGG	59.916	20	254	19219442	19219695	GCAACCGCGTAATGTATGTG	60.021	20	AAGCAACCGACCAAAATGAG	60.11	20	133	19219441	19219573
B1M590	yes	1	c	(CGC)6caacagcagacgggaggacagcagcgcgcgcgccgcagccatggagagtgacacgcgcgtgctcta(CTG)5	99	19224045	19224143	G	TTGAGGTGGTACTGCACCTG	59.745	20	TCCGTCTCTCCTCTCCTCC	59.446	19	280	19223931	19224210	TTGAGGTGGTACTGCACCTG	59.745	20	GTGTCAGCTAGCTCCCGCT	60.716	19	248	19223931	19224178	TTGAGGTGGTACTGCACCTG	59.745	20	GTGTCAGCTAGCTCCCGCTT	62.008	20	248	19223931	19224178
B1M591	no	1	p3	(GTG)9	27	19247400	19247426	IG	GGGAACTCCAGCAGCACTAC	59.874	20	GGGGACCTTTGAGTTTGTGA	59.943	20	263	19247376	19247638	GGGAACTCCAGCAGCACTAC	59.874	20	TGGTGCTCCTCTCTCCCTTA	59.943	20	160	19247376	19247535	GGGAACTCCAGCAGCACTAC	59.874	20	TCACATGAAGAGGGGAGAGG	60.191	20	230	19247376	19247605
B1M592	yes	1	c	(T)11cagaacgccacctagtctccgctatccgctc(A)10	52	19270217	19270268	IG	CAGAGCTTGCTTTAATGGGC	59.982	20	CTGCGGGCTCACATCTACTC	60.966	20	273	19270100	19270372	CAGAGCTTGCTTTAATGGGC	59.982	20	AGTAACCACTTGCCGACCC	59.981	19	231	19270100	19270330	CAGAGCTTGCTTTAATGGGC	59.982	20	TGCGGGCTCACATCTACTC	59.959	19	272	19270100	19270371
B1M593	no	1	p2	(GA)16	32	19290318	19290349	IG	AAAACAAATCATGGCGCAAG	60.999	20	GCCACCGGGTAAGTTATCTC	58.53	20	205	19290173	19290377	AAAACAAATCATGGCGCAAG	60.999	20	GCCACCGGGTAAGTTATCTCT	59.496	21	205	19290173	19290377	GCATCCTCCTCGGTCATCT	60.176	19	GCCACCGGGTAAGTTATCTC	58.53	20	116	19290262	19290377
B1M594	yes	1	p3	(AGC)7	21	19350750	19350770	IG	TCCATGCCAATCATTTCTCA	60.009	20	GAGAGTTCGCCTGGTGATGT	60.269	20	235	19350565	19350799	TCCATGCCAATCATTTCTCA	60.009	20	AGAGTTCGCCTGGTGATGTT	59.727	20	234	19350565	19350798	CCAATCATTTCTCAGCAGCA	59.948	20	GAGAGTTCGCCTGGTGATGT	60.269	20	229	19350571	19350799
B1M595	yes	1	c	(A)10gtaagcataaccttatttccaaagcatgcacaatgtaagatttctc(A)11	67	19453377	19453443	IG	TTGGGCTCCTAATTCAATGC	60.038	20	TTGTACAGGAGAGGTGCCAA	59.288	20	216	19453326	19453541	TTGGGCTCCTAATTCAATGC	60.038	20	TTTGTACAGGAGAGGTGCCA	59.288	20	217	19453326	19453542	TGCCTTCGAACAAGTAAGCA	59.609	20	GGTGCCAACTTAGGCATCTG	60.657	20	187	19453343	19453529
B1M596	yes	1	c	(CTC)6gcccttcccgctctccgcctcctcccgctcctccgcct(CCG)6ccaattccaccgccctcctcgccgacgaggacga(CGC)5	123	19522521	19522643	G	CTCCTCCTGCTCCTCTCCCT	62.347	20	GTCGTCGGGGTTGGTAGC	61.501	18	255	19522479	19522733	TCCTCCTGCTCCTCTCCC	60.443	18	GTCGTCGGGGTTGGTAGC	61.501	18	254	19522480	19522733	CCTCCTGCTCCTCTCCCTC	61.443	19	GTCGTCGGGGTTGGTAGC	61.501	18	253	19522481	19522733
B1M597	yes	1	p2	(GT)10	20	19561998	19562017	IG	CTTCCACGTGTGTATTTGCG	60.172	20	GCGCCCATGTAATTTTGTCT	59.967	20	152	19561960	19562111	CTTCCACGTGTGTATTTGCG	60.172	20	GCCTAACTTTCCCTTCGTCC	60.074	20	243	19561960	19562202	CTTCCACGTGTGTATTTGCG	60.172	20	ACGCCTAACTTTCCCTTCGT	60.13	20	245	19561960	19562204
B1M598	yes	1	c	(CATC)5cttatcttatctcccggaagaattgac(CG)6	59	19562515	19562573	IG	TGGATAACTTTCCCGACAGG	59.926	20	GAGCCCAAAAGGTGGTGTAA	59.971	20	244	19562405	19562648	TTTCGTCTCTGTCGCCTCTT	60.134	20	GAGCCCAAAAGGTGGTGTAA	59.971	20	277	19562372	19562648	TGGATAACTTTCCCGACAGG	59.926	20	GGCGGGGTAAAAGGAATTTA	60.142	20	278	19562405	19562682
B1M599	yes	1	c	(TA)24(TG)9	66	19780420	19780485	IG	TGCAAGTACCTGGACGTTGT	59.213	20	GGCATATGGCTGGACAAAAT	59.791	20	205	19780385	19780589	TGCAAGTACCTGGACGTTGT	59.213	20	GGCTGGACAAAATTTGCATC	60.457	20	198	19780385	19780582	TGCAAGTACCTGGACGTTGT	59.213	20	GTTCTTTGGCATATGGCTGG	60.469	20	212	19780385	19780596
B1M600	yes	1	p4	(CGAG)5	20	19836503	19836522	IG	CAAAAAGGGCAAGCAGAGAA	60.493	20	AAGCTAGGGTTTGGCAAAGG	60.603	20	274	19836469	19836742	CAAAAAGGGCAAGCAGAGAA	60.493	20	TCACTAAGCTAGGGTTTGGCA	59.89	21	279	19836469	19836747	AGACAGGAAAAGGAAACGCA	59.853	20	ACCACAACCACCATCGAAC	59.223	19	251	19836297	19836547
B1M601	yes	1	p1	(C)20	20	19909045	19909064	IG	TGCTCAAGTCGTACCGACAC	59.905	20	TAGCAAGCAAGCGCGTAGTA	59.946	20	173	19909003	19909175	TGCTCAAGTCGTACCGACAC	59.905	20	TGCATAACAAGGAGATGCCA	60.22	20	254	19909003	19909256	AGTCGTACCGACACTACCGC	60.201	20	TGCATAACAAGGAGATGCCA	60.22	20	248	19909009	19909256
B1M602	yes	1	c	(GA)6ggggacgaaagcgaggaaggtcaagcgagagggagacgcacagatcct(TC)9	78	19925373	19925450	IG	GCGCACAAATAAACTCGTGA	59.879	20	CCTTCTCGTTCATGGCTGAT	60.218	20	276	19925313	19925588	GCGCACAAATAAACTCGTGA	59.879	20	TGATCACGGGATCTTCCAAC	60.871	20	260	19925313	19925572	GCGCACAAATAAACTCGTGA	59.879	20	CTGATCACGGGATCTTCCAA	61.004	20	261	19925313	19925573
B1M603	yes	1	p2	(TC)10	20	20009292	20009311	IG	TGCTGCACTGTACCGATCTC	60.016	20	AGTCCTGACGAAAGGGGTTT	59.972	20	192	20009253	20009444	TGCTGCACTGTACCGATCTC	60.016	20	CTGACGAAAGGGGTTTACCA	59.964	20	188	20009253	20009440	TGCTGCACTGTACCGATCTC	60.016	20	GGCCACCGTATAAGTCCTGA	59.955	20	204	20009253	20009456
B1M604	yes	1	p3	(GCT)7	21	20010502	20010522	G	ATGCCGTAGTAGACCATGCC	59.985	20	ATCACGTCCAGCTTCTCCAT	59.685	20	197	20010397	20010593	GGCATGCCGTAGTAGACCAT	59.985	20	ATCACGTCCAGCTTCTCCAT	59.685	20	200	20010394	20010593	CCGTAGTAGACCATGCCGAT	59.978	20	ATCACGTCCAGCTTCTCCAT	59.685	20	194	20010400	20010593
B1M605	no	1	p4	(TGTT)5	20	20095240	20095259	IG	AGGCTGCCATGATGAAAATC	60.043	20	GAAATTCACTGATTGCCGGT	59.939	20	263	20095051	20095313	TCGTCCGGTGGTAGTCCTAA	60.508	20	GAAATTCACTGATTGCCGGT	59.939	20	203	20095111	20095313	AGGCTGCCATGATGAAAATC	60.043	20	AAATTCACTGATTGCCGGTT	59.434	20	262	20095051	20095312
B1M606	yes	1	p2	(GT)10	20	20114869	20114888	IG	ATCGAATTGACGTTACCGCT	59.597	20	GCAAAAAGTCGTTTCCGAAG	59.861	20	272	20114794	20115065	GATCGAATTGACGTTACCGC	60.478	20	GCAAAAAGTCGTTTCCGAAG	59.861	20	273	20114793	20115065	ATCGAATTGACGTTACCGCT	59.597	20	GGTCCTGCAGCTTAATCGAA	60.352	20	199	20114794	20114992
B1M607	yes	1	c	(CTG)9ggccatgatctgcagccaaggcatcaggagcat(CTG)6	78	20122444	20122521	IG	GTGATCCTCCTGCAAGTTCG	60.801	20	CTACCCTGCCGACCTCCT	60.214	18	259	20122323	20122581	GTGATCCTCCTGCAAGTTCG	60.801	20	AGCTACCCTGCCGACCTC	60.372	18	261	20122323	20122583	CACCATGTGATCCTCCTGC	60.063	19	CTACCCTGCCGACCTCCT	60.214	18	265	20122317	20122581
B1M608	no	1	c	(TG)6agttgcaaatgaccgagatttaacatttcttatttatcagcaaatatatctctatgagttttgctaaatcttagtggcatgaga(T)10	106	20199835	20199940	IG	TGGTGGGTTGCACATTAAAA	59.826	20	AGTTGGGACGAACCTCAATG	59.966	20	202	20199792	20199993	TTTTGGTGGGTTGCACATTA	59.826	20	AGTTGGGACGAACCTCAATG	59.966	20	205	20199789	20199993	TTGGTGGGTTGCACATTAAA	59.826	20	AGTTGGGACGAACCTCAATG	59.966	20	203	20199791	20199993
B1M609	yes	1	p4	(TTTA)5	20	20202214	20202233	IG	TACGGACCAGGAAGAAAACG	60.103	20	CGGCGACAGATAGTTGGATT	60.096	20	197	20202180	20202376	CGTACGGACCAGGAAGAAAA	60.103	20	CGGCGACAGATAGTTGGATT	60.096	20	199	20202178	20202376	TACGGACCAGGAAGAAAACG	60.103	20	TTGACGGCGACAGATAGTTG	59.864	20	201	20202180	20202380
B1M610	yes	1	p2	(TC)13	26	20215299	20215324	IG	CAAGCTCAAATGGGACGTTT	60.11	20	TCAGAGCATTCCTTGATCCC	60.158	20	211	20215145	20215355	CAATATTTTGATGGGGCTGG	60.146	20	TCAGAGCATTCCTTGATCCC	60.158	20	278	20215078	20215355	CCAATATTTTGATGGGGCTG	60.146	20	TCAGAGCATTCCTTGATCCC	60.158	20	279	20215077	20215355
B1M611	yes	1	c	(AC)35(AT)9	88	20259524	20259611	IG	GTTTTGCTTGGTTGTCCGTT	60.015	20	AAACCTTGTCAAAAGGGCAG	59.215	20	196	20259452	20259647	TGGTTGTCCGTTTATCAGCA	60.111	20	AAACCTTGTCAAAAGGGCAG	59.215	20	188	20259460	20259647	GTTCCTTGCCTCGTTGTCAT	60.119	20	AAACCTTGTCAAAAGGGCAG	59.215	20	217	20259431	20259647
B1M612	yes	1	c	(CTC)5gtttactacccctgatccaatcacaaaacaaccctcctccaaataaatcgccggaaaagccgcgcgcgcacgtaaacagatt(AGA)5	112	20288844	20288955	IG	CGCTGGGACATAAATCCACT	59.955	20	ACACGACCGCAAACCCTA	60.112	18	261	20288812	20289072	TCGCTGGGACATAAATCCAC	60.864	20	ACACGACCGCAAACCCTA	60.112	18	262	20288811	20289072	CGCTGGGACATAAATCCACT	59.955	20	GACACGACCGCAAACCCTA	62.054	19	262	20288812	20289073
B1M613	yes	1	p2	(CT)13	26	20307090	20307115	IG	CACGAAGAAGCATCCTGACA	59.984	20	GCATGATCCACGACTCTTCA	59.794	20	262	20306898	20307159	TCTTGTGCACCACGAAGAAG	60.025	20	GCATGATCCACGACTCTTCA	59.794	20	272	20306888	20307159	CTTGGCACCAAACTCATCCT	60.111	20	TCAACCCCTGGCAAAATAAC	59.801	20	257	20306966	20307222
B1M614	yes	1	c	(GA)7agagggggagagaggctgaatggccgcgaccgcggaggaggcgtcgacggcggcgaggagccggcca(GAG)5	96	20335861	20335956	IG	ACGCGATACGGAAACAAAAG	60.131	20	TTCTTCCTCCTCCTCCCAAT	60.008	20	152	20335828	20335979	AGACAACGCGATACGGAAAC	60.14	20	TTCTTCCTCCTCCTCCCAAT	60.008	20	157	20335823	20335979	ACGCGATACGGAAACAAAAG	60.131	20	ATCGCTTCTTCCTCCTCCTC	59.919	20	157	20335828	20335984
B1M615	yes	1	p1	(C)20	20	20383650	20383669	IG	TCAGCTTTTTCATGGTTCCC	60.051	20	TGGATGTGAATGTCATGGCT	59.925	20	197	20383497	20383693	TCAGCTTTTTCATGGTTCCC	60.051	20	TACGTTGCACCTTTCAGTCG	59.904	20	259	20383497	20383755	AATTGTGGTTTACGGCTTGG	59.861	20	TGGATGTGAATGTCATGGCT	59.925	20	267	20383427	20383693
B1M616	yes	1	c	(A)10gaaggaattgcaattaaggttcggtcgatctattgtg(T)13	60	20416498	20416557	IG	CGACTAACAATACTCCCCGC	59.592	20	GAACGGACGACCCTTGATTA	59.933	20	255	20416442	20416696	AGAGGAGGTCAAGGGCGTAT	60.096	20	CAGCTGGACCGAATAGGATG	60.615	20	265	20416331	20416595	TTTCGACGCTCGACTAACAA	59.609	20	GGATGCCGATCTCAATCATC	60.399	20	187	20416432	20416618
B1M617	yes	1	c	(G)11actgc(AGG)5	31	20510743	20510773	IG	AGTTGACTTTGTCGGTCCCA	60.545	20	GCCAAGCACTTCACAACAAA	59.888	20	263	20510644	20510906	AGTTGACTTTGTCGGTCCCA	60.545	20	CAAAAATTCCCGACCACTGT	59.83	20	247	20510644	20510890	AGTTGACTTTGTCGGTCCCA	60.545	20	ACAAAAATTCCCGACCACTG	59.83	20	248	20510644	20510891
B1M618	yes	1	c*	(GCT)5(CT)7*	27	20517133	20517159	IG	TGAGTAGGGTTTGATTCGCC	60.074	20	CAGTGGTTCCAAGTTTCCGT	60.005	20	252	20516958	20517209	GAGTAGGGTTTGATTCGCCA	60.074	20	CAGTGGTTCCAAGTTTCCGT	60.005	20	251	20516959	20517209	TGAGTAGGGTTTGATTCGCC	60.074	20	CGGACAGTGGTTCCAAGTTT	60.005	20	256	20516958	20517213
B1M619	yes	1	c	(T)10ccgactcttcgttgttggacttaacttgaaataaccatcaaatttaaagcccacaaacg(T)10	79	20518759	20518837	IG	ATTGTCGTTTTTCGTCGGTC	59.978	20	CGATTACGTTTGTGGGCTTT	59.996	20	195	20518690	20518884	ATTGTCGTTTTTCGTCGGTC	59.978	20	GATTTCGTGCCGATTACGTT	59.967	20	205	20518690	20518894	ATTGTCGTTTTTCGTCGGTC	59.978	20	GAAGGATTTCGTGCCGATTA	60.038	20	209	20518690	20518898
B1M620	yes	1	p2	(TA)24	48	20537919	20537966	IG	CCAGCGATGGTACACCAGTA	59.591	20	TGATCAATGCGCAGACCTAC	59.83	20	197	20537814	20538010	GGTGAGAGCCCTTGTGTACC	59.579	20	TGATCAATGCGCAGACCTAC	59.83	20	147	20537864	20538010	ATAGGAATGCAACCAGCGAT	59.556	20	TGATCAATGCGCAGACCTAC	59.83	20	209	20537802	20538010
B1M621	yes	1	p3	(CTT)7	21	20567004	20567024	G	CGAGATCAAGGACTTCCTGC	59.95	20	TTTAACCGTAGCGAACTGGC	60.264	20	262	20566822	20567083	GATCAAGAGGACCAAGGACG	59.655	20	CAGGCAGTATCTCGCAAACA	60.011	20	267	20566876	20567142	ACAAGGCCAACAAGCTCAAG	60.431	20	GCAATTTGTTTCAGCAAGCA	59.999	20	236	20566956	20567191
B1M622	yes	1	p2	(CT)10	20	20634658	20634677	IG	CTCCACCAATCTCCTTCTCG	59.797	20	TATATAAAGCCCGTGGTGCC	59.816	20	216	20634623	20634838	CTCCACCAATCTCCTTCTCG	59.797	20	GGGGTATATAAAGCCCGTGG	60.4	20	220	20634623	20634842	CTCCACCAATCTCCTTCTCG	59.797	20	GGGGGTATATAAAGCCCGTG	60.4	20	221	20634623	20634843
B1M623	yes	1	p3	(CCG)8	24	20803708	20803731	G	AATAGACCCACACACGCTCC	59.997	20	GCGTGATGAGGAGGACAAAT	60.081	20	273	20803581	20803853	CTTCCCTTCCCATCTCCATT	60.264	20	GCGTGATGAGGAGGACAAAT	60.081	20	244	20803610	20803853	CTCCTCTTGCTTGCACACAC	59.622	20	GCGTGATGAGGAGGACAAAT	60.081	20	222	20803632	20803853
B1M624	yes	1	p2	(AT)27	54	20836900	20836953	IG	TTGGCCGCTTCAAGTATTTT	59.72	20	CGATTTTCTCAACCCTGGAA	60.044	20	263	20836783	20837045	TTGGCCGCTTCAAGTATTTT	59.72	20	TTCACCGATTTTCTCAACCC	59.91	20	268	20836783	20837050	TTGGCCGCTTCAAGTATTTT	59.72	20	CAACCCTGGAAAAGGCACTA	60.103	20	254	20836783	20837036
B1M625	yes	1	p3	(GCT)9	27	20922036	20922062	G	GGAGGGAGTACCAACCAAGG	60.736	20	CTGGTCATACGTGCGTCAAC	60.183	20	255	20921953	20922207	GAACGGAGGGAGTACCAACC	60.746	20	CTGGTCATACGTGCGTCAAC	60.183	20	259	20921949	20922207	GGAACGGAGGGAGTACCAAC	60.746	20	CTGGTCATACGTGCGTCAAC	60.183	20	260	20921948	20922207
B1M626	yes	1	c	(T)15gc(T)13	30	21032495	21032524	IG	ACGAGGGAGAGACGGAAGAT	60.216	20	TCTCACTGCTTGCTCGCTTA	60.035	20	155	21032413	21032567	GGAGAGACGGAAGATCGGTT	60.596	20	TCTCACTGCTTGCTCGCTTA	60.035	20	150	21032418	21032567	GGAGAGACGGAAGATCGGTT	60.596	20	CTAGCCTCGCTCTCACTGCT	60.058	20	160	21032418	21032577
B1M627	yes	1	p2	(GA)15	30	21095965	21095994	IG	CGCAAAGAGAGAGACAGCCT	59.891	20	TATTGATTAGGTCGGCCAGC	60.06	20	211	21095928	21096138	TCATCCATGTTTTGATGCGT	59.931	20	TAACACCCCAACCACCTTTC	59.688	20	215	21095830	21096044	CGCAAAGAGAGAGACAGCCT	59.891	20	TAACACCCCAACCACCTTTC	59.688	20	117	21095928	21096044
B1M628	yes	1	c	(C)12acacacaatccaatctcctccgccggcaagctcaaacgtccacccatgccccat(C)16	82	21101991	21102072	IG	TTAGCTCCATGACCCAAAGG	60.066	20	AAAACCAAATCGAATGACGG	59.801	20	264	21101940	21102203	TTAGCTCCATGACCCAAAGG	60.066	20	ACGGAAAACCAAATCGAATG	59.801	20	268	21101940	21102207	TTAGCTCCATGACCCAAAGG	60.066	20	AAACGGAAAACCAAATCGAA	59.429	20	270	21101940	21102209
B1M629	yes	1	p3	(TGA)8	24	21127960	21127983	IG	AAGATCGACAGCCCAAAGAA	59.813	20	TCTCGTTGTCAGAGCTCACAGT	60.243	22	200	21127854	21128053	CACTGCTTCTCCTACACGCA	60.199	20	TCTCGTTGTCAGAGCTCACAGT	60.243	22	240	21127814	21128053	GAGATCAAGATCGACAGCCC	59.768	20	TCTCGTTGTCAGAGCTCACAGT	60.243	22	206	21127848	21128053
B1M630	yes	1	p4	(AAAT)6	24	21135536	21135559	IG	CCGGATCCACCTATAAGGCT	60.299	20	TCATGACAGCAAACCGTTGT	60.16	20	139	21135499	21135637	CCGGATCCACCTATAAGGCT	60.299	20	ATCATGACAGCAAACCGTTG	59.572	20	140	21135499	21135638	CCGGATCCACCTATAAGGCT	60.299	20	AGGATCAAAAGTGGCATGGA	60.461	20	108	21135499	21135606
B1M631	yes	1	c	(TA)6tgtatatatatatgtatg(TA)7	44	21148800	21148843	IG	CGTGTATCTCGACGTATTTGG	58.187	21	AAAAATGGACCTGTGTGTGTG	58.384	21	140	21148776	21148915	CGTGTATCTCGACGTATTTGG	58.187	21	AAAAATGGACCTGTGTGTGTGT	59.281	22	140	21148776	21148915	ACGTGTATCTCGACGTATTTGG	59.044	22	AAAAATGGACCTGTGTGTGTG	58.384	21	141	21148775	21148915
B1M632	yes	1	p2	(GA)16	32	21160081	21160112	IG	GAGGGATTGAGGGAAAGAGG	60.008	20	TCTGTCGATTTCCATCTCCC	60.011	20	137	21160028	21160164	GGCAGAGCCAGACATAGAGG	59.973	20	GTCGATTTCCATCTCCCTGA	60.011	20	106	21160056	21160161	GGCAGAGCCAGACATAGAGG	59.973	20	TCTGTCGATTTCCATCTCCC	60.011	20	109	21160056	21160164
B1M633	yes	1	p2	(GA)14	28	21160225	21160252	IG	GGGAGATGGAAATCGACAGA	60.011	20	GATCTGACCCGAGGAGATGA	60.16	20	255	21160145	21160399	TCAGGGAGATGGAAATCGAC	60.011	20	GATCTGACCCGAGGAGATGA	60.16	20	258	21160142	21160399	ATGGAAATCAGTGCTGGAGG	60.073	20	GATCTGACCCGAGGAGATGA	60.16	20	221	21160179	21160399
B1M634	yes	1	c	(TA)6g(AT)6	25	21176897	21176921	IG	CTCCTGGATCTGTCCCATGT	59.92	20	GCCAAGTGAACCTGAGTGGT	60.159	20	280	21176704	21176983	GGAGTCGTCTGTGCAACGTA	59.905	20	GCCAAGTGAACCTGAGTGGT	60.159	20	233	21176751	21176983	TACGTCGCCACCAAGTTGTA	60.172	20	GCCAAGTGAACCTGAGTGGT	60.159	20	215	21176769	21176983
B1M635	yes	1	p1	(C)27	27	21178277	21178303	IG	AATTTGGATGGCGTGGTAAG	59.823	20	ACCTCTCACATTCCATTCCG	59.927	20	275	21178139	21178413	AAATTTGGATGGCGTGGTAA	60.188	20	ACCTCTCACATTCCATTCCG	59.927	20	276	21178138	21178413	AAAATTTGGATGGCGTGGTA	60.188	20	ACCTCTCACATTCCATTCCG	59.927	20	277	21178137	21178413
B1M636	yes	1	p1	(C)26	26	21186472	21186497	IG	TCCCTCGAGATGCAAAGACT	59.95	20	CCTAGATAGCCACAGGGCAA	60.227	20	257	21186272	21186528	TCCCTCGAGATGCAAAGACT	59.95	20	ATAGCCACAGGGCAAAAAGA	59.708	20	252	21186272	21186523	TCCCTCGAGATGCAAAGACT	59.95	20	AGATAGCCACAGGGCAAAAA	59.708	20	254	21186272	21186525
B1M637	yes	1	p1	(C)20	20	21214781	21214800	IG	TTGACCACACAAAGCGAGAG	60.025	20	TATCCCCTGGATGAGACGAG	60.027	20	255	21214709	21214963	TTGACCACACAAAGCGAGAG	60.025	20	CTATCCCCTGGATGAGACGA	60.027	20	256	21214709	21214964	CGAGAGACACGACACCAAAA	59.873	20	TATCCCCTGGATGAGACGAG	60.027	20	241	21214723	21214963
B1M638	yes	1	c	(A)11ctcagcacgagt(A)10	33	21304422	21304454	G	TGATGTATGCCACCAATGCT	59.955	20	GATGTCGATCTGGCTAGGGA	60.181	20	125	21304361	21304485	GAATCCCAAGAGTACGCCAA	60.074	20	GATGTCGATCTGGCTAGGGA	60.181	20	178	21304308	21304485	TTGAATCCCAAGAGTACGCC	60.074	20	GATGTCGATCTGGCTAGGGA	60.181	20	180	21304306	21304485
B1M639	yes	1	c	(G)15tcgggaccgggaagaaagcatccgccgccactctaattaaccctagccctatggcgtggagag(T)12	90	21330487	21330576	IG	CATGGCGGTATTCGTCTTCT	60.096	20	CTAGCTCGCTGGAGCATCTT	59.882	20	254	21330458	21330711	CATGGCGGTATTCGTCTTCT	60.096	20	GCAACTGACTTCACCGGTTT	60.156	20	276	21330458	21330733	CATGGCGGTATTCGTCTTCT	60.096	20	TAGCTCGCTGGAGCATCTTT	60.257	20	253	21330458	21330710
B1M640	yes	1	p3	(CTT)8	24	21339857	21339880	G	TGAGCAGGATCACGGTCAC	60.865	19	GACTTCTGGGACGACACCAT	59.969	20	154	21339792	21339945	TGAGCAGGATCACGGTCAC	60.865	19	TGACCACCTCTTCGACAACA	60.285	20	188	21339792	21339979	TGAGCAGGATCACGGTCAC	60.865	19	TACCTCCGTGACCACCTCTT	59.574	20	196	21339792	21339987
B1M641	yes	1	p2	(CT)12	24	21350666	21350689	IG	TGAAGTGCTTGCTGGATGTT	59.445	20	GTCCTTGCTGAGTTGTGTGC	59.472	20	263	21350562	21350824	TGCTTGCTGGATGTTTTTGT	59.322	20	GTCCTTGCTGAGTTGTGTGC	59.472	20	258	21350567	21350824	GCTTGCTGGATGTTTTTGTG	59.322	20	GTCCTTGCTGAGTTGTGTGC	59.472	20	257	21350568	21350824
B1M642	yes	1	p4	(ACTA)7	28	21389197	21389224	IG	GAAGCGTCTCAGTTTTTGCC	60	20	AGTGCCAATGGTTTGTTTCC	59.836	20	173	21389075	21389247	GGAAGCGTCTCAGTTTTTGC	60	20	AGTGCCAATGGTTTGTTTCC	59.836	20	174	21389074	21389247	TCGTAGGTTTTGGGACAAGG	59.964	20	AGTGCCAATGGTTTGTTTCC	59.836	20	247	21389001	21389247
B1M643	yes	1	p3	(AGC)7	21	21392333	21392353	G	CAAAATCTTTCCCTCCCTCC	59.875	20	CCGTGATCTTCTGCGTGTT	59.846	19	257	21392169	21392425	CCAAAATCTTTCCCTCCCTC	59.875	20	CCGTGATCTTCTGCGTGTT	59.846	19	258	21392168	21392425	TCCAAAATCTTTCCCTCCCT	59.875	20	CCGTGATCTTCTGCGTGTT	59.846	19	259	21392167	21392425
B1M644	yes	1	p4	(TTTC)5	20	21406539	21406558	IG	CTTGATGCAAACAACATGGG	59.964	20	GAAGACGCACAGAGTGCAAG	59.776	20	164	21406437	21406600	CTTGATGCAAACAACATGGG	59.964	20	AGAAGACGCACAGAGTGCAA	59.776	20	165	21406437	21406601	CTTGATGCAAACAACATGGG	59.964	20	TGCAAGTTCAAACAAAACCG	59.746	20	150	21406437	21406586
B1M645	no	1	c	(TA)8tgtatatatgtgtgtgtatatgtacatatatctatcaat(ATAC)6atatatatacatac(AT)7gtatacatacatacatatatatgtg(TA)9	150	21409089	21409238	IG	AAAGCATCAGTCACGGACAA	59.293	20	AATTAGTTGGAGGGCTCGGT	59.962	20	277	21409043	21409319	AAAAGCATCAGTCACGGACA	59.293	20	AATTAGTTGGAGGGCTCGGT	59.962	20	278	21409042	21409319	TCAGTCACGGACAAATTCCA	60.088	20	ATTCTGCACTCGGGAAGTCA	60.801	20	247	21409016	21409262
B1M646	yes	1	p3	(GGA)9	27	21416777	21416803	IG	AGAACGGGGAGGAGTAGGAG	59.694	20	CGGTTCGTGTGCCTTTATTT	59.996	20	277	21416679	21416955	AGGAGAACGGGGAGGAGTAG	59.694	20	CGGTTCGTGTGCCTTTATTT	59.996	20	280	21416676	21416955	GAGAACGGGGAGGAGTAGGA	60.586	20	CGGTTCGTGTGCCTTTATTT	59.996	20	278	21416678	21416955
B1M647	no	1	c	(CT)7gcag(CT)7	32	21432262	21432293	IG	CGATTTCTCTGTAGCGGCTC	60.118	20	GCCATGGACTCCAGAGAGAG	59.945	20	188	21432129	21432316	CTTCCATGAGCGCTCTCTCT	59.851	20	AGAAATACACGGCACGAAGG	60.132	20	212	21432237	21432448	TTCCTCTCCCTTCTTCCTCC	59.749	20	GCCATGGACTCCAGAGAGAG	59.945	20	277	21432040	21432316
B1M648	yes	1	p3	(GAA)7	21	21457728	21457748	IG	GCTACCCATGGACCGTCTAA	59.955	20	ACCCCGTGAAGTTCTCCTTT	59.972	20	126	21457682	21457807	GCTACCCATGGACCGTCTAA	59.955	20	AAACCCCGTGAAGTTCTCCT	59.972	20	128	21457682	21457809	GCTACCCATGGACCGTCTAA	59.955	20	AACCCCGTGAAGTTCTCCTT	59.972	20	127	21457682	21457808
B1M649	yes	1	p2	(TA)36	72	21598790	21598861	IG	ATCAAACGCATGACTGACCA	60.12	20	GCTAGCTCCAAGCAAGCAGT	59.927	20	186	21598745	21598930	ATCAAACGCATGACTGACCA	60.12	20	AGCTCCAAGCAAGCAGTTTC	59.763	20	183	21598745	21598927	ATCAAACGCATGACTGACCA	60.12	20	TTTGTGCTAGCTCCAAGCAA	59.752	20	191	21598745	21598935
B1M650	yes	1	p2	(AG)15	30	21599885	21599914	IG	TGAGACATCCATCCATGCAC	60.507	20	CCTTGGAGGGTTTCTCCCTA	60.426	20	279	21599663	21599941	GAAACCAAGGGAAGGAAAGAA	59.558	21	AACATTGGTCACCTTGGAGG	59.82	20	103	21599850	21599952	TGAGACATCCATCCATGCAC	60.507	20	ACCTTGGAGGGTTTCTCCCT	61.222	20	280	21599663	21599942
B1M651	yes	1	p4	(TTCC)5	20	21609160	21609179	IG	TCGATCCATCGGGAGACTAC	60.034	20	CGTGAGAGCATGTGTGTGTG	59.931	20	218	21609034	21609251	TCGATCCATCGGGAGACTAC	60.034	20	TGAGAGCATGTGTGTGTGGA	59.858	20	216	21609034	21609249	TCGATCCATCGGGAGACTAC	60.034	20	ATCGATCGTGAGAGCATGTG	59.819	20	224	21609034	21609257
B1M652	yes	1	p2	(AG)12	24	21626514	21626537	IG	GTGCGTTCGAGCATAACCAT	61.063	20	GGGTGCAATTAATGGGCTAA	59.795	20	251	21626423	21626673	CGTTCGAGCATAACCATCG	60.227	19	GGGTGCAATTAATGGGCTAA	59.795	20	248	21626426	21626673	TGCGTTCGAGCATAACCAT	60.235	19	GGGTGCAATTAATGGGCTAA	59.795	20	250	21626424	21626673
B1M653	yes	1	p2	(TC)13	26	21696375	21696400	G	TGCTGAGTTTTCGTGACCAT	59.293	20	CATTAGAAGTGCAACTCATGGC	59.775	22	230	21696331	21696560	ATGCTGAGTTTTCGTGACCA	59.293	20	CATTAGAAGTGCAACTCATGGC	59.775	22	231	21696330	21696560	ATGCTGAGTTTTCGTGACCA	59.293	20	GCATTAGAAGTGCAACTCATGG	59.775	22	232	21696330	21696561
B1M654	yes	1	p2	(GA)10	20	21706066	21706085	IG	ACTGGCACAGGGTTCAAAAC	60.012	20	GTTAGGAGCGCACGAGGTAG	60.037	20	181	21705933	21706113	ACTTGCTCACTTTGGCCACT	59.914	20	GTTAGGAGCGCACGAGGTAG	60.037	20	198	21705916	21706113	CTGGCACAGGGTTCAAAACT	60.149	20	GTTAGGAGCGCACGAGGTAG	60.037	20	180	21705934	21706113
B1M655	yes	1	c	(C)17taatggggcccaaatttgaaatcccaaattttatttgccccccttttttcccttcccgggggttttcctcccaagggggcccccct(C)18	121	21736513	21736633	IG	CGTCCGGCCCTAATATACCT	60.184	20	AGTTTGCTCTGCATCCCTTG	60.397	20	261	21736489	21736749	CGTCCGGCCCTAATATACCT	60.184	20	CAGTTTGCTCTGCATCCCTT	60.397	20	262	21736489	21736750	GCGTCCAGTTTTCTTTCCAG	59.853	20	CAGGGTCATCACCTTTTTCG	60.486	20	275	21736400	21736674
B1M656	yes	1	p5	(CTACT)5	25	21742712	21742736	IG	TTTGGTTGGTCACTCACTGC	59.726	20	CTGGTCGGTTCAGGTGAGAT	60.112	20	278	21742644	21742921	TTTGGTTGGTCACTCACTGC	59.726	20	CTGAGTGACATGCGGGTCTA	59.855	20	209	21742644	21742852	TTTGGTTGGTCACTCACTGC	59.726	20	GATCGATTTGCTCTTTTGGC	59.791	20	147	21742644	21742790
B1M657	no	1	p3	(GAG)7	21	21784687	21784707	IG	TCCAAAAATAACTCGCTCGC	60.343	20	AAGGGATGTTGCTTCTCACC	59.141	20	209	21784566	21784774	TCCAAAAATAACTCGCTCGC	60.343	20	TTCATGAAGTGGGATGAGGG	60.86	20	280	21784566	21784845	AAATAACTCGCTCGCGTGAC	60.416	20	AAGGGATGTTGCTTCTCACC	59.141	20	204	21784571	21784774
B1M658	yes	1	c	(C)10aatgacaaaacttggaaaccccattttcgccccccct(C)22	69	21864367	21864435	IG	GCGCACTAGACATTGTGGAA	59.871	20	TTGATGGCCCTCATAAGACC	59.894	20	242	21864307	21864548	GCGCACTAGACATTGTGGAA	59.871	20	CGATAATAGAGCCGCCAGAC	59.829	20	216	21864307	21864522	GCGCACTAGACATTGTGGAA	59.871	20	ACGATAATAGAGCCGCCAGA	59.829	20	217	21864307	21864523
B1M659	yes	1	p2	(CA)10	20	21910985	21911004	IG	CTCACAACCACACCAGGATG	59.997	20	TACGCTGTAAGCCGTGTCTG	60.073	20	186	21910917	21911102	CTCACAACCACACCAGGATG	59.997	20	CCAGGACTTGATCCTGAAGC	59.803	20	267	21910917	21911183	TTCTCACAACCACACCAGGA	60.129	20	TACGCTGTAAGCCGTGTCTG	60.073	20	188	21910915	21911102
B1M660	yes	1	c	(GCT)5atttcccggcagcaaggaggaa(AG)7	51	21930743	21930793	IG	ATATAAGAGGCGCTCTCCGC	60.831	20	TCTCCTCCCTCCATTTCCTT	60.008	20	158	21930668	21930825	ATATAAGAGGCGCTCTCCGC	60.831	20	AGATTGGCACTCAACGGTTC	60.119	20	185	21930668	21930852	ATATAAGAGGCGCTCTCCGC	60.831	20	TCCTCCCTCCATTTCCTTTT	59.875	20	156	21930668	21930823
B1M661	yes	1	p2	(AT)10	20	21936096	21936115	IG	TATGGTGCCAAACGACTCTG	59.716	20	ATGCGTCTGTCATCTGGTTG	59.707	20	238	21935987	21936224	TGTTTTTATGGTGCCAAACG	59.462	20	ATGCGTCTGTCATCTGGTTG	59.707	20	244	21935981	21936224	ATGGTGCCAAACGACTCTGT	60.577	20	ATGCGTCTGTCATCTGGTTG	59.707	20	237	21935988	21936224
B1M662	yes	1	p2	(CT)11	22	22041681	22041702	G	TGCACTGCTTGAATTTTTGC	59.999	20	CCCATCTGAAACACCAGCTT	60.111	20	258	22041492	22041749	GCATGATGCACTGCTTGAAT	59.836	20	CCCATCTGAAACACCAGCTT	60.111	20	264	22041486	22041749	GGACATGGCTATTGGTGGTT	59.676	20	CCCATCTGAAACACCAGCTT	60.111	20	122	22041628	22041749
B1M663	yes	1	p2	(AT)51	102	22062439	22062540	IG	TGGATTTGGTTCGCTTTCTC	60.192	20	GCCAGCATTGGAAAAGATGT	60.081	20	215	22062371	22062585	CTGGATTTGGTTCGCTTTCT	59.312	20	GCCAGCATTGGAAAAGATGT	60.081	20	216	22062370	22062585	ATTTCATGCATCCTTGCACC	60.874	20	GCCAGCATTGGAAAAGATGT	60.081	20	184	22062402	22062585
B1M664	yes	1	p2	(TC)11	22	22088032	22088053	G	GGGATACAGCTGGTCAGGAA	60.073	20	TTGTGTTGCATGCTTGTGAA	59.877	20	153	22087935	22088087	GGGATACAGCTGGTCAGGAA	60.073	20	TTTGTGTTGCATGCTTGTGA	59.877	20	154	22087935	22088088	TCTATCCATGGGAGTACCGC	59.917	20	TTGTGTTGCATGCTTGTGAA	59.877	20	218	22087870	22088087
B1M665	yes	1	c	(GT)6ggttggtttggatcacatgtcaattagtcagttgcatgaaggggataaggcatccaaggaatttcccttgttattgctca(AC)6	104	22088897	22089000	IG	ATCCCCTTTCCTGATTGGTT	59.629	20	TTTTCTGGAAGCAGAGAGCAG	59.883	21	269	22088805	22089073	ATCCCCTTTCCTGATTGGTT	59.629	20	CTTTTCTGGAAGCAGAGAGCA	59.883	21	270	22088805	22089074	AATCCCCTTTCCTGATTGGT	59.629	20	TTTTCTGGAAGCAGAGAGCAG	59.883	21	270	22088804	22089073
B1M666	yes	1	p1	(C)21	21	22205672	22205692	IG	GAGTTGCTCCCTCATGGAAA	60.195	20	CTGTAAGTTGCCCACCGAAT	59.993	20	148	22205578	22205725	AGAGTTGCTCCCTCATGGAA	59.803	20	CTGTAAGTTGCCCACCGAAT	59.993	20	149	22205577	22205725	AGTTGCTCCCTCATGGAAAA	59.67	20	CTGTAAGTTGCCCACCGAAT	59.993	20	147	22205579	22205725
B1M667	yes	1	p3	(AGG)7	21	22265505	22265525	IG	CAGGGGATGAGAACAGAGGA	60.191	20	TACCCGCAATGAATTGGTTT	60.188	20	123	22265458	22265580	CAGGGGATGAGAACAGAGGA	60.191	20	TTTACCCGCAATGAATTGGT	60.188	20	125	22265458	22265582	GGGATGAGAACAGAGGACGA	60.199	20	TACCCGCAATGAATTGGTTT	60.188	20	120	22265461	22265580
B1M668	yes	1	c*	(C)13(CT)6*	24	22313179	22313202	IG	CCCTCAATCTCCTTTGTCCA	60.042	20	AGGCAGCGCCTATGAGTTTA	60.003	20	165	22313147	22313311	AAAACATCCGTCTAACCCCC	60.053	20	AGAAGAGGGCACGACGAGTA	60.012	20	250	22312983	22313232	CCCGAAAAACATCCGTCTAA	59.931	20	AGAAGAGGGCACGACGAGTA	60.012	20	255	22312978	22313232
B1M669	yes	1	p3	(GCT)7	21	22362256	22362276	IG	AGTAGCAGCAGCCCAGGATA	60	20	GCTGGATGTGAAGAAGAGGC	59.957	20	207	22362140	22362346	TCACCGTCCACAAGTAGCAG	59.897	20	GCTGGATGTGAAGAAGAGGC	59.957	20	219	22362128	22362346	AGTAGCAGCAGCCCAGGATA	60	20	GGAAGGAGCTGGATGTGAAG	59.803	20	214	22362140	22362353
B1M670	no	1	p2	(TC)14	28	22469676	22469703	IG	CGGGTGAATTATGGATCCTG	60.148	20	AGGTGACGGATGACAGGTG	59.513	19	185	22469551	22469735	CGGGTGAATTATGGATCCTG	60.148	20	GAGGTGACGGATGACAGGTG	61.583	20	186	22469551	22469736	ACACGAAAGCGTATTCTCGG	60.27	20	AGGTGACGGATGACAGGTG	59.513	19	102	22469634	22469735
B1M671	yes	1	p3	(CCT)9	27	22537763	22537789	IG	AGCAGAGCAGGTCAGCTTTC	59.898	20	AAAAATGGCAGCAGTGAACC	60.118	20	120	22537733	22537852	AGCAGAGCAGGTCAGCTTTC	59.898	20	TGGCAGCAGTGAACCATAAG	59.864	20	115	22537733	22537847	CTCACCACCTCTCCGTTCTC	59.835	20	AAAAATGGCAGCAGTGAACC	60.118	20	154	22537699	22537852
B1M672	yes	1	c	(ATT)5gttgaacaaaa(AT)12	50	22646799	22646848	IG	TGATCGGTCATCCACGTAAA	59.924	20	TGCATAACTATGCGAACGCT	59.495	20	149	22646733	22646881	TGATCGGTCATCCACGTAAA	59.924	20	ATGCATGATACTCCCTCCGT	59.39	20	250	22646733	22646982	TGATCGGTCATCCACGTAAA	59.924	20	ATGATACTCCCTCCGTCCAA	59.361	20	246	22646733	22646978
B1M673	no	1	p2	(TA)12	24	22730055	22730078	IG	TCACAAATCATGTAAACCATCG	58.413	22	TGTGACATCCTCATGTGCAA	59.658	20	135	22730018	22730152	AAACCATCGTAGATGTTTCCA	57.079	21	TGTGACATCCTCATGTGCAA	59.658	20	122	22730031	22730152	AATCACAAATCATGTAAACCATCG	60.01	24	TGTGACATCCTCATGTGCAA	59.658	20	137	22730016	22730152
B1M674	yes	1	p6	(GCCACA)5	30	22864447	22864476	G	ACTGCCACATTGGAGGAGAC	60.12	20	TGAGCAGGGATGTGACTGAG	59.98	20	243	22864407	22864649	ATGGTCATAAATGGGTGCGT	60.081	20	CTGATTCGCACTTTCCCAAT	60.074	20	235	22864287	22864521	ACTGCCACATTGGAGGAGAC	60.12	20	GGAACACATTGAGCAGGGAT	59.934	20	252	22864407	22864658
B1M675	yes	1	p1	(G)29	29	22899094	22899122	G	GCCTTGGATCTCTCAGCATC	59.917	20	CCTCGCACAGACATTCCTTT	60.255	20	250	22898971	22899220	GCAATTTCCACAGAGAAGGC	59.82	20	CCTCGCACAGACATTCCTTT	60.255	20	201	22899020	22899220	GCCTTGGATCTCTCAGCATC	59.917	20	ATTTTCTGCCTCGCACAGAC	60.406	20	258	22898971	22899228
B1M676	yes	1	c	(A)11cctgtgaaataacttttcatcgacacgccactgaggtcaacttttgatgcgtcacgcgtgcggggccgtctctccttatgtcctcctcttctc(CT)7	118	22902308	22902425	IG	ATGCAGCCATGTTCCATGAT	61.314	20	GCAGGTTGAAGAAGCACACA	60.032	20	256	22902206	22902461	TCAATCAAGGTTTTGCTCTCG	60.372	21	GCAGGTTGAAGAAGCACACA	60.032	20	180	22902282	22902461	TCAATCAAGGTTTTGCTCTCG	60.372	21	TCTCCACCTCGCTTACACCT	59.867	20	237	22902282	22902518
B1M677	yes	1	c	(G)24aaaaccccccggtatcttttt(A)12	57	22913373	22913429	IG	TCCATCGGATAACTGGATCA	58.873	20	TTTTGTGTTCCCCAAGTTTTT	58.502	21	280	22913337	22913616	TCCATCGGATAACTGGATCA	58.873	20	TTTGTGTTCCCCAAGTTTTT	57.1	20	279	22913337	22913615	TCCATCGGATAACTGGATCA	58.873	20	TTTTGTGTTCCCCAAGTTTT	57.1	20	280	22913337	22913616
B1M678	yes	1	c	(C)15acacacacaaaaacacc(CA)7	46	23031288	23031333	IG	ATGTGCAACAAGGGGACAAC	60.823	20	CTTCCCATTTTGAGACAACCA	59.956	21	274	23031265	23031538	ATGTGCAACAAGGGGACAAC	60.823	20	TTCCCATTTTGAGACAACCAG	59.956	21	273	23031265	23031537	ATGTGCAACAAGGGGACAAC	60.823	20	TTCCCATTTTGAGACAACCA	58.947	20	273	23031265	23031537
B1M679	no	1	p3	(AAC)8	24	23076320	23076343	IG	CCGTTACCCGTCAGGATAGA	59.948	20	TGATGTGCTGCAGTTTTTGTC	59.903	21	246	23076160	23076405	CCGTTACCCGTCAGGATAGA	59.948	20	GATGTGCTGCAGTTTTTGTCA	59.903	21	245	23076160	23076404	CCCGTCAGGATAGACGGTTA	59.948	20	TGATGTGCTGCAGTTTTTGTC	59.903	21	240	23076166	23076405
B1M680	yes	1	c	(T)10cttattgaacgaggttccgg(A)10	40	23118126	23118165	IG	GTGTGTGGTGTTGTGGCTTC	60.055	20	CCTGTCACGGGTAGAGTGGT	60.026	20	210	23118018	23118227	GTGTGTGGTGTTGTGGCTTC	60.055	20	ACCTGTCACGGGTAGAGTGG	60.026	20	211	23118018	23118228	TTCGGCTCGATTTTTCTCAT	59.784	20	CCTGTCACGGGTAGAGTGGT	60.026	20	134	23118094	23118227
B1M681	yes	1	p4	(TTCC)5	20	23118561	23118580	IG	GTCTACGGGTCTAGGGAGGG	59.95	20	AAGGAATGCAGGAACAATCG	60.074	20	194	23118493	23118686	GGTCTACGGGTCTAGGGAGG	59.95	20	AAGGAATGCAGGAACAATCG	60.074	20	195	23118492	23118686	TCTACGGGTCTAGGGAGGGT	59.95	20	AAGGAATGCAGGAACAATCG	60.074	20	193	23118494	23118686
B1M682	yes	1	c	(T)10aggaaaatggcaggagctctgccgttcaattaagtaagagaaagagagctcctgtcattttcctc(A)11	86	23128800	23128885	IG	TGTGGGTAAGGACATGCAAA	59.964	20	TGAAGGATCCCTTTGTGTCC	59.903	20	272	23128671	23128942	TGTGGGTAAGGACATGCAAA	59.964	20	AAGGATCCCTTTGTGTCCCT	59.795	20	270	23128671	23128940	AAGATTCGACCTCACCGAGA	59.803	20	CAAGAGAACATTGCCCGATT	60.074	20	260	23128716	23128975
B1M683	yes	1	p4	(AACA)8	32	23166523	23166554	G	TGGTTTTGAATGACGAGCAA	60.234	20	CCAGGAGAAGACTCCGTTGA	60.377	20	209	23166437	23166645	TGGTTTTGAATGACGAGCAA	60.234	20	TCCAGGAGAAGACTCCGTTG	60.377	20	210	23166437	23166646	TGGTTTTGAATGACGAGCAA	60.234	20	CCAGCATCCAGGAGAAGACT	59.405	20	216	23166437	23166652
B1M684	no	1	p3	(AAG)13	39	23195898	23195936	IG	CCAGAAGAGGGAGGACATGA	60.191	20	AGGAGAGGGGGCTTCACTTA	60.204	20	251	23195723	23195973	CCAGAAGAGGGAGGACATGA	60.191	20	GGAGAGGGGGCTTCACTTAG	60.204	20	250	23195723	23195972	ACGCACATACACAAGAACGC	59.794	20	AGGAGAGGGGGCTTCACTTA	60.204	20	223	23195751	23195973
B1M685	yes	1	p3	(GCG)7	21	23206622	23206642	IG	GTTAAGCCCCATCAGCGAC	60.619	19	GTTCAAATCCCACCACCATT	59.508	20	267	23206517	23206783	GTTAAGCCCCATCAGCGAC	60.619	19	CCAACTCCAGTTCAAATCCC	59.381	20	276	23206517	23206792	GTTAAGCCCCATCAGCGAC	60.619	19	TCCAGTTCAAATCCCACCAC	60.758	20	271	23206517	23206787
B1M686	yes	1	c	(TC)6ctcgtataaagcgctgctctccggccgcgaggtcgcctccatgagtagactaagaccaccacgacccatccacca(CGC)5	102	23247842	23247943	IG	GGGAAACGAAGGGTTTTCTG	60.826	20	GACTCGGCGGCCATAATAG	60.579	19	279	23247719	23247997	GGAAACGAAGGGTTTTCTGC	60.968	20	GACTCGGCGGCCATAATAG	60.579	19	278	23247720	23247997	AGAAGGTGTCGCCTCGAAT	59.818	19	GACTCGGCGGCCATAATAG	60.579	19	255	23247743	23247997
B1M687	yes	1	c	(AAGG)5aagaaatgacggcgtaccctggtt(CGG)5cgctg(TC)8	80	23307860	23307939	IG	CCGAAACAATTCACCAGACC	60.353	20	ATCAGCCTCCATCCAATGAG	60.034	20	278	23307812	23308089	CCGAAACAATTCACCAGACC	60.353	20	AAAGATCAATCCGACCGTTG	59.933	20	191	23307812	23308002	CCGAAACAATTCACCAGACC	60.353	20	CAAAAGATCAATCCGACCGT	59.933	20	193	23307812	23308004
B1M688	no	1	p3	(ATG)7	21	23367767	23367787	IG	GAGGGACAAAGAAGCAGCAC	59.997	20	TCAAACTTGAGGACTCGGCT	59.989	20	179	23367710	23367888	AAGAAGCAGCACCGAAGAAA	60.132	20	TCAAACTTGAGGACTCGGCT	59.989	20	171	23367718	23367888	AAAGAAGCAGCACCGAAGAA	60.132	20	TCAAACTTGAGGACTCGGCT	59.989	20	172	23367717	23367888
B1M689	yes	1	c	(CGC)5cgtggcacgggctgggcggcgcgatggaccagttgctcaccaggtccgacaggttcgccgtcgtcagcccacgctc(CTG)7	112	23405789	23405900	G	ATCTCGTGCTTGACGTTGC	60.008	19	AGAAGCACCACCAGATGGAC	60.12	20	199	23405742	23405940	ATCTCGTGCTTGACGTTGC	60.008	19	GAAGCACCACCAGATGGACT	60.12	20	198	23405742	23405939	ATCTCGTGCTTGACGTTGC	60.008	19	GCACCACCAGATGGACTACA	59.551	20	195	23405742	23405936
B1M690	yes	1	p2	(GA)12	24	23410688	23410711	IG	CTCAACTTTGAAGGATCGGG	59.665	20	CACATGATCGAGCAGGAGAA	59.942	20	177	23410609	23410785	GCACCGGGATATACACGAAG	60.352	20	CACATGATCGAGCAGGAGAA	59.942	20	127	23410659	23410785	TCAACTTTGAAGGATCGGGT	59.526	20	CACATGATCGAGCAGGAGAA	59.942	20	176	23410610	23410785
B1M691	no	1	c	(AG)6ctagagagagagctgc(AG)6ctagagagagagctgc(AG)7ctagagagagggagcttatcagagcaaaattaaagc(GA)7	120	23428976	23429095	IG	CTAAGCTCCCCCATAAGCAG	58.949	20	AGCTCCCCCTCACCCTAGT	60.081	19	199	23428938	23429136	TACCCTAGGGCTAACCCCC	60.152	19	AGCTCCCCCTCACCCTAGT	60.081	19	223	23428914	23429136	CATCGGTCCCGAGGTTAAG	60.458	19	AGCTCCCCCTCACCCTAGT	60.081	19	245	23428892	23429136
B1M692	yes	1	c	(CTC)8gagcttcccgttgtcgg(CCT)5	56	23492054	23492109	IG	CTCTTTCTCCACCGAGCAAC	59.989	20	CCGTTCCACTTCCTCTCAAA	60.224	20	273	23491998	23492270	CTCTTTCTCCACCGAGCAAC	59.989	20	CCAGCATTCATCCCATTTTT	59.762	20	219	23491998	23492216	TCATGTCGGGATCCTCTTTC	60.011	20	CCAGCATTCATCCCATTTTT	59.762	20	232	23491985	23492216
B1M693	yes	1	c	(TA)6catagtttttat(TA)7	38	23576819	23576856	IG	GGAGAAGACCGAGGGATTTC	60.015	20	TTCGAAAAACCCTGATACGG	59.931	20	107	23576780	23576886	CCTCCACGACACGATAGGAT	59.95	20	TTCGAAAAACCCTGATACGG	59.931	20	259	23576628	23576886	AGAAGACCGAGGGATTTCGT	60.074	20	TTCGAAAAACCCTGATACGG	59.931	20	105	23576782	23576886
B1M694	yes	1	c	(T)11c(T)10	22	23594270	23594291	G	ACACCGGTCCAAAGAGTGTC	60.009	20	GGGGATCAGCTAACACAGGA	60.073	20	239	23594084	23594322	ACACCGGTCCAAAGAGTGTC	60.009	20	ACGGGGATCAGCTAACACAG	60.134	20	241	23594084	23594324	AGTGTAATTTCCCGGCACAC	59.859	20	GGGGATCAGCTAACACAGGA	60.073	20	255	23594068	23594322
B1M695	yes	1	c	(CCA)5accccccacc(CA)7	39	23612322	23612360	IG	ATCCATGCGCAAAGGTACTC	60.103	20	GTGGCATCGTCTACCTGGAT	59.957	20	185	23612270	23612454	GATCCATGCGCAAAGGTACT	60.103	20	GTGGCATCGTCTACCTGGAT	59.957	20	186	23612269	23612454	ACAACCGACAAAACGAAACC	59.875	20	GTGGCATCGTCTACCTGGAT	59.957	20	240	23612215	23612454
B1M696	yes	1	c	(GT)7(G)10	24	23688413	23688436	IG	GTGGTCTCTGTCCAAGGGTG	60.563	20	TCTTAAGAGCCTTCGCTCCA	60.227	20	279	23688318	23688596	GTGGTCTCTGTCCAAGGGTG	60.563	20	CTTAAGAGCCTTCGCTCCAA	59.724	20	278	23688318	23688595	GTGGTCTCTGTCCAAGGGTG	60.563	20	TTAAGAGCCTTCGCTCCAAC	59.592	20	277	23688318	23688594
B1M697	yes	1	p2	(AG)17	34	23836348	23836381	IG	AAAGCTGCCTCCTTTTTGTG	59.494	20	CTCCGTGGTCCTCTCCATTA	60.065	20	199	23836294	23836492	AAAGCTGCCTCCTTTTTGTG	59.494	20	TCCCCTCTCCCTACTACGCT	60.225	20	140	23836294	23836433	AAAGCTGCCTCCTTTTTGTG	59.494	20	CTCTCCCTACTACGCTCCCC	60.225	20	136	23836294	23836429
B1M698	yes	1	p4	(AAAG)5	20	23921775	23921794	IG	GACGCTTAATATGGGACGGA	59.923	20	CCATGGAAAAAGGAAAAGCA	60.046	20	242	23921686	23921927	GACGCTTAATATGGGACGGA	59.923	20	GGCGAAGTTGGATTGTGAAT	59.939	20	266	23921686	23921951	GACGCTTAATATGGGACGGA	59.923	20	ATGCGACCATTCCTTCGTTA	60.469	20	173	23921686	23921858
B1M699	yes	1	c	(C)10taactcttgggaaagttcaaatttgaccctataaaaccgggcaaattaccccctgaactcatgaaccgtccacgatg(C)22	109	23994848	23994956	IG	ATTCCGAGCACCTTGAAAGA	59.813	20	TCAGATGATGGTCAAAAGCG	59.799	20	280	23994742	23995021	TGACCTTAATTCCGAGCACC	60.074	20	AGCCAAAACAAAGGGGAAAC	60.332	20	248	23994734	23994981	ATTCCGAGCACCTTGAAAGA	59.813	20	AGCCAAAACAAAGGGGAAAC	60.332	20	240	23994742	23994981
B1M700	yes	1	c*	(AG)12(G)13*	36	24015858	24015893	IG	AGGAATCCTGTGAAGAGCGA	59.95	20	CCAAACCCCAACTCGTCTAA	59.964	20	260	24015763	24016022	AGGAATCCTGTGAAGAGCGA	59.95	20	CCCAACTCGTCTAAACCCAA	59.964	20	254	24015763	24016016	TTCACTGGTTGTCCAAACGA	60.128	20	TCTTCTTCCCCTCTTCCCAT	60.008	20	263	24015793	24016055
B1M701	yes	1	c	(T)10ac(T)10	22	24129920	24129941	IG	CGGCACAGATATTCAGGAGG	60.615	20	GAGAGCAGTGTCTACGGCAA	59.191	20	153	24129813	24129965	GCGGCACAGATATTCAGGAG	60.765	20	GAGAGCAGTGTCTACGGCAA	59.191	20	154	24129812	24129965	ATATTCAGGAGGTGGCAAGC	59.154	20	GAGAGCAGTGTCTACGGCAA	59.191	20	145	24129821	24129965
B1M702	yes	1	c	(G)10caaatgccaccggaatccacggagattgggaccaatcggggaagagatttggagggaa(CCG)5	83	24145530	24145612	IG	AACTCGAACCCTCAATGCAC	60.119	20	AGTTTAGCGCCTCGTAACCA	59.904	20	278	24145454	24145731	GAGGGGATCGGAGGAGAATA	60.367	20	AGTTTAGCGCCTCGTAACCA	59.904	20	226	24145506	24145731	GAACCCTCAATGCACACAAA	59.547	20	AGTTTAGCGCCTCGTAACCA	59.904	20	273	24145459	24145731
B1M703	yes	1	c	(C)13acccgaacacccccaccaaagggtgtgcctctcattccatcctcacttgaataggttgaggaa(G)13	89	24175085	24175173	IG	TACCCTCCCACTTCTCATGG	59.92	20	ACACTACTTCGGCTCTCGGA	60.012	20	170	24175050	24175219	CCCACTTCTCATGGACCCTA	59.92	20	ACACTACTTCGGCTCTCGGA	60.012	20	164	24175056	24175219	TACCCTCCCACTTCTCATGG	59.92	20	TCGGCTCTCGGAGATAGTGT	59.973	20	162	24175050	24175211
B1M704	yes	1	c	(T)10cataaccctaaaaaatctgatcttagaattttacatgtttataaaactctgttgtaacatttg(A)10ctttgtcatga(T)10	104	24226137	24226240	IG	CAAGTGATTGCTCTGTGAAAGC	60.059	22	CAACTCCAACCGGAAGGATA	59.926	20	280	24226016	24226295	CAAGTGATTGCTCTGTGAAAGC	60.059	22	CCAACCGGAAGGATAACGTA	59.817	20	275	24226016	24226290	CAAGTGATTGCTCTGTGAAAGC	60.059	22	CGTAAAACGGTGACCATTCA	59.439	20	259	24226016	24226274
B1M705	yes	1	p6	(TCCGCC)5	30	24486766	24486795	G	ACCTCAACTTCCTGCCCTTC	60.628	20	CGATAGCAGGTAGAGGCTCG	60.132	20	266	24486695	24486960	GACCTCAACTTCCTGCCCTT	60.628	20	CGATAGCAGGTAGAGGCTCG	60.132	20	267	24486694	24486960	GAGTTATTGCAAAAGGGGCA	60.074	20	CCGGTGTAGGGTCGACATAA	60.766	20	271	24486571	24486841
B1M706	yes	1	p4	(TTTG)5	20	24494452	24494471	IG	TCTTGTTTTCCCCCTTGACA	60.465	20	GACGCCCAGTTAAGAGGACA	60.255	20	278	24494292	24494569	TCTTGTTTTCCCCCTTGACA	60.465	20	CAGACGCCCAGTTAAGAGGA	60.388	20	280	24494292	24494571	TCTTGTTTTCCCCCTTGACA	60.465	20	TTAGGTCTGCTCAGGGAAGC	59.574	20	250	24494292	24494541
B1M707	yes	1	p2	(AT)28	56	24534110	24534165	G	CTGAAGGAACCCGAGTCAAG	59.837	20	TACGTCTTACACTTCCCGCA	59.342	20	157	24534035	24534191	CTGAAGGAACCCGAGTCAAG	59.837	20	ACGTCTTACACTTCCCGCAA	60.689	20	156	24534035	24534190	GAACCCGAGTCAAGAAACGA	60.232	20	TACGTCTTACACTTCCCGCA	59.342	20	151	24534041	24534191
B1M708	no	1	c	(AG)6ctgc(AG)6ct(AG)6	42	24570514	24570555	IG	ACAGCCGGTATCACATCACA	59.992	20	GATGATCCTCCCCCTCTCTC	59.973	20	248	24570357	24570604	ACAGCCGGTATCACATCACA	59.992	20	CCCCCTCTCTCTCTTGCTTT	59.95	20	239	24570357	24570595	ACAGCCGGTATCACATCACA	59.992	20	CTCCCCCTCTCTCTCTTGCT	60.088	20	241	24570357	24570597
B1M709	yes	1	c	(GAA)5ttcatcaacggaggcatg(C)11	44	24595294	24595337	G	TCTGGTTATCGCTACGACGA	59.444	20	TCAAGTGAATGGCGACAAAC	59.697	20	252	24595231	24595482	TCTGGTTATCGCTACGACGA	59.444	20	GAATGGCGACAAACAGATCA	59.654	20	246	24595231	24595476	TGACGAGATGGAACAAGGAA	59.215	20	TCAAGTGAATGGCGACAAAC	59.697	20	224	24595259	24595482
B1M710	yes	1	p4	(CAGA)5	20	24624585	24624604	IG	GTTCACGGTGATGTCAATGG	59.812	20	TTTGCTTGGTTTGTTCTCCC	60.088	20	137	24624493	24624629	GGTTCACGGTGATGTCAATG	59.812	20	TTTGCTTGGTTTGTTCTCCC	60.088	20	138	24624492	24624629	GAGGTTCACGGTGATGTCAA	59.525	20	TTTGCTTGGTTTGTTCTCCC	60.088	20	140	24624490	24624629
B1M711	no	1	p3	(TCT)7	21	24709721	24709741	IG	AGCCAGCGTTGAGTTGAGTT	60.058	20	GCCGGTGGTGGATGTAGTAG	60.397	20	153	24709696	24709848	AGCCAGCGTTGAGTTGAGTT	60.058	20	CCGGTGGTGGATGTAGTAGC	60.397	20	152	24709696	24709847	AGCCAGCGTTGAGTTGAGTT	60.058	20	CGGTGGTGGATGTAGTAGCA	59.591	20	151	24709696	24709846
B1M712	yes	1	p3	(ATA)19	57	24722190	24722246	G	AAGATTCGATTTGGTGGTCG	59.933	20	TGTGGTGTAAAGGCAATGGA	59.964	20	279	24722049	24722327	GATTCGATTTGGTGGTCGTC	60.326	20	TGTGGTGTAAAGGCAATGGA	59.964	20	277	24722051	24722327	AGATTCGATTTGGTGGTCGT	59.41	20	TGTGGTGTAAAGGCAATGGA	59.964	20	278	24722050	24722327
B1M713	yes	1	c	(GAAA)5tatatgcaagatggatggatccgaggggggagttccggccatggatgatagagagc(A)10ggtagcaaatgcgaggcgatgatacct(TGG)6tcttcgtcgtcggaggcggtggtggaaggggaatccatgagga(GAG)7	195	24734809	24735003	G	CAAGATGGACACGAGAGCG	60.564	19	CTTCTCCCTTCCTGGCTTG	59.928	19	280	24734748	24735027	CTGATCTCGTTCTTCTTGTTGC	59.125	22	GTACCTTCTCCCTTCCTGGC	60.074	20	250	24734782	24735031	TGATCTCGTTCTTCTTGTTGC	58.09	21	GTACCTTCTCCCTTCCTGGC	60.074	20	249	24734783	24735031
B1M714	yes	1	p1	(G)21	21	24739739	24739759	G	GTTGGTTGGATTTGGAATGG	60.029	20	ATCCTGCTTTTGTTTCAGCG	60.386	20	160	24739694	24739853	GGTTGGTTGGATTTGGAATG	60.029	20	ATCCTGCTTTTGTTTCAGCG	60.386	20	161	24739693	24739853	ACCATGCAGATTATTTCCGC	59.929	20	ATCCTGCTTTTGTTTCAGCG	60.386	20	272	24739582	24739853
B1M715	yes	1	p3	(CTG)9	27	24740536	24740562	IG	GATGAAGAAGGCGTGGTGAT	60.081	20	CTCTTCCTCTTCCTCTCCCG	60.459	20	274	24740508	24740781	GATGAAGAAGGCGTGGTGAT	60.081	20	CCTCTTCCTCTTCCTCTCCC	59.367	20	275	24740508	24740782	GGGCGTCGTAACTGCTACTC	59.904	20	CTGACCCCGACAGAAATGAG	60.646	20	242	24740352	24740593
B1M716	yes	1	p4	(TGGA)6	24	24759495	24759518	IG	GCAAGGAGAGGAGACTGGTG	59.986	20	ACCATGAGAAGGAGCAAGGA	59.803	20	204	24759404	24759607	GCAAGGAGAGGAGACTGGTG	59.986	20	GACCATGAGAAGGAGCAAGG	59.803	20	205	24759404	24759608	CAAGGAGAGGAGACTGGTGC	59.986	20	ACCATGAGAAGGAGCAAGGA	59.803	20	203	24759405	24759607
B1M717	yes	1	p3	(CTT)7	21	24763247	24763267	IG	TGCCAGCTCTACCATCTCCT	59.973	20	CGAGGAACTTGAGCAGGAAG	60.126	20	250	24763147	24763396	GTGCCAGCTCTACCATCTCC	59.834	20	CGAGGAACTTGAGCAGGAAG	60.126	20	251	24763146	24763396	TGCCAGCTCTACCATCTCCT	59.973	20	GCCAAAGGGATTTGAATTTG	59.388	20	162	24763147	24763308
B1M718	yes	1	c	(TC)9tgtgaatggcagccctggt(TG)6	49	24765503	24765551	IG	TCATGTTCTCTTTCCCCGTC	60.05	20	AGGGCTGCTATTCACATGCT	59.866	20	277	24765325	24765601	CAGTGAGAAATTGCGGAACA	59.84	20	ACCTGGTTAGCCCTCCATCT	59.957	20	254	24765408	24765661	CAGTGAGAAATTGCGGAACA	59.84	20	AGGGCTGCTATTCACATGCT	59.866	20	194	24765408	24765601
B1M719	yes	1	p3	(GCG)7	21	24813065	24813085	G	GCTTGAGTGTCTCTGCTCCC	60.143	20	AGCTCAGATTCACCTCGCC	60.514	19	151	24812977	24813127	TCACTAACCCAGCGTCTGAA	59.44	20	CGGGAGCTCAGATTCACCT	60.356	19	130	24813002	24813131	TTCACTAACCCAGCGTCTGA	59.44	20	CGGGAGCTCAGATTCACCT	60.356	19	131	24813001	24813131
B1M720	yes	1	p3	(TGG)15	45	24836643	24836687	IG	CGCGATGTAGATCAGAACCA	59.823	20	GGAGGCAAGACAACACAACA	59.726	20	187	24836573	24836759	AAGGACACGTGTGCAGTCAC	59.789	20	GGAGGCAAGACAACACAACA	59.726	20	213	24836547	24836759	CGCGATGTAGATCAGAACCA	59.823	20	GGGAGGCAAGACAACACAAC	60.555	20	188	24836573	24836760
B1M721	yes	1	p2	(TA)16	32	24887928	24887959	IG	ACCACGCAGGTCCAATATGT	60.263	20	TAGCAGCTGGCTTAAGGGAA	60.11	20	275	24887792	24888066	ACCACGCAGGTCCAATATGT	60.263	20	CGCCATATACTTCTCTGCCC	59.691	20	244	24887792	24888035	ACCACGCAGGTCCAATATGT	60.263	20	AGCAGCTGGCTTAAGGGAAT	60.36	20	274	24887792	24888065
B1M722	yes	1	c	(CAG)5(AGG)5	30	24923132	24923161	G	ATCATATCGGCAGCAGAAGC	60.348	20	GAAGGCACTACCGTCCACAT	59.997	20	276	24923070	24923345	GACGGTGGTAATGGCATAGC	60.361	20	GAAGGCACTACCGTCCACAT	59.997	20	246	24923100	24923345	TAATGGCACGGTCAAAATCA	59.93	20	AATCCCTGCAGGAAACTCAA	59.67	20	235	24923054	24923288
B1M723	no	1	c	(AAG)5ggaaaaccgatgcctaagtgctctc(CT)6	52	24944538	24944589	IG	GGCAAGCTCTAGAATGGTGC	59.985	20	GCAGAGGATAGCTGTACCCG	59.859	20	271	24944495	24944765	GGCAAGCTCTAGAATGGTGC	59.985	20	ATAGCTGTACCCGTTGCAGG	60.154	20	264	24944495	24944758	GGCAAGCTCTAGAATGGTGC	59.985	20	CTACGGTACTGCCTGAAGGG	59.751	20	213	24944495	24944707
B1M724	yes	1	c	(CA)7ctttgtaatttccc(TA)38	104	24966815	24966918	IG	CATACATCGAACCGGGAAAT	59.645	20	TGGGAGTAACTACACCCGAGA	59.601	21	239	24966721	24966959	TATCCATACATCGAACCGGG	60.544	20	TGGGAGTAACTACACCCGAGA	59.601	21	243	24966717	24966959	CCTTTGATCCACCAACATCA	59.343	20	TGGGAGTAACTACACCCGAGA	59.601	21	266	24966694	24966959
B1M725	yes	1	p4	(TCCA)5	20	24992189	24992208	IG	TCCCTGGCACTAGTTGCTTT	59.875	20	AATTTGGAACGGGTCTCCTT	59.805	20	278	24992092	24992369	TCCCTGGCACTAGTTGCTTT	59.875	20	ACCAGGGGCAACAGAGTAGA	59.721	20	198	24992092	24992289	TCCCTGGCACTAGTTGCTTT	59.875	20	GACCAGGGGCAACAGAGTAG	59.721	20	199	24992092	24992290
B1M726	yes	1	p2	(TG)23	46	25006179	25006224	G	GGAACTTGGACGGATTGAGA	60.05	20	CACCAGCTTGGCCTACAAAT	60.132	20	262	25006015	25006276	GGAACTTGGACGGATTGAGA	60.05	20	ATTTTGGAGTGCGTCCACAT	60.384	20	242	25006015	25006256	ACTTGGACGGATTGAGAGGA	59.655	20	CACCAGCTTGGCCTACAAAT	60.132	20	259	25006018	25006276
B1M727	yes	1	p2	(GA)20	40	25024852	25024891	IG	ATCGTCGTCGCCTACTCTGT	59.898	20	CCGAAAACCACAACCTCCTA	59.964	20	241	25024813	25025053	TCGACGGATCTTACCAAACC	59.933	20	GGTTTATTTGGGGTTGGACC	60.278	20	232	25024717	25024948	TCGACGGATCTTACCAAACC	59.933	20	GTGCTGACTGGATGATGACG	60.279	20	264	25024717	25024980
B1M728	yes	1	p2	(AT)17	34	25075556	25075589	IG	TGTCAAACTTTTTACCCCTTTTG	59.457	23	ACCGAAATATGTACGGTGCC	59.713	20	227	25075418	25075644	TGTCAAACTTTTTACCCCTTTTG	59.457	23	CGAAATATGTACGGTGCCAA	59.443	20	225	25075418	25075642	TGTCAAACTTTTTACCCCTTTTGT	60.169	24	ACCGAAATATGTACGGTGCC	59.713	20	227	25075418	25075644
B1M729	yes	1	c	(TCA)10t(CTG)8	55	25099262	25099316	IG	GGGAAGGAGGCCAAGTAGAG	60.204	20	AAGCCATTACAGTGGGATGC	59.962	20	270	25099122	25099391	GGAAGGAGGCCAAGTAGAGG	60.204	20	AAGCCATTACAGTGGGATGC	59.962	20	269	25099123	25099391	ATGTACCCTTGGGGAAGGAG	60.183	20	GCAGGTAATGGAACCCAAGA	59.933	20	250	25099111	25099360
B1M730	yes	1	c	(TGGGT)5tgtgagcaacaagggatgatt(TG)6	58	25181201	25181258	IG	AGGAACGACAGGAACGTGAC	60.159	20	CCTTCTTCATCCTCACCTCG	59.797	20	271	25181128	25181398	GAACGTGACTTGTGTCCGTG	60.203	20	CCTTCTTCATCCTCACCTCG	59.797	20	260	25181139	25181398	ACTGCAGGAACGACAGGAAC	60.307	20	CCTTCTTCATCCTCACCTCG	59.797	20	276	25181123	25181398
B1M731	yes	1	p3	(TTG)10	30	25224171	25224200	G	TCAGCGCAAGGAGAATTTTT	59.96	20	CCATGTTGTTCTGGAAGCCT	60.111	20	262	25224084	25224345	TCGATGATGTTTTGGATGGA	59.859	20	TATGAAAATTCCTCGCAGGG	60.031	20	123	25224115	25224237	TCAGCGCAAGGAGAATTTTT	59.96	20	TTTGTGGTTCGTATCCTCCC	59.79	20	233	25224084	25224316
B1M732	yes	1	c	(GCC)5gtggtctcttccatctccggccggtttcgaatctggatgtatacgatacgtattctgggctgtcgatggatcaaggtaggccctgg(T)11	112	25245441	25245552	IG	CGAGGATTTCGAGGAGGATT	60.537	20	TTCTTTTTCGTCCTTCCCAA	59.657	20	207	25245393	25245599	CGAGGATTTCGAGGAGGATT	60.537	20	CGACCCGTATTCTTTTTCGT	59.087	20	216	25245393	25245608	CGAGGATTTCGAGGAGGATT	60.537	20	TCCGACCCGTATTCTTTTTC	59.019	20	218	25245393	25245610
B1M733	yes	1	c	(GAG)5gcgtgcagccaggcctggaaatcctccctgatcctacccagcagctcctcctgcggatgcggatgccgcctgccatcatagctcttcctcccggacgaa(GAC)5	129	25265898	25266026	IG	CCTTGCCTACAACGACGG	60.255	18	GGTGCCTGGAGAAGATGAAG	59.803	20	219	25265859	25266077	CTTGCCTACAACGACGGC	60.413	18	GGTGCCTGGAGAAGATGAAG	59.803	20	218	25265860	25266077	GCCTTGCCTACAACGACG	60.413	18	GGTGCCTGGAGAAGATGAAG	59.803	20	220	25265858	25266077
B1M734	yes	1	p2	(AT)11	22	25268015	25268036	IG	AACGTCTCGTCGTCAAGGAT	59.727	20	AGTCGTGCGGATCTCTTGTT	59.874	20	254	25267953	25268206	CGTCTCGTCGTCAAGGATCT	60.408	20	AGTCGTGCGGATCTCTTGTT	59.874	20	252	25267955	25268206	AACGTCTCGTCGTCAAGGAT	59.727	20	GTCGTGCGGATCTCTTGTTT	60.263	20	253	25267953	25268205
B1M735	yes	1	c	(T)10gcgggtagatttagtattgtctgttgtgatgagtgaaactctttcctgc(A)11	70	25282717	25282786	IG	CCACTCAACCAATTAATCATTCC	59.601	23	TAACCAAAGGATCGCCAAAG	60.067	20	271	25282669	25282939	CCACTCAACCAATTAATCATTCC	59.601	23	CTTTAACCAAAGGATCGCCA	60.067	20	274	25282669	25282942	CCACTCAACCAATTAATCATTCC	59.601	23	TTAACCAAAGGATCGCCAAA	60.427	20	272	25282669	25282940
B1M736	yes	1	p4	(TTCT)5	20	25288872	25288891	IG	GATGCAGTGGGAAGACCAGT	60.12	20	CGCAAGGAAAGCCATTTTAG	59.847	20	264	25288848	25289111	CCTCCATTCATTCCCTGATG	60.272	20	CGCAAGGAAAGCCATTTTAG	59.847	20	280	25288832	25289111	GATGCAGTGGGAAGACCAGT	60.12	20	GCAGCGACGAACTCTATGTG	59.621	20	186	25288848	25289033
B1M737	yes	1	c	(CGG)5cgacgaccccagcaacaactggccctacaatctgccgtcctcacacgcgctcgacaccaccgccgtcgttctcagcaacctcaccatc(AAG)10	133	25321392	25321524	G	CAAGTCCACCCTCACCTTCT	59.149	20	GGATCTGGATGATCAGGGG	60.233	19	205	25321362	25321566	CCAAGTCCACCCTCACCTT	59.946	19	GGATCTGGATGATCAGGGG	60.233	19	206	25321361	25321566	GCACTGCAGCTCTAGCCAC	59.903	19	GATCTGGATGATCAGGGGG	60.233	19	262	25321304	25321565
B1M738	yes	1	p3	(CTG)9	27	25324814	25324840	IG	GGTCCAACCACAACGGTAAG	60.269	20	CCAAAGCTAGTTAGCAGCCG	60.166	20	239	25324738	25324976	GGTCCAACCACAACGGTAAG	60.269	20	GCTTTCTGACGAAACCCAAA	60.227	20	254	25324738	25324991	GGTCCAACCACAACGGTAAG	60.269	20	TTTCTGACGAAACCCAAAGC	60.227	20	252	25324738	25324989
B1M739	yes	1	c	(TC)7atttctattctcccagtcaactctcaaaacgtatgtgaaatatatggacgtc(AT)6	78	25326120	25326197	IG	ACACCACCCTGGCTTAACAC	59.891	20	GCACGATTGCATTAATGAGG	59.14	20	269	25325978	25326246	ACACCACCCTGGCTTAACAC	59.891	20	ATTTGATTGCACGATTGCAT	58.997	20	277	25325978	25326254	AATTTTCAACACCACCCTGG	59.688	20	GCACGATTGCATTAATGAGG	59.14	20	277	25325970	25326246
B1M740	yes	1	c	(CGC)7gtccccgcctctgcttcgcctccccattg(CT)7	64	25432912	25432975	G	CGTGACCTGAGAGGAAGGAG	59.978	20	AGGAGGGGAGTTGGAGGAG	60.589	19	238	25432763	25433000	AGAGGAAGGAGACGGAGGAG	59.945	20	AGGAGGGGAGTTGGAGGAG	60.589	19	229	25432772	25433000	CGTGACCTGAGAGGAAGGAG	59.978	20	CACAGGAGGGGAGTTGGAG	60.651	19	241	25432763	25433003
B1M741	yes	1	p4	(AGCT)5	20	25471493	25471512	IG	AGAACAAGCTTGACGGTTGG	60.291	20	GCATGGGTCACATTTCTCCT	59.934	20	181	25471463	25471643	AGAACAAGCTTGACGGTTGG	60.291	20	GCAAGAACATCTTATCCGGC	59.674	20	222	25471463	25471684	AATCGAGCAAAAGAAAGGCA	59.96	20	ACGGATGGATGCTGTATGTG	59.399	20	267	25471295	25471561
B1M742	yes	1	p4	(GATC)5	20	25473702	25473721	G	GGATGCCCTTACAGCCACTA	60.096	20	CCGCAAATAGTCGTTGACCT	60.132	20	134	25473634	25473767	GGATGCCCTTACAGCCACTA	60.096	20	GGTGTCAGTGGATTTGCTCA	59.682	20	190	25473634	25473823	GGATGCCCTTACAGCCACTA	60.096	20	TACGGTGTCAGTGGATTTGC	59.572	20	193	25473634	25473826
B1M743	yes	1	p4	(AAGG)5	20	25508579	25508598	IG	CCATGCCAACTGAAGCAGTA	59.864	20	GAAGGACCAAGAGGCAACTG	59.844	20	240	25508389	25508628	TAACCATGCCAACTGAAGCA	60.257	20	GAAGGACCAAGAGGCAACTG	59.844	20	243	25508386	25508628	GAAGGAGAAGGCACGAAACA	60.375	20	GAGTTTTGATGCCGGATGAT	59.9	20	175	25508544	25508718
B1M744	yes	1	c	(A)14ctccagagctagaggcctc(A)12	45	25546734	25546778	IG	TCAGAGCTCGAACTCCCCTA	60.088	20	TTCTTTCGGGTAGCTGGTGT	59.734	20	252	25546692	25546943	TCAGAGCTCGAACTCCCCTA	60.088	20	TGCCTGTGTTCTGTCATTCC	59.682	20	230	25546692	25546921	AAACGTGTGTTGGGCTTACC	59.898	20	TGCCTGTGTTCTGTCATTCC	59.682	20	279	25546643	25546921
B1M745	yes	1	c	(TTC)7ttttcccct(TC)15c(CT)13	87	25571941	25572027	IG	TGGCGCCATAAAGTCTCTCT	59.978	20	CCGCTAGCTTCCTCGACTTA	59.747	20	255	25571904	25572158	TTGGCGCCATAAAGTCTCTC	60.352	20	CCGCTAGCTTCCTCGACTTA	59.747	20	256	25571903	25572158	CTCTCTCCCTCCCCTTCTTC	59.367	20	CCGCTAGCTTCCTCGACTTA	59.747	20	241	25571918	25572158
B1M746	yes	1	p3	(TTC)7	21	25572512	25572532	G	TTACAAGCTCCCTCCTCGAA	59.948	20	CAAAACCCTGAACCGGACTA	59.964	20	259	25572365	25572623	CTCATTTTTGCTCCTCTCGG	59.948	20	CAAAACCCTGAACCGGACTA	59.964	20	222	25572402	25572623	CCTCATTTTTGCTCCTCTCG	59.948	20	CAAAACCCTGAACCGGACTA	59.964	20	223	25572401	25572623
B1M747	no	1	p2	(AT)26	52	25610591	25610642	G	AAAGGTTCGAGTTGGTGGTC	59.04	20	CGTGCGTTGCTAGGGAATTA	61.139	20	278	25610500	25610777	AAAGGTTCGAGTTGGTGGTC	59.04	20	TGCGTTGCTAGGGAATTAAAA	59.74	21	276	25610500	25610775	CTTGATTGCCACCTATTCCA	58.572	20	CGCTAGTTAGTGCTGGGACA	59.097	20	262	25610566	25610827
B1M748	yes	1	p2	(CT)18	36	25623970	25624005	IG	TGGCGACCTAGCTAACCCTA	59.861	20	ATCTAAGCCGGCCTAACCTC	59.709	20	263	25623906	25624168	TGGCGACCTAGCTAACCCTA	59.861	20	CGGCCTAACCTCCGTTATCT	60.463	20	255	25623906	25624160	CTCTCCTCTCCCAAACATGG	59.649	20	ATCTAAGCCGGCCTAACCTC	59.709	20	280	25623889	25624168
B1M749	yes	1	c	(CTT)8t(TTC)5	40	25626660	25626699	IG	CGTGGTAAGAGAGGGCTGAG	60.005	20	GCCTTGCTGTATTAGCCGAG	60.003	20	145	25626618	25626762	CGTGGTAAGAGAGGGCTGAG	60.005	20	TCCTACTCCTGCCTTGCTGT	60.012	20	155	25626618	25626772	CGTGGTAAGAGAGGGCTGAG	60.005	20	GACGTGAAGAAGAACACGCA	60.032	20	235	25626618	25626852
B1M750	no	1	p3	(CCA)8	24	25640917	25640940	G	CACGAGTACGGCTCCTACG	59.475	19	GAGGAGGAGGCGTGGAGTA	60.356	19	265	25640866	25641130	AGTTCTGCAAATTCGCGTG	60.003	19	CTGCTGGTGCTGCTGATG	60.306	18	264	25640707	25640970	CAGTTCTGCAAATTCGCGT	60.003	19	CTGCTGGTGCTGCTGATG	60.306	18	265	25640706	25640970
B1M751	no	1	c	(CTC)5cgcaaccaccggcccgccc(GCG)6	52	25718076	25718127	G	CTTCCTCCTCGTCGTCGTC	60.961	19	GACGCGTTATTAGCGAGGAG	60.003	20	240	25718017	25718256	TTCCTCCTCGTCGTCGTC	59.911	18	GACGCGTTATTAGCGAGGAG	60.003	20	239	25718018	25718256	GTCGTCGTCGTCCTCCTCT	60.414	19	GAGACCCGAAACCCGTTAAG	60.846	20	271	25718027	25718297
B1M752	yes	1	p3	(TGC)8	24	25721251	25721274	IG	ATCTGCAGAGTGCAGGGTTT	59.874	20	CCTTCCTTCCGTTTCCTTTC	60.046	20	131	25721217	25721347	ATCTGCAGAGTGCAGGGTTT	59.874	20	TCCTTCCTTCCGTTTCCTTT	60.046	20	132	25721217	25721348	ATCTGCAGAGTGCAGGGTTT	59.874	20	TTCCTTCCTTCCGTTTCCTT	60.046	20	133	25721217	25721349
B1M753	yes	1	p4	(ATTA)5	20	25741288	25741307	IG	CGTACATCAGCCAGTTGGTC	59.165	20	CGACAAGGAAGAAGACGAGG	59.982	20	225	25741240	25741464	TACATCAGCCAGTTGGTCCC	60.924	20	CGACAAGGAAGAAGACGAGG	59.982	20	223	25741242	25741464	CGTACATCAGCCAGTTGGTC	59.165	20	GCGACAAGGAAGAAGACGAG	60.134	20	226	25741240	25741465
B1M754	yes	1	p2	(AT)13	26	25777015	25777040	G	AAAATGCTGTCTGCTGACCC	60.263	20	TTCAGCATTATGATGCCAAGAT	59.574	22	161	25776933	25777093	CCACAAAATGCTGTCTGCTG	60.449	20	TTCAGCATTATGATGCCAAGAT	59.574	22	165	25776929	25777093	TCCACAAAATGCTGTCTGCT	59.445	20	TTCAGCATTATGATGCCAAGAT	59.574	22	166	25776928	25777093
B1M755	yes	1	p1	(C)31	31	25785173	25785203	IG	CGTCCATGGATGGTCAACTA	59.369	20	GCCCGTGACAAGAAGAAGAG	59.989	20	276	25784990	25785265	CGTCCATGGATGGTCAACTA	59.369	20	AGCCCGTGACAAGAAGAAGA	59.989	20	277	25784990	25785266	TTAGACAGGGACGGACACAA	59.135	20	GCCCGTGACAAGAAGAAGAG	59.989	20	196	25785070	25785265
B1M756	no	1	c	(CA)7tttcttcttttcttgttttttttcttatttttgtgtcgcacacacatacatatttgttttttctttctctcttatttatatttctgcgt(CA)8	119	25816181	25816299	IG	ATTCCACACACGCACACATT	59.887	20	TGCGGCACACAAATAAGAAA	60.251	20	212	25816127	25816338	ATTCCACACACGCACACATT	59.887	20	GTGCGGCACACAAATAAGAA	59.735	20	213	25816127	25816339	GTATTCCACACACGCACACA	59.006	20	TGCGGCACACAAATAAGAAA	60.251	20	214	25816125	25816338
B1M757	yes	1	p2	(TC)14	28	25831941	25831968	IG	TGGTTTCATATCCACTGGCA	59.924	20	TTGGCAGCACTAGCAATGAC	60.019	20	254	25831835	25832088	GTGCACGATTCGGAAGATTT	60.081	20	TTGGCAGCACTAGCAATGAC	60.019	20	279	25831810	25832088	TGGTTTCATATCCACTGGCA	59.924	20	AGCACTAGCAATGACGAGCA	59.77	20	249	25831835	25832083
B1M758	yes	1	c	(CA)7cgggtaagctaagctaacgtacgtacctcgtcgttccccatcagcctcatctcgccgtttcgtgtcgtcaagcggcggctc(CTG)6	113	25860561	25860673	IG	TTGTTATTCCATCCCCTCCA	60.126	20	TGCTGATGAGGATCGATGAG	59.9	20	196	25860513	25860708	TTGTTATTCCATCCCCTCCA	60.126	20	ACAAGGTCGGTCAGAGGCTA	59.867	20	255	25860513	25860767	TTGTTATTCCATCCCCTCCA	60.126	20	GGTCGGTCAGAGGCTAACTG	59.867	20	251	25860513	25860763
B1M759	no	1	p2	(TA)30	60	25882558	25882617	IG	GTGGTTTGGAGGAGTTTGGA	59.943	20	CGGCCATAATATTTAGACGCA	59.961	21	237	25882473	25882709	TGGTTTGGAGGAGTTTGGAG	60.081	20	CGGCCATAATATTTAGACGCA	59.961	21	236	25882474	25882709	TTTGGAGGAGTTTGGAGGTG	60.081	20	CGGCCATAATATTTAGACGCA	59.961	21	233	25882477	25882709
B1M760	yes	1	c	(T)13acttttcacaactttgttattttgttatgagtttgttgaag(T)10	64	25901272	25901335	G	GCACTGCCACCCTTTTACAT	60	20	AGGCTCACTTTGCTGTTGCT	60.201	20	191	25901211	25901401	CGTGCCTTTCGTCTTTTCTC	59.993	20	AGGCTCACTTTGCTGTTGCT	60.201	20	260	25901142	25901401	AATACAATCGTGCACTGCCA	60.142	20	AGGCTCACTTTGCTGTTGCT	60.201	20	202	25901200	25901401
B1M761	yes	1	p3	(CCG)12	36	25918498	25918533	IG	CCCTTCTCCTCTCAAGTCCC	60.186	20	GAATGGGGCTAGCTAGGGTT	59.576	20	113	25918452	25918564	CCCTTCTCCTCTCAAGTCCC	60.186	20	ATGGGGCTAGCTAGGGTTTG	60.463	20	111	25918452	25918562	CCCAGCTAAACCCTTCTCCT	59.707	20	GAATGGGGCTAGCTAGGGTT	59.576	20	123	25918442	25918564
B1M762	yes	1	p2	(CT)11	22	25938104	25938125	IG	CGCGTACTCGTACGTCACC	60.34	19	GTGAGCCGAGCCGTACTCTA	60.559	20	280	25937993	25938272	GCGTACTCGTACGTCACCG	60.34	19	GTGAGCCGAGCCGTACTCTA	60.559	20	279	25937994	25938272	CCACGCGTACCAGTCCATA	60.546	19	GTGAGCCGAGCCGTACTCTA	60.559	20	232	25938041	25938272
B1M763	yes	1	p4	(GCAT)5	20	25939225	25939244	IG	GAAGGGCGGAAATTAAGGAC	59.909	20	GCATGCATGTGGCATGTACT	60.582	20	243	25939046	25939288	AGTGGCGACAAGACAAAAGC	60.44	20	TTACGTTCGTGTCGATCCAG	59.716	20	269	25939084	25939352	CAGTGGCGACAAGACAAAAG	59.485	20	TTACGTTCGTGTCGATCCAG	59.716	20	270	25939083	25939352
B1M764	yes	1	p4	(AAGA)5	20	25945354	25945373	IG	CCAAGTGATCAGCAAAGCAA	59.988	20	CGTCGTCGTCTTCTTCTTCC	59.989	20	243	25945316	25945558	CCAAGTGATCAGCAAAGCAA	59.988	20	CGTCGTCTTCTTCTTCCTCG	60.126	20	240	25945316	25945555	CCAAGTGATCAGCAAAGCAA	59.988	20	CCTCGTCGTCGTCTTCTTCT	59.598	20	246	25945316	25945561
B1M765	yes	1	p1	(C)45	45	25952253	25952297	G	CAAGAGATGTGTTCAGTTCGGA	60.291	22	TAAACCCACTCTTTCCACCG	59.964	20	144	25952186	25952329	CAAGAGATGTGTTCAGTTCGGA	60.291	22	CACTTTCTAGCGTGGCACAA	60.05	20	185	25952186	25952370	AGCAAGAGATGTGTTCAGTTCG	59.543	22	TAAACCCACTCTTTCCACCG	59.964	20	146	25952184	25952329
B1M766	yes	1	p4	(CGAA)5	20	26047195	26047214	IG	CTCGTCAGCAGCAAAGTCTG	59.922	20	CTGTGGTATCCCCTTGGCTA	59.948	20	233	26047041	26047273	CAGCAAAGTCTGCTCGTCTG	59.922	20	CTGTGGTATCCCCTTGGCTA	59.948	20	225	26047049	26047273	GTGGTTTACAGGTTGACGGG	60.269	20	CTGTGGTATCCCCTTGGCTA	59.948	20	182	26047092	26047273
B1M767	yes	1	p3	(CGA)8	24	26068835	26068858	IG	CTGAGGGTGGAAGCTCACAT	60.261	20	CGCCTGGGGTACGTAATATG	60.223	20	262	26068674	26068935	GTGGAAGCTCACATCATCCC	60.484	20	CGCCTGGGGTACGTAATATG	60.223	20	256	26068680	26068935	GGGTGGAAGCTCACATCATC	60.484	20	CGCCTGGGGTACGTAATATG	60.223	20	258	26068678	26068935
B1M768	yes	1	p1	(C)22	22	26079631	26079652	IG	AAATCCCGAAAGTACCCACC	60.053	20	ATTTGCTGAATTGCCTTGCT	59.851	20	255	26079457	26079711	AAATCCCGAAAGTACCCACC	60.053	20	AATTTGCTGAATTGCCTTGC	60.217	20	256	26079457	26079712	AAATCCCGAAAGTACCCACC	60.053	20	AATTGCCTTGCTGTTGGAAG	60.249	20	247	26079457	26079703
B1M769	yes	1	c	(TG)6cggtttgcttcgtggaggcggtagtatttttcttcttcttttgtac(ATA)6	76	26081702	26081777	IG	ACCATCGCCTCTGTTCTGTT	59.727	20	CATGATGCATGATCACCTCC	59.882	20	251	26081575	26081825	ACCATCGCCTCTGTTCTGTT	59.727	20	CCATGATGCATGATCACCTC	59.882	20	252	26081575	26081826	ACCATCGCCTCTGTTCTGTT	59.727	20	TGATGCATGATCACCTCCAT	59.882	20	249	26081575	26081823
B1M770	yes	1	p4	(TTTC)7	28	26084771	26084798	IG	AGATCAGCTTGACAGCGACA	59.733	20	TTGGCATGCATGAAAGGATA	60.035	20	253	26084650	26084902	TCAGCTTGACAGCGACATCT	59.733	20	TTGGCATGCATGAAAGGATA	60.035	20	250	26084653	26084902	TCAGCTTGACAGCGACATCT	59.733	20	TTCGCTGAATTTGCAATCTG	59.953	20	193	26084653	26084845
B1M771	yes	1	c	(GAA)5gag(A)10	28	26088916	26088943	IG	GAAATCCCAGAAATCCAGCA	60.014	20	CTCCAAAGCTCCACACACAA	59.873	20	254	26088798	26089051	TGAAATCCCAGAAATCCAGC	60.014	20	CTCCAAAGCTCCACACACAA	59.873	20	255	26088797	26089051	CATTCCGTCTCCTCTCTTCG	59.943	20	CTCCAAAGCTCCACACACAA	59.873	20	163	26088889	26089051
B1M772	yes	1	c	(T)11gcgtatc(T)11	29	26116005	26116033	G	GACAGGACCGACCATTCAGT	59.969	20	AGACCCGAGAGAGCAAACAA	59.989	20	184	26115937	26116120	GACAGGACCGACCATTCAGT	59.969	20	AAGACCCGAGAGAGCAAACA	59.989	20	185	26115937	26116121	TGACATCGTTCGTCATTGGT	59.967	20	AAGACCCGAGAGAGCAAACA	59.989	20	209	26115913	26116121
B1M773	yes	1	p2	(AG)10	20	26150111	26150130	IG	TCACAAAGGCACAGCAAAAG	60.027	20	GAAGACGACGTACGAGCACA	60.056	20	177	26150031	26150207	GTCACAAAGGCACAGCAAAA	59.888	20	GAAGACGACGTACGAGCACA	60.056	20	178	26150030	26150207	ACTTCCAGGCCACCTAGTCA	59.721	20	GAAGACGACGTACGAGCACA	60.056	20	194	26150014	26150207
B1M774	yes	1	p3	(GAG)7	21	26214221	26214241	G	TGAACGGGTTCTTCGTCTTC	60.232	20	GCTTAGTAGAGCTCTCGCGG	59.522	20	269	26214030	26214298	CTGAACGGGTTCTTCGTCTT	59.328	20	GCTTAGTAGAGCTCTCGCGG	59.522	20	270	26214029	26214298	CTTCGTCTTCTTCTCCGGCT	61.027	20	GCTTAGTAGAGCTCTCGCGG	59.522	20	259	26214040	26214298
B1M775	yes	1	p4	(CTCA)5	20	26215588	26215607	IG	ACCAAAAGCATCAGGTACGG	59.993	20	TGATTGGCTGAACTCGTGAA	60.39	20	215	26215420	26215634	ACCAAAAGCATCAGGTACGG	59.993	20	TTGGCTGAACTCGTGAATGA	60.39	20	212	26215420	26215631	TATTCCACCGTCACACCAAA	59.816	20	AGTAGCTGATGGCATGGAGG	60.24	20	276	26215406	26215681
B1M776	no	1	p2	(GA)27	54	26279671	26279724	IG	GCATCGAGGATTACACAGCA	59.83	20	CGGTACGTTCTCCCCTCTCT	60.64	20	277	26279499	26279775	AAATCGCCCAGCTCCTAGAT	60.194	20	CGGTACGTTCTCCCCTCTCT	60.64	20	223	26279553	26279775	AGCAATGAGGAACAAATCGC	60.221	20	CGGTACGTTCTCCCCTCTCT	60.64	20	261	26279515	26279775
B1M777	yes	1	p3	(CTT)7	21	26329118	26329138	IG	ATGTCCCCTCCACCTTCTCT	59.929	20	CCTCGAGGAATCAAATCGAA	60.148	20	188	26329016	26329203	ACGCCTTCTCACCAAACATC	60.119	20	CCTCGAGGAATCAAATCGAA	60.148	20	210	26328994	26329203	ATGTCCCCTCCACCTTCTCT	59.929	20	AGCAGGAGAAAGCGTTCAAG	59.757	20	166	26329016	26329181
B1M778	no	1	c	(CT)6gcagctctctctag(CT)6	38	26346226	26346263	IG	CTCGCTTTAATTTTGCTCCG	59.979	20	AGAAATACACGGCACGAAGG	60.132	20	224	26346184	26346407	CTCGCTTTAATTTTGCTCCG	59.979	20	ACGGACGGTATCACATCACA	59.837	20	246	26346184	26346429	ATCCTCCCTCTCTCTCTCGC	60.058	20	AGAAATACACGGCACGAAGG	60.132	20	239	26346169	26346407
B1M779	yes	1	c	(A)10ggagggttgaagacttgaactcaccctcccatgtttttttttagcgtatcctcccatg(T)10	78	26421243	26421320	IG	AAGGAGGCATGGTTTCTCGT	61.019	20	AGATAGGTGGGCCGAGTTCT	60.096	20	201	26421186	26421386	AGCACTGTGAACCGAGCTG	60.195	19	AGATAGGTGGGCCGAGTTCT	60.096	20	171	26421216	26421386	AAGGAGGCATGGTTTCTCG	60.203	19	AGATAGGTGGGCCGAGTTCT	60.096	20	201	26421186	26421386
B1M780	yes	1	p3	(TCG)7	21	26451662	26451682	G	AATTTTACAGTTGTGCCGCC	60.003	20	GACTTCGAGAGGATCAACGC	59.957	20	252	26451564	26451815	TTCCAGCTCCAGCTTCAAAT	59.955	20	GACTTCGAGAGGATCAACGC	59.957	20	201	26451615	26451815	GACAGTGACGCGTACAAGGA	59.905	20	GACTTCGAGAGGATCAACGC	59.957	20	272	26451544	26451815
B1M781	no	1	p6	(TAACCC)5	30	26473290	26473319	IG	GGACATTTACGATTCTCGCC	59.533	20	TGGCATTGCTCAATCTTTTG	59.809	20	278	26473138	26473415	AAAGGCAAAAACCCTAACCC	59.35	20	GGAGGCATTTCTTTGTGGAA	60.051	20	269	26473243	26473511	AAAGGCAAAAACCCTAACCC	59.35	20	ATCGGAGGCATTTCTTTGTG	60.074	20	272	26473243	26473514
B1M782	yes	1	p3	(CCT)8	24	26514471	26514494	G	ATTAGTTTTTGAACCCCGGC	60.184	20	CGAAGCGAGACAGAGGAGAT	59.703	20	256	26514265	26514520	ATTAGTTTTTGAACCCCGGC	60.184	20	AAGCGAGACAGAGGAGATCG	59.703	20	254	26514265	26514518	CTCCTCCACAGCCACAAGAT	60.261	20	CGAAGCGAGACAGAGGAGAT	59.703	20	145	26514376	26514520
B1M783	yes	1	p3	(GAG)7	21	26514718	26514738	IG	AGGAGCCGACTTTGACGAT	59.818	19	CAGAGTGATCCCCATCTCGT	60.072	20	269	26514588	26514856	AGGAGCCGACTTTGACGAT	59.818	19	ATCCCCATCTCGTTCCTTCT	59.896	20	262	26514588	26514849	AGGAGCCGACTTTGACGAT	59.818	19	ATCGATCCAATTCCAACCAA	60.133	20	208	26514588	26514795
B1M784	yes	1	p3	(TAA)8	24	26539427	26539450	IG	TCTTTCGGTATCGAACCACC	59.933	20	CAGCTGAAACAAGCCAAACA	60.027	20	192	26539367	26539558	TGTTCGCCTCTTTCGGTATC	60.214	20	GCAGGTCCCAGACCGTATAA	59.955	20	277	26539359	26539635	TCGGCCCATCTGTAATATCC	59.745	20	CAGCTGAAACAAGCCAAACA	60.027	20	164	26539395	26539558
B1M785	yes	1	c	(ACCC)5ctcatcgtcgtcgctcctcct(CCG)5	56	26579278	26579333	IG	AAACCCCAAAACGAATTTCC	60.034	20	GTCTCCCGATCCACATTCAC	60.335	20	212	26579223	26579434	GAATTTCCTCTCGAAACCCC	59.881	20	GTCTCCCGATCCACATTCAC	60.335	20	200	26579235	26579434	ACCCCAAAACGAATTTCCTC	60.166	20	GTCTCCCGATCCACATTCAC	60.335	20	210	26579225	26579434
B1M786	yes	1	p4	(CAAA)6	24	26598933	26598956	G	TGGCCAAAATTCAACAAACA	59.946	20	CTTTTTGGAGCGTGAAGGAG	59.986	20	267	26598828	26599094	TGGCCAAAATTCAACAAACA	59.946	20	CTCTTTTTGGAGCGTGAAGG	59.986	20	269	26598828	26599096	TGGCCAAAATTCAACAAACA	59.946	20	TCGATCTCTTTTTGGAGCGT	59.955	20	274	26598828	26599101
B1M787	yes	1	p1	(C)30	30	26705108	26705137	IG	ATGATACTAGTGGCCGGACG	59.978	20	AAGTCTCCGCTTTCCACAGA	59.989	20	150	26705045	26705194	ATGATACTAGTGGCCGGACG	59.978	20	AGTCTCCGCTTTCCACAGAA	59.989	20	149	26705045	26705193	AGTTCCTGCTGCCTGATGAT	59.834	20	AAGTCTCCGCTTTCCACAGA	59.989	20	165	26705030	26705194
B1M788	yes	1	p1	(G)22	22	26706835	26706856	IG	CCGAGACCGAAGAGACAGAC	59.986	20	TGTTCAAAACCCTCCCTGAG	60.081	20	180	26706777	26706956	CTCTCTCCATCGAGGTTTGC	59.95	20	TGTTCAAAACCCTCCCTGAG	60.081	20	212	26706745	26706956	CCGAGACCGAAGAGACAGAC	59.986	20	CCGATTCATGTTCAAAACCC	60.17	20	188	26706777	26706964
B1M789	no	1	p2	(AT)44	88	26785146	26785233	IG	TGTAGTGCTGCATGAAGGTTTT	59.813	22	GATGGTCTATCAGTGGCGGT	59.957	20	264	26785098	26785361	CAATGTAGTGCTGCATGAAGGT	60.197	22	GATGGTCTATCAGTGGCGGT	59.957	20	267	26785095	26785361	TGTAGTGCTGCATGAAGGTTTT	59.813	22	AGATGGTCTATCAGTGGCGG	60.096	20	265	26785098	26785362
B1M790	yes	1	p2	(TA)11	22	26811501	26811522	IG	TGGATCCTAGATTTCGTGCC	60.036	20	TATTCTGCACCCAGGGAGTC	60.073	20	194	26811362	26811555	GGATCCTAGATTTCGTGCCA	60.036	20	TATTCTGCACCCAGGGAGTC	60.073	20	193	26811363	26811555	TGGTGGATCAAACGAATGAA	59.9	20	TTACGTCGCATGCAGATACC	59.718	20	260	26811462	26811721
B1M791	yes	1	c	(TA)12tt(TA)11	48	26812152	26812199	IG	GAAGGCTCTGTTGCTTGGTC	59.997	20	TCTAGGCCGGTCAAAAAGTG	60.241	20	272	26811964	26812235	GAAGGCTCTGTTGCTTGGTC	59.997	20	CTAGGCCGGTCAAAAAGTGA	60.241	20	271	26811964	26812234	GGTTCAGAAGGCTCTGTTGC	59.997	20	CTAGGCCGGTCAAAAAGTGA	60.241	20	277	26811958	26812234
B1M792	yes	1	p3	(GCG)7	21	26829003	26829023	IG	GATCTCCGTCACGTTGAACA	59.682	20	GCACTTTCTCCTCCCTCTCC	60.336	20	274	26828941	26829214	GATCTCCGTCACGTTGAACA	59.682	20	ACGCACTTTCTCCTCCCTCT	60.393	20	276	26828941	26829216	GATCTCCGTCACGTTGAACA	59.682	20	TAACCACAACCCAATCACCC	60.474	20	250	26828941	26829190
B1M793	yes	1	p1	(G)25	25	26858190	26858214	IG	TTGGGTTTCAGTTTCCTTGG	59.942	20	AGGTTCCTATCCCATCCCAC	60.015	20	158	26858120	26858277	TTGGGTTTCAGTTTCCTTGG	59.942	20	TGGTTTGCCTTTTCTGATCC	60.051	20	199	26858120	26858318	GGCTAGAATGCTGCTCTGCT	59.888	20	AGGTTCCTATCCCATCCCAC	60.015	20	140	26858138	26858277
B1M794	yes	1	p4	(GCAT)5	20	26865315	26865334	IG	TAGCTCCCTAGCTCATTCGC	59.713	20	TTGTTTGGCATCAACAGAGC	59.847	20	256	26865129	26865384	TAGCTCCCTAGCTCATTCGC	59.713	20	ATCAACAGAGCCGCTTCAAT	59.843	20	247	26865129	26865375	TAGCTCCCTAGCTCATTCGC	59.713	20	AGAGCCGCTTCAATTCCTCT	60.484	20	241	26865129	26865369
B1M795	yes	1	p4	(ACGT)6	24	26865871	26865894	IG	TTCCAACATCTGCCTCCTTC	60.195	20	GGCCTGGAGTACGTGGTAAA	59.993	20	275	26865708	26865982	TCCAACATCTGCCTCCTTCT	59.803	20	GGCCTGGAGTACGTGGTAAA	59.993	20	274	26865709	26865982	TTTCCAACATCTGCCTCCTT	59.67	20	GGCCTGGAGTACGTGGTAAA	59.993	20	276	26865707	26865982
B1M796	no	1	c	(AT)6ag(AT)22	58	26871637	26871694	IG	TGGTGGTGTCGGTTGTAAGA	60.001	20	AGGTGCATCATGTCCGATTT	60.348	20	276	26871479	26871754	TGCAATGGCATATTGGTTGT	59.816	20	AGGTGCATCATGTCCGATTT	60.348	20	212	26871543	26871754	GTGCAATGGCATATTGGTTG	59.816	20	AGGTGCATCATGTCCGATTT	60.348	20	213	26871542	26871754
B1M797	yes	1	p3	(ACA)7	21	26881704	26881724	IG	GGAGCAGCACTTCATCACCT	60.418	20	TGCATGGTCTTCGATCTCTG	59.942	20	276	26881674	26881949	AGGAGCAGCACTTCATCACC	60.418	20	TGCATGGTCTTCGATCTCTG	59.942	20	277	26881673	26881949	CAGGAGCAGCACTTCATCAC	59.577	20	TGCATGGTCTTCGATCTCTG	59.942	20	278	26881672	26881949
B1M798	yes	1	p4	(TGCA)5	20	26883325	26883344	IG	TTCATCGTACGTGTGGGTGT	59.88	20	ATATCCATGTACGCACGCAA	59.983	20	270	26883250	26883519	CGTACGTGTGGGTGTATTGG	59.758	20	ATATCCATGTACGCACGCAA	59.983	20	265	26883255	26883519	TTCATCGTACGTGTGGGTGT	59.88	20	CAACCAAATCGGCCAAATAC	60.188	20	205	26883250	26883454
B1M799	yes	1	p4	(GGCC)5	20	26990868	26990887	IG	TGCACAAATTCGGTCGATTA	60.073	20	GCCATCGATTTGGAAGAAAG	59.645	20	170	26990784	26990953	CACAAGCGGAAGAATTGGAT	60.074	20	GCCATCGATTTGGAAGAAAG	59.645	20	242	26990712	26990953	GGATTGAGGCGGAATTAACA	59.901	20	GCCATCGATTTGGAAGAAAG	59.645	20	226	26990728	26990953
B1M800	yes	1	p2	(GA)10	20	27025742	27025761	IG	TATCGGGTGCACTGTGACTG	60.745	20	CTCCTTCGTGGTGTGAACCT	60.151	20	265	27025571	27025835	AACTATCGGGTGCACTGTGA	59.165	20	CTCCTTCGTGGTGTGAACCT	60.151	20	268	27025568	27025835	TATCGGGTGCACTGTGACTG	60.745	20	GACTTGGATCTCCTTCGTGG	59.655	20	274	27025571	27025844
B1M801	yes	1	p3	(CCG)7	21	27031736	27031756	IG	AGCCAGAAACCCTTCCATCT	60.074	20	TCGGTGATGATCGAAGTTCC	61.016	20	139	27031643	27031781	AGCCAGAAACCCTTCCATCT	60.074	20	TCTTGGAGGACATGTGGGA	60.029	19	175	27031643	27031817	AGCCAGAAACCCTTCCATCT	60.074	20	GGTGATGATCGAAGTTCCCT	58.943	20	137	27031643	27031779
B1M802	yes	1	c	(GTT)6(GAT)5	33	27095282	27095314	IG	CGGGAGGGAGATTTATTCGT	60.278	20	TCGTGGTCTATCGGGAGTTC	60.073	20	222	27095194	27095415	CGGGAGGGAGATTTATTCGT	60.278	20	AAAAGTGCCCTGAGGAGTCA	59.844	20	259	27095194	27095452	CGGGAGGGAGATTTATTCGT	60.278	20	AGGAGTTGTTCCATTGCTGC	60.263	20	153	27095194	27095346
B1M803	yes	1	p3	(TAA)44	132	27110390	27110521	IG	CTGCTATGGCGACAACTGAA	60.011	20	CTCCGTCCGGTACAACACTT	60.028	20	201	27110360	27110560	CTGCTATGGCGACAACTGAA	60.011	20	TTTCATATTTCCTGCCTCCG	60.031	20	216	27110360	27110575	CTGCTATGGCGACAACTGAA	60.011	20	TCATATTTCCTGCCTCCGTC	60.036	20	214	27110360	27110573
B1M804	yes	1	c*	(CT)7(CTCTCC)5*	40	27284328	27284367	IG	TGAGGATCCTGGCTGACTCT	59.945	20	ACACACTGACGAGTTCGACG	59.94	20	187	27284303	27284489	TGAGGATCCTGGCTGACTCT	59.945	20	GTTGTTGTTGACGGTGATGG	59.855	20	259	27284303	27284561	GAATCAGCAAGTCGACAGCA	60.144	20	ACACACTGACGAGTTCGACG	59.94	20	238	27284252	27284489
B1M805	yes	1	c	(GGC)6cccgaggcctcgca(TGG)5	47	27299032	27299078	IG	CGTAGGAGGATGGGAGGTG	60.472	19	TCACAATTCGTTCCAAGCAG	59.84	20	170	27299000	27299169	GTAGGAGGATGGGAGGTGC	59.476	19	TCACAATTCGTTCCAAGCAG	59.84	20	169	27299001	27299169	GTAGGAGGATGGGAGGTGC	59.476	19	ACCATTTCGTCGAACAGCTC	60.263	20	140	27299001	27299140
B1M806	yes	1	c	(CT)9actagaactaggttttgccgtt(TC)7	54	27303756	27303809	IG	GCCTCACGCTTTACCATCTC	59.843	20	AGACGAGTGATCGCCAAACT	59.874	20	227	27303670	27303896	AGGGTTATGGGAGTCAAGGG	60.183	20	AGACGAGTGATCGCCAAACT	59.874	20	246	27303651	27303896	GCCTCACGCTTTACCATCTC	59.843	20	GATCGCCAAACTCCTTATGC	59.674	20	219	27303670	27303888
B1M807	yes	1	p4	(CCAT)5	20	27321424	27321443	IG	TGCTAGTCGATCACTCCTGC	59.143	20	CATGGCATGCATGGTTAGAT	59.38	20	273	27321247	27321519	TCGATCACTCCTGCTCTTTG	59.112	20	CATGGCATGCATGGTTAGAT	59.38	20	267	27321253	27321519	GTCGATCACTCCTGCTCTTTG	60.005	21	CATGGCATGCATGGTTAGAT	59.38	20	268	27321252	27321519
B1M808	yes	1	p4	(CGTC)5	20	27331601	27331620	IG	CCGTCCAAGATGAGAACTCC	59.655	20	CGTTCCTCGTCTCCTCTACG	60.005	20	159	27331571	27331729	CCGTCCAAGATGAGAACTCC	59.655	20	GCATCCACTTGCCTTTTAGC	59.851	20	210	27331571	27331780	GAGGAATTCCGTCCAAGATG	59.483	20	CGTTCCTCGTCTCCTCTACG	60.005	20	167	27331563	27331729
B1M809	no	1	p2	(GA)10	20	27345597	27345616	IG	CCATTGCTCTACCGGACAAT	59.955	20	AGTCTTTCGTGTACCGGGTG	60.028	20	225	27345448	27345672	CCATTGCTCTACCGGACAAT	59.955	20	GAAAAGAGGGGAGCGGATAC	60.039	20	247	27345448	27345694	CCATTGCTCTACCGGACAAT	59.955	20	CTTTCGTGTACCGGGTGTTT	59.891	20	222	27345448	27345669
B1M810	yes	1	p3	(CCT)12	36	27394051	27394086	G	AAATACGCCAGGATCACACA	59.002	20	CTCGTACGACGAGGAGATGG	60.812	20	266	27393870	27394135	CAAATACGCCAGGATCACAC	59.002	20	CTCGTACGACGAGGAGATGG	60.812	20	267	27393869	27394135	TACGCCAGGATCACACATCA	61.12	20	CTCGTACGACGAGGAGATGG	60.812	20	263	27393873	27394135
B1M811	yes	1	p3	(TTG)7	21	27414858	27414878	IG	GATTTGTGCACCTGAGAGCA	59.992	20	CGCAGTATTTGCCAAGATCA	59.833	20	257	27414819	27415075	GATTTGTGCACCTGAGAGCA	59.992	20	GCTTTGCCACACCTCAACTT	60.299	20	195	27414819	27415013	TGGATTTGTGCACCTGAGAG	59.831	20	CGCAGTATTTGCCAAGATCA	59.833	20	259	27414817	27415075
B1M812	yes	1	p4	(ATGC)5	20	27423713	27423732	IG	TCGACTGCTCATTCGTTCAG	60.136	20	CTTCGCACTGTTGATCGTGT	59.905	20	137	27423621	27423757	TCGACTGCTCATTCGTTCAG	60.136	20	GCAAGAGAGGCAGCAGAAGT	59.898	20	251	27423621	27423871	TCGACTGCTCATTCGTTCAG	60.136	20	GATCACCTTCGCACTGTTGA	59.837	20	143	27423621	27423763
B1M813	yes	1	c	(T)10g(T)10	21	27502314	27502334	IG	TTTATGGAGAGCAGATGGGG	60.029	20	CTACAGGTGGCGAGTCAACA	59.897	20	247	27502123	27502369	TTTATGGAGAGCAGATGGGG	60.029	20	AACCATCTACAGGTGGCGAG	60.134	20	253	27502123	27502375	TTTATGGAGAGCAGATGGGG	60.029	20	CATCTACAGGTGGCGAGTCA	59.855	20	250	27502123	27502372
B1M814	yes	1	p3	(ATT)16	48	27603566	27603613	IG	CATGCTAACGATGACGGATCT	60.111	21	TGGGAGTAGTCTTGCGCTTT	60.015	20	230	27603507	27603736	CATGCTAACGATGACGGATCT	60.111	21	TCTGGGAGTAGTCTTGCGCT	60.156	20	232	27603507	27603738	CATGCTAACGATGACGGATCT	60.111	21	CGAACGTGGCTTTCTTCATT	60.249	20	251	27603507	27603757
B1M815	no	1	p3	(TAG)11	33	27604036	27604068	IG	ATCGCTGAGAACACAAGCCT	60.02	20	ATACGGTTTTTCCTTTCGGG	60.177	20	219	27603968	27604186	GAGCACTATTTGAGCCAGCC	59.985	20	ACCCCCGAAGGGTTTACATA	60.423	20	265	27603901	27604165	ATCGCTGAGAACACAAGCCT	60.02	20	ACCCCCGAAGGGTTTACATA	60.423	20	198	27603968	27604165
B1M816	yes	1	c	(T)10ctcaaacagcatcaat(CA)6	38	27613874	27613911	IG	AGGGCCGACACAAGTTTCTA	59.734	20	TGTGTTTCGGTTTCCCTTTC	59.948	20	242	27613825	27614066	AGGGCCGACACAAGTTTCTA	59.734	20	TGAGCTTGCGTCTGTGTTTC	60.183	20	254	27613825	27614078	GGGCCGACACAAGTTTCTAC	59.598	20	TGTGTTTCGGTTTCCCTTTC	59.948	20	241	27613826	27614066
B1M817	yes	1	p3	(CAA)11	33	27623995	27624027	G	GACCACAGCCACGAGTACCT	60.182	20	ATGTCGACGACCGTGTAGAG	58.752	20	254	27623956	27624209	GACCACAGCCACGAGTACCT	60.182	20	GTCGACGACCGTGTAGAGC	59.436	19	252	27623956	27624207	GACCACAGCCACGAGTACCT	60.182	20	GTGTAGAGCCGGGACTTGG	60.662	19	242	27623956	27624197
B1M818	yes	1	p6	(ACAAAA)5	30	27634870	27634899	G	TCAACCGTTTTGAGGGAATC	59.91	20	ATTGCGGCATGGTAACCTAC	59.851	20	250	27634797	27635046	TCAACCGTTTTGAGGGAATC	59.91	20	AATTGCGGCATGGTAACCTA	60.343	20	251	27634797	27635047	TCAACCGTTTTGAGGGAATC	59.91	20	TAATTGCGGCATGGTAACCT	60.343	20	252	27634797	27635048
B1M819	yes	1	p3	(GGA)9	27	27641143	27641169	IG	GGACGAAGAAGGAGGAGTGG	61.16	20	CTACCACGCCTCAAACCCTA	60.125	20	218	27640979	27641196	GACGAAGAAGGAGGAGTGGC	61.311	20	CTACCACGCCTCAAACCCTA	60.125	20	217	27640980	27641196	GAGGACGAAGAAGGAGGAGTG	60.378	21	CTACCACGCCTCAAACCCTA	60.125	20	220	27640977	27641196
B1M820	yes	1	p1	(G)24	24	27650866	27650889	IG	CACTCATAATGCCGAGAGCA	59.972	20	CTGGCAACCATGAGACATTG	60.112	20	273	27650670	27650942	GCAGACACTCATAATGCCGA	59.83	20	CTGGCAACCATGAGACATTG	60.112	20	278	27650665	27650942	TGCCGAGAGCACTAACAAGA	59.74	20	CTGGCAACCATGAGACATTG	60.112	20	264	27650679	27650942
B1M821	yes	1	p1	(C)20	20	27672217	27672236	G	ATTGGGCACTTATGGTTTGG	59.685	20	TAACAACAGGCCAATAGGGG	59.817	20	186	27672152	27672337	ATTGGGCACTTATGGTTTGG	59.685	20	TGTGATACTCGGGATTGCAG	59.673	20	235	27672152	27672386	ATTGGGCACTTATGGTTTGG	59.685	20	GTCTGCCAAAGCTCGAAACT	59.621	20	207	27672152	27672358
B1M822	yes	1	p2	(AT)16	32	27745132	27745163	IG	TCGCTAGTCGCTACCTCCAT	60	20	AAGTAACTGGCCAAACGTGG	60.03	20	169	27745067	27745235	TCGCTAGTCGCTACCTCCAT	60	20	ACTGGCCAAACGTGGTACTC	60.035	20	164	27745067	27745230	ACACAACCTCGCTAGTCGCT	60.081	20	AAGTAACTGGCCAAACGTGG	60.03	20	177	27745059	27745235
B1M823	yes	1	p4	(TCCT)5	20	27767793	27767812	IG	AGACAGGCAGATGAGCGAGT	60.167	20	AAATCCCCGATCCAGAGAGT	59.896	20	207	27767631	27767837	AGACAGGCAGATGAGCGAGT	60.167	20	GTATGATGCAGAAATCCCCG	60.296	20	218	27767631	27767848	GTAGACATCCACCTCGTGGG	60.386	20	AAATCCCCGATCCAGAGAGT	59.896	20	236	27767602	27767837
B1M824	yes	1	c	(G)11ccagggtaggcccggccggcccgaggggttgtttgtttttt(G)15	67	27789557	27789623	IG	GTTATGGCAGCAACGAGGAG	60.796	20	GAGGCAAGGAGAGCCTCTAA	58.766	20	244	27789531	27789774	GTTATGGCAGCAACGAGGAG	60.796	20	GAGGCAAGGAGAGCCTCTAAG	59.743	21	244	27789531	27789774	TTATGGCAGCAACGAGGAG	59.956	19	GAGGCAAGGAGAGCCTCTAA	58.766	20	243	27789532	27789774
B1M825	yes	1	p3	(GGA)7	21	27789729	27789749	IG	CCGAGGGGTTGTTTGTTTTT	61.096	20	AATTCCCTCCGGAAAATCTC	59.356	20	248	27789587	27789834	CCGAGGGGTTGTTTGTTTT	59.815	19	AATTCCCTCCGGAAAATCTC	59.356	20	248	27789587	27789834	GTTATGGCAGCAACGAGGAG	60.796	20	GAGGCAAGGAGAGCCTCTAA	58.766	20	244	27789531	27789774
B1M826	yes	1	c	(A)10gctatacccactcgaagagctacattttgctagagatgggccgcagttaggcccagag(A)10	78	27812355	27812432	IG	TTTTGGCCAGCTATACCCAC	59.96	20	TTTAGCTGATCGATTGCACG	59.976	20	219	27812323	27812541	CTTTTGGCCAGCTATACCCA	60.089	20	TTTAGCTGATCGATTGCACG	59.976	20	220	27812322	27812541	TTGGCCAGCTATACCCACTC	60.096	20	TTTAGCTGATCGATTGCACG	59.976	20	217	27812325	27812541
B1M827	yes	1	c	(C)23gcgacgacacaccgccccggccgccggcgacgaggtcagtgctagggttagga(T)10	86	27835610	27835695	IG	TAGTGGCGGGTTTATGCTTC	60.096	20	GCGAAAGCAAGGAAAAGAAT	58.582	20	279	27835467	27835745	TAGTGGCGGGTTTATGCTTC	60.096	20	CGCGAAAGCAAGGAAAAG	59.682	18	280	27835467	27835746	AGTGGCGGGTTTATGCTTC	60.088	19	GCGAAAGCAAGGAAAAGAAT	58.582	20	278	27835468	27835745
B1M828	no	1	p3	(TTC)8	24	27849022	27849045	IG	CATCCCTCGTTTTCTGCATT	60.074	20	CCCTCTCCATCAGCATGTTT	60.073	20	279	27848940	27849218	TCCCTCGTTTTCTGCATTTT	59.685	20	CCCTCTCCATCAGCATGTTT	60.073	20	277	27848942	27849218	ACATCCCTCGTTTTCTGCAT	59.556	20	CCCTCTCCATCAGCATGTTT	60.073	20	280	27848939	27849218
B1M829	yes	1	p1	(C)24	24	27884990	27885013	IG	CCATTCAGGTTGGCATCTCT	60.073	20	GACTTGCTCGATGAGCTTCC	60.104	20	195	27884864	27885058	CCATTCAGGTTGGCATCTCT	60.073	20	TTCACAAGACAATTGCTGCC	59.847	20	261	27884864	27885124	CCATTCAGGTTGGCATCTCT	60.073	20	CGCTCCAATTCACAAGACAA	59.84	20	269	27884864	27885132
B1M830	yes	1	p2	(TC)10	20	27888281	27888300	IG	GGGTTTCTTGCTTCAAGCTG	59.993	20	TCTTTCAGCAGAACCTTTGACA	60.03	22	220	27888184	27888403	GGTTTCTTGCTTCAAGCTGC	60.14	20	TCTTTCAGCAGAACCTTTGACA	60.03	22	219	27888185	27888403	GGTTTCTTGCTTCAAGCTGC	60.14	20	TGACAAAAAGACCACACTCAGC	60.334	22	141	27888185	27888325
B1M831	yes	1	c	(CT)8cgcactcagcatgatgtcttctagcacgcgccaatcagtagtagaggtgccgccggcgccggagaagaagctgggcggcg(CGT)5	111	27902387	27902497	IG	TCTTCACGTCAACCAGCATT	59.293	20	GCTATCGAGAAGACGATGCC	59.946	20	280	27902364	27902643	CCCATCCATCTTCGCATACT	59.917	20	GAGTTGTCGACGTCCTCCAG	60.861	20	231	27902333	27902563	CCCATCCATCTTCGCATACT	59.917	20	CTCTTCGCTGTGCGTATGAT	59.054	20	207	27902333	27902539
B1M832	yes	1	p1	(G)23	23	27928916	27928938	IG	CATACTGTTCCTTGACGCGA	59.864	20	TCTTATTGGAGTGCTTGCCC	60.214	20	140	27928883	27929022	CATACTGTTCCTTGACGCGA	59.864	20	CCATTCCCCAATGGAGTAGA	59.744	20	197	27928883	27929079	CATACTGTTCCTTGACGCGA	59.864	20	TCCATTCCCCAATGGAGTAG	59.744	20	198	27928883	27929080
B1M833	yes	1	p3	(CGG)7	21	27937799	27937819	IG	AAAACCCCGAGGAACAACTT	59.842	20	GATCTCGTGGACCAGGGTTA	59.927	20	277	27937599	27937875	GGTTGTAGGCTGTAGCTGGG	59.757	20	GATCTCGTGGACCAGGGTTA	59.927	20	166	27937710	27937875	AACAACTTGAGCAGGAACCG	60.291	20	GATCTCGTGGACCAGGGTTA	59.927	20	265	27937611	27937875
B1M834	yes	1	p2	(AT)10	20	27995377	27995396	IG	AGGGGTCCATGCATCAGATA	60.303	20	CGAGATCTCTCCTCGAAACG	60.088	20	235	27995322	27995556	AGGGGTCCATGCATCAGATA	60.303	20	GGACGGAGGTGCAAGTTTTA	60.11	20	265	27995322	27995586	GTTAGGGGTCCATGCATCAG	60.34	20	CGAGATCTCTCCTCGAAACG	60.088	20	238	27995319	27995556
B1M835	yes	1	p1	(G)22	22	28027508	28027529	IG	GCCCCACGTTGAAACTAAAG	59.609	20	ACTCCAACCCATTGGAAACA	60.21	20	240	28027426	28027665	GCCCCACGTTGAAACTAAAG	59.609	20	GAGGAGGCCGTGACTTAACA	60.255	20	278	28027426	28027703	GCCCCACGTTGAAACTAAAG	59.609	20	CAACTCCAACCCATTGGAAA	60.724	20	242	28027426	28027667
B1M836	yes	1	c	(TG)8ggt(G)14	33	28035402	28035434	G	AGCATTTGATCTGGAGGGTG	60.073	20	CAGCAACAGGCAGAAATCAA	59.988	20	171	28035313	28035483	TTTGCTGAAGAACGCTGTTG	60.172	20	CAGCAACAGGCAGAAATCAA	59.988	20	211	28035273	28035483	AGCATTTGATCTGGAGGGTG	60.073	20	CAGAAATCAACACGCAATGG	60.111	20	161	28035313	28035473
B1M837	no	1	p3	(TTC)7	21	28038259	28038279	IG	GTTAGTGGGACATGAGCGGT	59.997	20	GACGTGAAGAGAAACACGCA	60.032	20	258	28038173	28038430	ATAAATAGAGCACCGCCCCT	59.951	20	GACGTGAAGAGAAACACGCA	60.032	20	236	28038195	28038430	TCCATAAATAGAGCACCGCC	60.06	20	GACGTGAAGAGAAACACGCA	60.032	20	239	28038192	28038430
B1M838	yes	1	c*	(C)11(CA)7*	24	28059931	28059954	IG	AAATCAAGGCTCAGAGCAGG	59.574	20	GGACGGAGCATTAAGTAAAATCA	59.533	23	128	28059869	28059996	AAATCAAGGCTCAGAGCAGG	59.574	20	TGGACGGAGCATTAAGTAAAATC	59.533	23	129	28059869	28059997	AAATCAAGGCTCAGAGCAGG	59.574	20	GATGGACGGAGCATTAAGTAAAA	59.533	23	131	28059869	28059999
B1M839	yes	1	p4	(TGAA)6	24	28113176	28113199	IG	ATCTCTGGTCTGCACAGCCT	60.017	20	AAGCCTAAGCCTAGGGATGC	59.841	20	188	28113056	28113243	ATCTCTGGTCTGCACAGCCT	60.017	20	ATGCATGTTCCAACCAACAA	59.823	20	172	28113056	28113227	GCCATGTGTGTAGAGCTGGA	59.862	20	AAGCCTAAGCCTAGGGATGC	59.841	20	152	28113092	28113243
B1M840	yes	1	p3	(TCC)14	42	28135228	28135269	IG	GAACTGGCCGGAACTAATCA	60.074	20	AATTAATCCTTTTTGGCGGC	60.274	20	254	28135129	28135382	ATTGCCTGCCTTGGATAATG	59.923	20	AATTAATCCTTTTTGGCGGC	60.274	20	280	28135103	28135382	CTTGGATAATGGGGATCGAA	59.717	20	AATTAATCCTTTTTGGCGGC	60.274	20	271	28135112	28135382
B1M841	no	1	p5	(CATCA)5	25	28234259	28234283	IG	CCCATCAGTGTCGGTCTTTT	59.966	20	TGACACTTTGTAATCAATGTCGTG	59.963	24	249	28234127	28234375	CAGTGTCGGTCTTTTTCGGT	60.149	20	TGACACTTTGTAATCAATGTCGTG	59.963	24	244	28234132	28234375	CCCATCAGTGTCGGTCTTTT	59.966	20	TGTAATCAATGTCGTGAAGTGAGA	59.677	24	241	28234127	28234367
B1M842	yes	1	p1	(G)27	27	28251898	28251924	IG	AAGAGGGGAGAAGTTGCCTC	59.817	20	CGTGGTAATCCACACACGAC	59.88	20	217	28251866	28252082	GAAGTTGCCTCTCCGTGGTA	60.255	20	CGTGGTAATCCACACACGAC	59.88	20	208	28251875	28252082	AAGAGGGGAGAAGTTGCCTC	59.817	20	GGCATATGGAGCCGTAGAGA	60.199	20	261	28251866	28252126
B1M843	yes	1	c	(A)12ttgtgacagcgagacaagctatttttactaacagacatgtgcatttcctttcac(A)11	77	28295522	28295598	IG	TGTTTCAACTCGCAACCAAG	59.881	20	CGGGTACTGGCTCGTTTAGA	60.262	20	272	28295460	28295731	CAACTCGCAACCAAGAATCA	59.84	20	CGGGTACTGGCTCGTTTAGA	60.262	20	267	28295465	28295731	GATGTTTCAACTCGCAACCA	59.697	20	CGGGTACTGGCTCGTTTAGA	60.262	20	274	28295458	28295731
B1M844	yes	1	p4	(CATG)5	20	28296577	28296596	IG	GAATCGGGGTACCACTGACA	60.78	20	GCTACCGATTTTGCCACACT	60.14	20	277	28296538	28296814	ACCACTGACATGTTGACGCT	59.183	20	GCTACCGATTTTGCCACACT	60.14	20	267	28296548	28296814	AATCGGGGTACCACTGACAT	59.141	20	GCTACCGATTTTGCCACACT	60.14	20	276	28296539	28296814
B1M845	yes	1	p4	(GTCG)5	20	28313124	28313143	IG	GCTCACACGGTTTCTTGGTT	60.156	20	CACATCGACACTAGGAGCCA	59.855	20	196	28312992	28313187	AGCTCACACGGTTTCTTGGT	59.769	20	CACATCGACACTAGGAGCCA	59.855	20	197	28312991	28313187	CATGACTCGTTGCATGGTCT	59.707	20	CACATCGACACTAGGAGCCA	59.855	20	244	28312944	28313187
B1M846	yes	1	p6	(AAAAAG)7	42	28344590	28344631	IG	TGGAAAAGCATCAAGATGTGA	59.262	21	AAACCACCAAAGGACACCAG	59.861	20	273	28344439	28344711	TGGAAAAGCATCAAGATGTGA	59.262	21	AACCACCAAAGGACACCAGT	59.325	20	272	28344439	28344710	TGGAAAAGCATCAAGATGTGA	59.262	21	CCCTATCAAACCACCAAAGG	59.284	20	280	28344439	28344718
B1M847	yes	1	c	(T)10gagcactttggtgaatggctaggcgaagcattctgatgccgcgagagtaggttttgggtgctgggccctgggccgctggcg(T)12	103	28376091	28376193	IG	AGCTTTGGGGAATGGCTTAT	59.93	20	GAAACTGTACACGTGCGGAA	59.764	20	247	28376046	28376292	GCTTTGGGGAATGGCTTATT	60.28	20	GAAACTGTACACGTGCGGAA	59.764	20	246	28376047	28376292	AGCTTTGGGGAATGGCTTAT	59.93	20	GGAAACTGTACACGTGCGG	60.167	19	248	28376046	28376293
B1M848	no	1	p2	(TC)12	24	28390446	28390469	IG	GCCACCGGGTAAGTTATCTC	58.53	20	GCATCCTCCTCGGTCATCT	60.176	19	102	28390410	28390511	GCCACCGGGTAAGTTATCTC	58.53	20	ATCCTCCTCGGTCATCTGC	60.176	19	100	28390410	28390509	GCCACCGGGTAAGTTATCTCT	59.496	21	GCATCCTCCTCGGTCATCT	60.176	19	102	28390410	28390511
B1M849	no	1	c	(CT)6cgctttaattttgctcggatgagctcc(CT)6agatctctctctctag(CT)6	79	28432927	28433005	IG	GGACATTAATGGTGCCTTGG	60.192	20	GGGCTAAGCTCCCTCATACC	60.06	20	253	28432808	28433060	GGACATTAATGGTGCCTTGG	60.192	20	GGGGCTAAGCTCCCTCATAC	60.06	20	254	28432808	28433061	CTCCCCCTCACCCTAGTGAT	60.328	20	GGGCTAAGCTCCCTCATACC	60.06	20	163	28432898	28433060
B1M850	yes	1	p3	(TCC)8	24	28478544	28478567	IG	TTCTTAATTCGGCCTGTTGG	60.067	20	TGATCAACCATCGCAAGAAG	59.799	20	253	28478372	28478624	TTCTTAATTCGGCCTGTTGG	60.067	20	CTGATCAACCATCGCAAGAA	59.799	20	254	28478372	28478625	TTTAACCTATTGCCAAGGCG	60.089	20	CTGATCAACCATCGCAAGAA	59.799	20	230	28478396	28478625
B1M851	yes	1	p1	(G)20	20	28512351	28512370	IG	TTTCTTTTCTTGGGCCCTTT	60.048	20	AGCTTGTACCCCATCCATGA	60.34	20	221	28512247	28512467	ATCCTGCGTCATTAGCACCT	59.723	20	CTGGCATCCTAAGCAAGGAC	59.836	20	264	28512282	28512545	ATCCTGCGTCATTAGCACCT	59.723	20	TGGCATCCTAAGCAAGGACT	59.836	20	263	28512282	28512544
B1M852	yes	1	c	(GT)6(GA)6	24	28578957	28578980	IG	TTGAGCATGCAACTGAGTCC	59.992	20	CATGGACATGTTCTGCAAGG	60.112	20	256	28578853	28579108	TTGAGCATGCAACTGAGTCC	59.992	20	TGGACATGTTCTGCAAGGAG	59.831	20	254	28578853	28579106	ACTTGGACTGGATTGCTGCT	59.874	20	CATGGACATGTTCTGCAAGG	60.112	20	196	28578913	28579108
B1M853	no	1	p3	(GGA)7	21	28588460	28588480	IG	ACGGGATGGAGTAGCAGTTG	60.134	20	GCAAGTGAGCAAGGGAAATC	59.82	20	278	28588233	28588510	ACGGGATGGAGTAGCAGTTG	60.134	20	TGAGCAAGGGAAATCCTCAC	60.195	20	273	28588233	28588505	ACGGGATGGAGTAGCAGTTG	60.134	20	GTGAGCAAGGGAAATCCTCA	60.195	20	274	28588233	28588506
B1M854	no	1	p5	(TGATG)5	25	28600757	28600781	IG	TGGAACAAGTCGTGTCTAGGG	60.156	21	CACAACAAATTATATACAGCACAGCA	60.35	26	273	28600602	28600874	TTCATGAAATTTTGACACTTTGTAA	57.874	25	GACCGACCGACACTGATACA	59.551	20	280	28600664	28600943	TGGAACAAGTCGTGTCTAGGG	60.156	21	CAACAAATTATATACAGCACAGCAAA	59.567	26	271	28600602	28600872
B1M855	yes	1	p2	(TC)11	22	28608125	28608146	G	GATGAACATCTGTCTCGGCA	59.794	20	GGCAACGCATACGAGAAAAT	60.103	20	237	28608027	28608263	TTCGCAACCAGGGTAAAGTT	59.609	20	GGCAACGCATACGAGAAAAT	60.103	20	205	28608059	28608263	GATGAACATCTGTCTCGGCA	59.794	20	TTTCCAATCAAGCAGAAGGC	60.331	20	264	28608027	28608290
B1M856	yes	1	p3	(CCT)7	21	28644538	28644558	IG	CGTATCCCCTCTTCCTCCTC	60.03	20	AGGTACCAACTTGGGCACTG	60.028	20	234	28644387	28644620	CGTATCCCCTCTTCCTCCTC	60.03	20	GAAAGGTACCAACTTGGGCA	59.971	20	237	28644387	28644623	CCTTCCCGAAGAAACAATCA	60.044	20	AGGTACCAACTTGGGCACTG	60.028	20	113	28644508	28644620
B1M857	yes	1	c	(C)12accaagggaaaccccggggt(C)26	58	28661015	28661072	IG	TGGATCAGTTTCCAACCTCC	59.903	20	AATTAACTGCAGAGGCCGTG	60.27	20	207	28660930	28661136	CATCTCATCTCGATCTGGCA	59.9	20	AATTAACTGCAGAGGCCGTG	60.27	20	272	28660865	28661136	CGGTGCATCATCAAATCATC	59.89	20	AATTAACTGCAGAGGCCGTG	60.27	20	231	28660906	28661136
B1M858	yes	1	p2	(AT)11	22	28670120	28670141	IG	TTCCAACCGGATCTGAATCT	59.483	20	CAAACTCTCGAAAGAGCATTGA	59.632	22	249	28670060	28670308	ATTCCAACCGGATCTGAATC	58.789	20	CAAACTCTCGAAAGAGCATTGA	59.632	22	250	28670059	28670308	ATTCCAACCGGATCTGAATCT	59.781	21	CAAACTCTCGAAAGAGCATTGA	59.632	22	250	28670059	28670308
B1M859	yes	1	p3	(AAG)12	36	28718278	28718313	IG	AAGATAGCCGAGATGCTCCC	60.702	20	GATCAGCTATGTCCCTTGGC	59.658	20	254	28718094	28718347	AAGATAGCCGAGATGCTCCC	60.702	20	CCGATCAGCTATGTCCCTTG	60.615	20	256	28718094	28718349	AAGATAGCCGAGATGCTCCC	60.702	20	CGATCAGCTATGTCCCTTGG	60.615	20	255	28718094	28718348
B1M860	yes	1	c	(G)11tgaataggagactaacaaattttagc(T)10	47	28788974	28789020	IG	CAAACGTTGGCTTTTCCTGT	60.147	20	TCCGGTGAAATCTTCGTCTC	60.195	20	251	28788920	28789170	ACAAACGTTGGCTTTTCCTG	60.147	20	TCCGGTGAAATCTTCGTCTC	60.195	20	252	28788919	28789170	AAAAACAACTCCCGCTTTGA	59.724	20	TCCGGTGAAATCTTCGTCTC	60.195	20	271	28788900	28789170
B1M861	yes	1	p2	(AC)19	38	28803085	28803122	IG	AGGATTGTTGGAGATGCCTG	60.073	20	TGTTAGTAGGGATCGGAGGAA	58.657	21	234	28802948	28803181	AGGATTGTTGGAGATGCCTG	60.073	20	TGTTAGTAGGGATCGGAGGAAG	59.61	22	234	28802948	28803181	AGGATTGTTGGAGATGCCTG	60.073	20	AGGGATCGGAGGAAGTATGT	57.523	20	227	28802948	28803174
B1M862	yes	1	c	(A)11c(A)10	22	28829219	28829240	IG	GTTGCATATCCCTCGATGCT	60.066	20	ACACGAGGACACATGACCAA	60.005	20	244	28829127	28829370	TTGTGACTTGATCAGCCTGG	59.831	20	ACACGAGGACACATGACCAA	60.005	20	181	28829190	28829370	TTGTGACTTGATCAGCCTGG	59.831	20	AACACGAGGACACATGACCA	60.005	20	182	28829190	28829371
B1M863	yes	1	c	(CAC)8t(ACC)6	43	28896376	28896418	G	TGCTGCTTCATCTCCCTCTT	60.096	20	GTAGTTGTCCGGGTTGGAAG	59.449	20	228	28896253	28896480	TCTTCCTGCTCTTCTCCAGC	59.827	20	GTAGTTGTCCGGGTTGGAAG	59.449	20	179	28896302	28896480	CTGCTGCTTCATCTCCCTCT	59.703	20	GTAGTTGTCCGGGTTGGAAG	59.449	20	229	28896252	28896480
B1M864	yes	1	p1	(C)22	22	28898080	28898101	IG	GTCTCCTGTGAGCTTTGCCT	59.604	20	GCCAAACAACCCTCAAGAAA	60.088	20	273	28897924	28898196	AGTCTCCTGTGAGCTTTGCC	59.604	20	GCCAAACAACCCTCAAGAAA	60.088	20	274	28897923	28898196	AACTCCCCTCCATTCTCCTC	59.492	20	GCCAAACAACCCTCAAGAAA	60.088	20	143	28898054	28898196
B1M865	yes	1	p3	(GGC)7	21	28996115	28996135	G	TTTATTTTTCTTGGCCCGC	60.026	19	CACGACAAGTTCATCATCGG	60.112	20	269	28996052	28996320	TTTTATTTTTCTTGGCCCGC	61.226	20	CACGACAAGTTCATCATCGG	60.112	20	270	28996051	28996320	CTTTTATTTTTCTTGGCCCG	58.737	20	CACGACAAGTTCATCATCGG	60.112	20	271	28996050	28996320
B1M866	yes	1	p4	(AAAT)5	20	29072737	29072756	IG	AATAACTAGGGCAGGAGGGC	59.576	20	TTGCAGAGGCACTAGGGTTT	59.875	20	201	29072704	29072904	GCGCAAGAGCTAACCGTAGT	59.682	20	GGAGTTCTAGTTGGTGCGGA	60.255	20	275	29072536	29072810	AATTGAGTTCAGCCTCTCGC	59.579	20	GGAGTTCTAGTTGGTGCGGA	60.255	20	218	29072593	29072810
B1M867	yes	1	p4	(GGCA)5	20	29120427	29120446	IG	TTTTTGTTTTCCCCTTGCTG	60.081	20	CCAAAATCGACGCTATGGTT	59.96	20	219	29120388	29120606	TTTTTGTTTTCCCCTTGCTG	60.081	20	AACCCAAAATCGACGCTATG	59.96	20	222	29120388	29120609	TTTTTGTTTTCCCCTTGCTG	60.081	20	CAACCCAAAATCGACGCTAT	59.96	20	223	29120388	29120610
B1M868	yes	1	p3	(CTC)8	24	29137649	29137672	IG	ACTTCCTTTGTGTCACCGCT	59.769	20	CTCTCTCGAGTCTCGCTGGT	59.883	20	245	29137611	29137855	ACTTCCTTTGTGTCACCGCT	59.769	20	CAGGCATCCTCTACTCGCTC	60.119	20	156	29137611	29137766	CGACCACTTCCTTTGTGTCA	59.72	20	CTCTCTCGAGTCTCGCTGGT	59.883	20	250	29137606	29137855
B1M869	no	1	c	(AG)6ctgcagagagatagagct(AG)6	42	29154260	29154301	IG	AAGCTCCCCCATAAGCAGTT	60.096	20	TCCAATGAGCTCCCTCTCTC	59.486	20	103	29154223	29154325	AAAACAAATTACCCCCACCC	59.793	20	TCCAATGAGCTCCCTCTCTC	59.486	20	265	29154061	29154325	GATGCCTGCATCAAAAACAA	59.67	20	TCCAATGAGCTCCCTCTCTC	59.486	20	278	29154048	29154325
B1M870	yes	1	p3	(TAT)14	42	29203569	29203610	IG	ATCTGACGCAAATGGGTAGG	59.955	20	GGGCTACGACAAGGTTCATC	59.556	20	275	29203421	29203695	CTGACGCAAATGGGTAGGAT	59.955	20	GGGCTACGACAAGGTTCATC	59.556	20	273	29203423	29203695	ATCTGACGCAAATGGGTAGG	59.955	20	GGCTACGACAAGGTTCATCC	59.556	20	274	29203421	29203694
B1M871	yes	1	p4	(CGTA)5	20	29342028	29342047	IG	TCCAAGGGCTGGCTAGAGTA	59.971	20	GCTCCTGTTCGAGTTCGTTC	59.997	20	192	29341957	29342148	CAAGGGCTGGCTAGAGTACG	60.03	20	GCTCCTGTTCGAGTTCGTTC	59.997	20	190	29341959	29342148	TCCAAGGGCTGGCTAGAGTA	59.971	20	CAACAGCAGGGGGTAAGGTA	59.986	20	233	29341957	29342189
B1M872	yes	1	p1	(C)22	22	29348870	29348891	IG	TGCAGTCCCTCCACATGTTA	60.112	20	TGCTGCAATTGAGGCTACC	59.964	19	265	29348706	29348970	TCCCTCCACATGTTAGACCC	59.779	20	TGCTGCAATTGAGGCTACC	59.964	19	260	29348711	29348970	TGCAGTCCCTCCACATGTTA	60.112	20	CAATTGAGGCTACCCCGAG	60.599	19	260	29348706	29348965
B1M873	yes	1	c	(A)10tttaacaagacaacatacattgcatggggt(G)13	53	29358621	29358673	IG	TTGGAAAAATGAAAATGGCA	58.98	20	GCAGTTGCAAATTGTGCTGT	59.918	20	194	29358557	29358750	TTGGAAAAATGAAAATGGCAC	59.803	21	GCAGTTGCAAATTGTGCTGT	59.918	20	194	29358557	29358750	GCATCTGCAATTTGGAAAAA	58.746	20	GCAGTTGCAAATTGTGCTGT	59.918	20	205	29358546	29358750
B1M874	yes	1	c	(A)10gggtggcgggggcgt(G)13	38	29361831	29361868	IG	TTTTGTCTGCACAAAGCCTG	60.027	20	GCTGCCCTTTCCTCTCTTTT	59.962	20	169	29361750	29361918	ACTCTTCTCCCCCTTGCATT	60.074	20	GCTGCCCTTTCCTCTCTTTT	59.962	20	209	29361710	29361918	AACTCTTCTCCCCCTTGCAT	60.074	20	GCTGCCCTTTCCTCTCTTTT	59.962	20	210	29361709	29361918
B1M875	yes	1	c	(A)11caacatgcgcataaactaatatactgaaacagcaaaatattcaatgaatgacaacacaaaagaatgcacatgagcacaacaaaaaacac(A)10	110	29366933	29367042	IG	GAGCCATGATCTGAGCACAA	59.95	20	GCGAGCGCAGTCTTCTATGT	60.709	20	235	29366834	29367068	GAGCCATGATCTGAGCACAA	59.95	20	AGAACAAGGTTTTGTTCCGC	59.218	20	253	29366834	29367086	GCGCTTACAGACCACATCAA	59.871	20	GCGAGCGCAGTCTTCTATGT	60.709	20	279	29366790	29367068
B1M876	no	1	c	(GTT)13catctgctgggtcaacgcttgcaaaatctgagtctgtgcagccagcagttgctgcatagtgg(TGT)6	119	29461480	29461598	IG	GTTCACTTGAGGTGGTGGGT	59.859	20	TGTTGTGGGGCTTAGTTTCC	59.971	20	280	29461440	29461719	GGTTGGGGTTCTGATTGTTG	60.21	20	TGTTGTGGGGCTTAGTTTCC	59.971	20	263	29461457	29461719	TTCACTTGAGGTGGTGGGTT	60.399	20	TGTTGTGGGGCTTAGTTTCC	59.971	20	279	29461441	29461719
B1M877	yes	1	p3	(ATT)11	33	29536594	29536626	IG	ACCTCTTTGACAATCCCCAA	59.381	20	CATTCATTGGCACCCCTTAC	60.192	20	239	29536433	29536671	ACCTCTTTGACAATCCCCAA	59.381	20	TGACATCATTCATTGGCACC	60.339	20	245	29536433	29536677	CACCTCTTTGACAATCCCCA	60.892	20	CATTCATTGGCACCCCTTAC	60.192	20	240	29536432	29536671
B1M878	yes	1	c	(TTG)7(TTA)5ttg(TTA)15	84	29537435	29537518	IG	CATGTTGACAAATTGACCCG	59.816	20	GGGGGAAACACATGCAAAAT	61.854	20	277	29537333	29537609	GACGTCGCCACGTAGAATTT	60.14	20	TTGAAGAACTATTTTTGGGGGA	59.817	22	251	29537375	29537625	GACGTCGCCACGTAGAATTT	60.14	20	TGAAGAACTATTTTTGGGGGAA	59.817	22	250	29537375	29537624
B1M879	yes	1	p1	(G)20	20	29564617	29564636	IG	GATGATAAGAGCCGCTGGAG	59.939	20	GAGAATAGCCCAGGGAAAGG	60.032	20	131	29564563	29564693	TAACTTTCTCCACCCATGCC	59.933	20	GAGAATAGCCCAGGGAAAGG	60.032	20	101	29564593	29564693	GATGATAAGAGCCGCTGGAG	59.939	20	TACGCCCTGAGGAGACACTT	59.867	20	103	29564563	29564665
B1M880	yes	1	p5	(AAAAG)5	25	29697105	29697129	IG	CAATTGTCGATGGTACAGCC	59.002	20	AGGAGGACCCCCGAGTAAC	60.321	19	264	29697015	29697278	CAATTGTCGATGGTACAGCCT	60.008	21	AGGAGGACCCCCGAGTAAC	60.321	19	264	29697015	29697278	ACAATTGTCGATGGTACAGCC	59.874	21	AGGAGGACCCCCGAGTAAC	60.321	19	265	29697014	29697278
B1M881	yes	1	c	(A)10tcacctttggttgtttcggtgagctaaagccacattttttggggttttcggccgatttttcgatatcgtgacca(C)14	98	29730521	29730618	IG	GGTCGGTCCACAAGATTCAT	59.786	20	GACCAAAATGGTGCAAAACC	60.214	20	257	29730395	29730651	GGTCGGTCCACAAGATTCAT	59.786	20	AAAATGGTGCAAAACCGTGT	60.27	20	253	29730395	29730647	GGTACACGTTTTTGGACGGT	59.757	20	GCCTGAAACCTTGTACCGAG	59.734	20	272	29730488	29730759
B1M882	yes	1	p1	(G)20	20	29748355	29748374	IG	GAGGAAGAGGGAAATCTGGG	60.008	20	GGCCAAGTTGGAGAAGAGC	59.942	19	257	29748302	29748558	GGAGGAAGAGGGAAATCTGG	60.008	20	GGCCAAGTTGGAGAAGAGC	59.942	19	258	29748301	29748558	AATCCACTTGAAACAACCCG	59.83	20	ATCTCCCAGTCCCAGATCG	60.016	19	204	29748198	29748401
B1M883	yes	1	c	(AG)7gaagaaaagaaagcgatggtctactgggttggctaga(CGG)6	69	29798087	29798155	IG	GATATAGACAGAGGGACGGGG	59.797	21	TGTCCACGTGAGTCATCAAAG	59.736	21	229	29797962	29798190	GGATATAGACAGAGGGACGGG	59.797	21	TGTCCACGTGAGTCATCAAAG	59.736	21	230	29797961	29798190	TATAGACAGAGGGACGGGGG	61.218	20	TGTCCACGTGAGTCATCAAAG	59.736	21	227	29797964	29798190
B1M884	yes	1	c	(A)10t(GA)7	25	29858759	29858783	IG	ATCGGCACAGGGTTGTACTC	59.997	20	AGCTCGGCAACTCCTAATGA	59.978	20	160	29858655	29858814	GATCGGCACAGGGTTGTACT	59.997	20	AGCTCGGCAACTCCTAATGA	59.978	20	161	29858654	29858814	ATCGGCACAGGGTTGTACTC	59.997	20	GCTCGGCAACTCCTAATGAC	59.843	20	159	29858655	29858813
B1M885	yes	1	p2	(TC)12	24	29872372	29872395	IG	GTAAAGCCCTCTTTCCCCAC	59.94	20	AGCATAAGCAGCTGCAACAA	59.782	20	274	29872168	29872441	GTAAAGCCCTCTTTCCCCAC	59.94	20	GCATAAGCAGCTGCAACAAG	59.782	20	273	29872168	29872440	GTAAAGCCCTCTTTCCCCAC	59.94	20	CATAAGCAGCTGCAACAAGG	59.632	20	272	29872168	29872439
B1M886	yes	1	c	(CAA)5aagctgctacac(CAG)5	42	29947802	29947843	G	GCCAAGCTCAAACCAGTCTC	59.997	20	AGCTGCTGATTTGCCAGATT	59.985	20	265	29947676	29947940	GAGCCAAGCTCAAACCAGTC	59.997	20	AGCTGCTGATTTGCCAGATT	59.985	20	267	29947674	29947940	CAGCAGCCAATGTCTCAAAA	59.988	20	TGCTGATCCGATAGTTGCAG	59.972	20	227	29947732	29947958
B1M887	yes	1	p2	(GA)17	34	29971352	29971385	IG	CGGATATTGCGAGATCCATT	59.885	20	CAAAAGTGAACAGCCAGCAA	60.027	20	229	29971269	29971497	GTTCGCGAGGAAGGATATGA	60.177	20	CAAAAGTGAACAGCCAGCAA	60.027	20	276	29971222	29971497	CGGATATTGCGAGATCCATT	59.885	20	GACGGCGACAGAGAGTCTTC	60.143	20	185	29971269	29971453
B1M888	yes	1	c	(CGG)5agctccgggttctcgtcggcgagtgctgtgctgcgcgaaaaaagaaaataaccgcgctacggtgtgtgtcgc(GA)12	111	30063594	30063704	IG	GACGGAGCTGACGTCTAGGA	60.555	20	GCCACCTCGATCTTTGGTC	60.616	19	214	30063562	30063775	GACGGAGCTGACGTCTAGGA	60.555	20	GACGAACTGGTGAGCCAAC	59.25	19	189	30063562	30063750	GACGGAGCTGACGTCTAGGA	60.555	20	ACGAACTGGTGAGCCAACCT	62.062	20	188	30063562	30063749
B1M889	no	1	c	(A)11ggaaag(A)10ggaaagaaagaaagaaaaaaaaacg(A)11	63	30124976	30125038	IG	CCTACATCGAGTCGGCAAGT	60.277	20	ACGCCCGTTTTACTGAACAC	60.037	20	273	30124847	30125119	CGAGTCCGAGTCCAATAAGG	59.688	20	ACGCCCGTTTTACTGAACAC	60.037	20	232	30124888	30125119	TCGAGTCCTACACCGAGTCC	60.261	20	CAAACCCACCCGAAACTAAA	59.833	20	279	30124817	30125095
B1M890	yes	1	p3	(CCG)9	27	30183799	30183825	G	CCTATCTATACGTCCGCCTCC	59.959	21	ATCCAGGCTAGAGACATGGG	59.116	20	258	30183602	30183859	CCTATCTATACGTCCGCCTCC	59.959	21	CAGGCTAGAGACATGGGCAG	60.954	20	255	30183602	30183856	CTCCCTTTCCTCCTCCACCT	61.881	20	GCAGCACATAGTTCGCTTCA	60.165	20	204	30183715	30183918
B1M891	yes	1	c	(T)10atttgcaaataaaattggaaaatcttcatttg(C)22	64	30185053	30185116	IG	TGATAATCTTCAATTGACCCCC	60.02	22	TGGTGCAGTTTCATGGTTGT	60.008	20	254	30184915	30185168	TGATAATCTTCAATTGACCCCC	60.02	22	TTGGTGCAGTTTCATGGTTG	60.552	20	255	30184915	30185169	TGATAATCTTCAATTGACCCCC	60.02	22	CTTTTGGTGCAGTTTCATGG	59.17	20	258	30184915	30185172
B1M892	yes	1	c	(T)11gtaaattattttacctttcgagaaaaaaacccgatgatacgttgtacggtccccatcccgactgacc(T)11	89	30187753	30187841	IG	GTTTTGTCAATCGAGGGCAT	59.939	20	ACCACAGTCCATAGCCGTTC	59.997	20	243	30187624	30187866	GTTTTGTCAATCGAGGGCAT	59.939	20	AGGGCAACCACAGTCCATAG	59.989	20	249	30187624	30187872	ATCGAGGGCATTCACTAACG	60.096	20	ACCACAGTCCATAGCCGTTC	59.997	20	234	30187633	30187866
B1M893	yes	1	c	(CT)8(C)11	27	30193301	30193327	IG	CCCCCTGTCTCACTCTCTTG	59.828	20	AGGTTGGGGAAGATTGTTCA	59.381	20	279	30193233	30193511	CCCCACCTGGTCATTTACTTT	60.096	21	AGTGCTGGCAAATAGGTTGG	60.132	20	254	30193271	30193524	GCCCCACCTGGTCATTTACT	61.134	20	AGTGCTGGCAAATAGGTTGG	60.132	20	255	30193270	30193524
B1M894	no	1	c	(GC)6gtcgtgacgaggcgagc(GGA)10	59	30196234	30196292	IG	GTAGAGTAGCAGTTGGCGGC	60.044	20	TGGTTCTCACCTCTTGAGCA	59.545	20	183	30196157	30196339	GGTAGAGTAGCAGTTGGCGG	59.898	20	TGGTTCTCACCTCTTGAGCA	59.545	20	184	30196156	30196339	GGGTAGAGTAGCAGTTGGCG	59.898	20	TGGTTCTCACCTCTTGAGCA	59.545	20	185	30196155	30196339
B1M895	no	1	p1	(C)22	22	30214802	30214823	IG	GGGCTGAAACGGACTGAAG	60.785	19	CCGTCATCTCGCATACAAAA	59.688	20	200	30214743	30214942	CTGGGCTCTACCCCCTTTT	60.44	19	CTCGCATACAAAAAGACGCC	60.772	20	273	30214663	30214935	GGGCTGAAACGGACTGAAG	60.785	19	GATCCCGTCATCTCGCATAC	60.457	20	204	30214743	30214946
B1M896	yes	1	c	(T)13gagagc(TGT)6	37	30377915	30377951	IG	GAGACAGAAGCACACGACCA	60.03	20	TAGCAAGGCAGACAAGCTCA	59.888	20	244	30377744	30377987	AAACCACATCCTTCCTGCTG	60.111	20	TAGCAAGGCAGACAAGCTCA	59.888	20	110	30377878	30377987	GAGACAGAAGCACACGACCA	60.03	20	CAAGGCAGACAAGCTCACAG	59.77	20	241	30377744	30377984
B1M897	yes	1	p6	(GAAATG)6	36	30378993	30379028	IG	CAACATGCATTGGAACTTCA	58.099	20	CCACGGCATCTCTCTGTTCT	60.408	20	268	30378789	30379056	CAACATGCATTGGAACTTCA	58.099	20	CTCCACGGCATCTCTCTGTT	60.408	20	270	30378789	30379058	CAACATGCATTGGAACTTCA	58.099	20	CACGGCATCTCTCTGTTCTG	59.571	20	267	30378789	30379055
B1M898	yes	1	p4	(AGAA)7	28	30401125	30401152	IG	GTCGGCTGATGCATCTCTCT	60.53	20	ATCACCTCACTTGCAGGCTC	60.418	20	130	30401080	30401209	GTCGGCTGATGCATCTCTCT	60.53	20	GATCACCTCACTTGCAGGCT	60.418	20	131	30401080	30401210	CGGCTGATGCATCTCTCTCT	60.667	20	ATCACCTCACTTGCAGGCTC	60.418	20	128	30401082	30401209
B1M899	yes	1	c	(AGA)5aacgagggtaattaaaaatataccgctacaaccgcgcctacaaatag(TC)6	74	30401337	30401410	IG	CCTGCAAGTGAGGTGATCCT	60.261	20	TCCATTGCCGCTAGCTTTAC	60.364	20	266	30401193	30401458	CCTGCAAGTGAGGTGATCCT	60.261	20	CTCCATTGCCGCTAGCTTTA	60.488	20	267	30401193	30401459	GAGCCTGCAAGTGAGGTGAT	60.418	20	TCCATTGCCGCTAGCTTTAC	60.364	20	269	30401190	30401458
B1M900	yes	1	c	(T)12ctttcgaggaacattttgctgtttc(T)10	47	30457086	30457132	IG	TTACCGGATTAGCTTGCGTT	59.742	20	CCATCTTGTTGCCTGTAGCA	59.864	20	248	30457006	30457253	TTTACCGGATTAGCTTGCGT	59.742	20	CCATCTTGTTGCCTGTAGCA	59.864	20	249	30457005	30457253	GTTTACCGGATTAGCTTGCG	59.742	20	CCATCTTGTTGCCTGTAGCA	59.864	20	250	30457004	30457253
B1M901	no	1	c	(CTC)6cttctg(CTT)14	66	30474112	30474177	IG	TCGGTCCACATGTCAGTGTT	60.005	20	GAAGCTCTACAATGGCGCTC	60.125	20	194	30474020	30474213	TCGGTCCACATGTCAGTGTT	60.005	20	AAGCACACACGGATTTACCC	59.859	20	279	30474020	30474298	GTGTTACATGGGCGGCTTAT	59.851	20	GAAGCTCTACAATGGCGCTC	60.125	20	179	30474035	30474213
B1M902	yes	1	c	(TC)11(TA)15	52	30504199	30504250	IG	CCAACACACAAAGCAAATCG	60.149	20	GTACCATCGCGCCTTTACAT	59.988	20	270	30504141	30504410	CCAACACACAAAGCAAATCG	60.149	20	ACATGTGGGTCCAAACTCGT	60.284	20	254	30504141	30504394	CCAACACACAAAGCAAATCG	60.149	20	GTGTACCATCGCGCCTTTAC	60.531	20	272	30504141	30504412
B1M903	yes	1	c	(AG)6c(GA)7	27	30509506	30509532	IG	GAATGTGTGTGAGAGAGAGGGA	59.305	22	ACAGGAGAATGCACCTTTGC	60.263	20	137	30509480	30509616	GAATGTGTGTGAGAGAGAGGGA	59.305	22	GCTTTTTCCGTTCTGTGTCC	59.717	20	249	30509480	30509728	GAATGTGTGTGAGAGAGAGGGA	59.305	22	GTTTTTGTTTCGCTTTGCGT	60.285	20	277	30509480	30509756
B1M904	yes	1	p2	(TC)11	22	30512696	30512717	IG	TTCTGCTTGCTCCACATCAC	59.992	20	GAACAGTGGTGTGACACGGT	59.469	20	154	30512597	30512750	TTGCATGTTTTGGTTCGTGT	60.011	20	GAACAGTGGTGTGACACGGT	59.469	20	263	30512488	30512750	CTTCTGCTTGCTCCACATCA	60.136	20	GAACAGTGGTGTGACACGGT	59.469	20	155	30512596	30512750
B1M905	yes	1	c	(GA)7tccacggcggtgtgtcccgattctcctgctagtcccgtcatcctgtcccgcgccaccggcatggcactagccgctcaacccagtcatccccgcccgcg(C)20	132	30546096	30546227	IG	GTGCGCGTAATCAGAACAGA	60.019	20	GGAAGGATTGATTATTGGCG	59.369	20	279	30546006	30546284	GTGCGCGTAATCAGAACAGA	60.019	20	GTTGTTGCGTTGCGAGTCT	60.048	19	255	30546006	30546260	CAGAATGCAAGCTCAGGAGA	59.267	20	TGCTGGGGAAGGATTGATTA	60.405	20	269	30546022	30546290
B1M906	yes	1	c	(GA)6caggacgccatttctctctctgtctctcttcg(C)11	55	30610245	30610299	IG	GATTCACAGTCGCCTCCCT	60.215	19	GGTTTAAAGCTAGCCCGGAG	60.217	20	239	30610192	30610430	GATTCACAGTCGCCTCCCT	60.215	19	GTTTAAAGCTAGCCCGGAGG	60.217	20	238	30610192	30610429	GCTTTTGAGCGGTGTTTTTG	60.782	20	AATCACAGGGGAACGAAGC	60.065	19	196	30610147	30610342
B1M907	no	1	c	(AG)7ctagagagagagggagctcatcggagcaaaattaaaac(GA)6	64	30643342	30643405	IG	GTTAAGCTCCCGCATAAGCA	60.364	20	TCCAATTTGGCAAAATCTCC	59.878	20	247	30643304	30643550	GTTAAGCTCCCGCATAAGCA	60.364	20	CTCCCTTATTCCTCCGCTTC	60.166	20	273	30643304	30643576	GTTAAGCTCCCGCATAAGCA	60.364	20	TCCCTTATTCCTCCGCTTCT	60.166	20	272	30643304	30643575
B1M908	yes	1	c	(GA)6g(GT)6	25	30659872	30659896	IG	GAAAGCTGGGCCTTTCTCTT	59.962	20	TTCTTTCTTTCCATCCAGGC	59.244	20	162	30659769	30659930	CCAACTTTTCATCCATCGCT	60.074	20	TTCTTTCTTTCCATCCAGGC	59.244	20	139	30659792	30659930	TACCCTACCCCACCTGTCTG	59.837	20	TTCTTTCTTTCCATCCAGGC	59.244	20	250	30659681	30659930
B1M909	yes	1	p4	(TCTT)5	20	30672670	30672689	G	GGCGACAATTACTCACGGAT	59.962	20	ACGGGAAAACACAAATCAGC	59.978	20	115	30672634	30672748	AGTGGAGGAGGAAGAGGAGC	59.952	20	ACGGGAAAACACAAATCAGC	59.978	20	277	30672472	30672748	CCTGCTTCCTCTGCAAGAAC	60.134	20	ACGGGAAAACACAAATCAGC	59.978	20	173	30672576	30672748
B1M910	yes	1	p4	(CATT)5	20	30678648	30678667	G	CGTGAGGATCTCGTACAGCA	60.008	20	AACGGAAGGAAGAACACACG	60.149	20	231	30678535	30678765	CGTGAGGATCTCGTACAGCA	60.008	20	GATTTCAAGCCCAAGCTGTC	59.82	20	278	30678535	30678812	CGTGAGGATCTCGTACAGCA	60.008	20	ACGAAATCTGGCAACAAAGC	60.257	20	166	30678535	30678700
B1M911	yes	1	p1	(C)20	20	30765431	30765450	IG	AGTGCACATACTGTCTGCCG	59.929	20	AGCCTGCAGCTCTTTTTCAG	59.898	20	280	30765318	30765597	CACATACTGTCTGCCGCCTA	59.888	20	AGCCTGCAGCTCTTTTTCAG	59.898	20	276	30765322	30765597	AGTGCACATACTGTCTGCCG	59.929	20	GCCTGCAGCTCTTTTTCAGT	59.763	20	279	30765318	30765596
B1M912	no	1	c	(GC)6gtcgtgacgaggcgaggcaagc(GGA)5	49	30774828	30774876	IG	AGCGAACAACGAGATTGGAT	59.7	20	TGAGCAAGTGAGCAAGGAAA	59.716	20	248	30774662	30774909	AGCGAACAACGAGATTGGAT	59.7	20	TTGAGCAAGTGAGCAAGGAA	59.716	20	249	30774662	30774910	AGCGAACAACGAGATTGGAT	59.7	20	TTTGAGCAAGTGAGCAAGGA	59.716	20	250	30774662	30774911
B1M913	yes	1	c	(GT)8gggt(G)13	33	30937880	30937912	IG	CCCCATATGACCCCTTCTTT	60.011	20	AGACATCTAGCCCCCAAGTG	59.162	20	252	30937782	30938033	CCCCATATGACCCCTTCTTT	60.011	20	CCCCAAGTGGGTTTTAGTGT	58.812	20	241	30937782	30938022	ACCCCATATGACCCCTTCTT	59.513	20	AGACATCTAGCCCCCAAGTG	59.162	20	253	30937781	30938033
B1M914	yes	1	p1	(C)22	22	30975319	30975340	IG	GGAATTCCGGCAATATCAGA	59.862	20	CAATGGGTGATCAATTCTGC	58.926	20	218	30975214	30975431	GGAATTCCGGCAATATCAGA	59.862	20	ACAATGGGTGATCAATTCTGC	59.811	21	219	30975214	30975432	GGGAGCAATCTCAGAGTCCA	60.349	20	CAATGGGTGATCAATTCTGC	58.926	20	162	30975270	30975431
B1M915	yes	1	p4	(TATG)5	20	31008470	31008489	IG	AATAAGTCGAGGTAGGGCGAA	60.102	21	TCCAGGAGTACCGTGTAATTTTC	59.424	23	265	31008256	31008520	AAATAAGTCGAGGTAGGGCGA	60.102	21	TCCAGGAGTACCGTGTAATTTTC	59.424	23	266	31008255	31008520	ATAAGTCGAGGTAGGGCGAA	58.812	20	TCCAGGAGTACCGTGTAATTTTC	59.424	23	264	31008257	31008520
B1M916	yes	1	p4	(ACAA)12	48	31103404	31103451	IG	AGAAACAAACTGGCCCATTG	59.971	20	CGTGGAGCGATTACTTAGGC	59.867	20	119	31103374	31103492	ATGTATGCCTCGTCCGTTTC	59.962	20	CGTGGAGCGATTACTTAGGC	59.867	20	278	31103215	31103492	TGTTGGCATGGGTTCAGATA	59.924	20	CGTGGAGCGATTACTTAGGC	59.867	20	227	31103266	31103492
B1M917	yes	1	p2	(AT)18	36	31244669	31244704	G	CAGATCTGCATTTCCAGCAA	59.948	20	TTTTGCACGAATGTTTCGAC	59.712	20	159	31244610	31244768	CAGATCTGCATTTCCAGCAA	59.948	20	CACGAATGTTTCGACGTGAG	60.301	20	154	31244610	31244763	TCATGCAGCCTTCATTACCA	60.22	20	TTTTGCACGAATGTTTCGAC	59.712	20	129	31244640	31244768
B1M918	yes	1	p3	(GGA)9	27	31263717	31263743	G	AGCTGCACAGGAAGAACAGG	60.589	20	CCAACCCATCGATCAATTTC	60.133	20	236	31263652	31263887	AGCTGCACAGGAAGAACAGG	60.589	20	AAAATCCAACCCATCGATCA	60.133	20	241	31263652	31263892	AGCTGCACAGGAAGAACAGG	60.589	20	TCCAACCCATCGATCAATTT	60.133	20	237	31263652	31263888
B1M919	no	1	c	(AG)7ccgcaaagagagagagct(AG)7	46	31312023	31312068	IG	AGAAATACACGGCACGAAGG	60.132	20	CTCGCTTTAATTTTGCTCCG	59.979	20	243	31311866	31312108	AGAAATACACGGCACGAAGG	60.132	20	CCTCCCAGATCCCTCTCTCT	59.76	20	263	31311866	31312128	TTACCTTAGGGCTAACCCCC	59.329	20	CTCGCTTTAATTTTGCTCCG	59.979	20	161	31311948	31312108
B1M920	yes	1	p3	(GGA)8	24	31350698	31350721	IG	TCGCCTCGCTGCTTAATACT	60.138	20	CGAAGACCTTGGTGTACGTG	59.209	20	240	31350557	31350796	CTCGCCTCGCTGCTTAATAC	60.138	20	CGAAGACCTTGGTGTACGTG	59.209	20	241	31350556	31350796	CCTAGCTAGTGGTTCCCCCT	59.593	20	CGAAGACCTTGGTGTACGTG	59.209	20	259	31350538	31350796
B1M921	yes	1	c*	(CG)6(AG)8(G)10*	37	31377875	31377911	IG	TAGAGCTCAGGGAAGGGAGC	60.999	20	CACGACCGTAGGTCAGGAAC	60.567	20	275	31377660	31377934	GAGTAGAGCTCAGGGAAGGGA	59.965	21	CACGACCGTAGGTCAGGAAC	60.567	20	278	31377657	31377934	TAGAGCTCAGGGAAGGGAGC	60.999	20	CACGACCGTAGGTCAGGAA	59.685	19	275	31377660	31377934
B1M922	yes	1	c	(T)10gtttatttgaaagaatagctaaccatgtatgccacacgtaacatgaaactgataatattgaagggaaa(C)15	93	31379281	31379373	IG	TGTAGTGGCACACATGAGCA	59.894	20	TACATTCAATACCCCTCGCC	59.784	20	214	31379213	31379426	CCCCCTCACTCACACAAAAT	59.82	20	TACATTCAATACCCCTCGCC	59.784	20	172	31379255	31379426	ATCTAGGACACTGGGAGGCA	59.679	20	TACATTCAATACCCCTCGCC	59.784	20	272	31379155	31379426
B1M923	yes	1	c	(C)14tccccccaca(AC)6	36	31413133	31413168	G	GGGAGGTTTGGAATTGGATT	59.996	20	CACATGAAGGCAGATTTGGA	59.648	20	210	31413058	31413267	CCGATGAGAATTGCAAGGAT	60.036	20	CACATGAAGGCAGATTTGGA	59.648	20	236	31413032	31413267	ATTGCAAGGATCAGATTGGG	59.894	20	CACATGAAGGCAGATTTGGA	59.648	20	227	31413041	31413267
B1M924	no	1	p2	(CT)11	22	31447415	31447436	IG	CGTGACCCACATGTCATAGC	59.992	20	TTCTTCCTTGTGCTCTGGCT	60.134	20	228	31447320	31447547	CATAGCCACGAGCCATTTTT	60.096	20	TTCTTCCTTGTGCTCTGGCT	60.134	20	214	31447334	31447547	CATAGCCACGAGCCATTTTT	60.096	20	CTTCTTCCTTGTGCTCTGGC	60.134	20	215	31447334	31447548
B1M925	no	1	p2	(CT)11	22	31454913	31454934	IG	CGTGACCCACATGTCATAGC	59.992	20	TTCTTCCTTGTGCTCTGGCT	60.134	20	228	31454818	31455045	CATAGCCACGAGCCATTTTT	60.096	20	TTCTTCCTTGTGCTCTGGCT	60.134	20	214	31454832	31455045	CATAGCCACGAGCCATTTTT	60.096	20	CTTCTTCCTTGTGCTCTGGC	60.134	20	215	31454832	31455046
B1M926	yes	1	p2	(TA)10	20	31504911	31504930	IG	TCGGTGGTAGGAGGTGGTAG	59.982	20	TGCTGATCGAGTTCGTGTTC	59.992	20	278	31504873	31505150	TCGGTGGTAGGAGGTGGTAG	59.982	20	TTGCTGATCGAGTTCGTGTT	59.445	20	279	31504873	31505151	ATCGGTGGTAGGAGGTGGTA	59.284	20	TGCTGATCGAGTTCGTGTTC	59.992	20	279	31504872	31505150
B1M927	no	1	c	(C)16(AC)6	28	31566986	31567013	G	AAAGAGGCCCTAAACCCAGA	60.068	20	ACCACTTATTGTGGGGGACA	60.088	20	250	31566926	31567175	AAGAGGCCCTAAACCCAGAA	60.068	20	ACCACTTATTGTGGGGGACA	60.088	20	249	31566927	31567175	AAGAGGCCCTAAACCCAGAA	60.068	20	TGTGGGGGACAACCATAAAT	59.91	20	240	31566927	31567166
B1M928	yes	1	p3	(CAA)7	21	31594266	31594286	G	GTCTTCGACAACTGCCACCT	60.307	20	ATCATGGAGAGGCAGGTGAA	60.622	20	233	31594242	31594474	GTCTTCGACAACTGCCACCT	60.307	20	GTTCATCATGGAGAGGCAGG	60.622	20	237	31594242	31594478	TGGAACGAGCAGTACACCTG	59.897	20	GAGCTCGCCCATCTTCTTC	60.05	19	255	31594185	31594439
B1M929	yes	1	p2	(CT)16	32	31677475	31677506	IG	GAGGTGGTCCTGTACGTGCT	60.182	20	GTGCATCTCGTCTTTCACGA	59.992	20	217	31677414	31677630	AGGTGGTCCTGTACGTGCTC	60.182	20	GTGCATCTCGTCTTTCACGA	59.992	20	216	31677415	31677630	AGGTGGTCCTGTACGTGCTC	60.182	20	TTGTTAGGAGGTTGGGTTGC	59.971	20	253	31677415	31677667
B1M930	yes	1	c	(CTTT)6cccttcaatattcaatccacgatccttgatataaaggggaaagaggaaggagaagaggccaagaaatgcttt(TC)12	120	31696438	31696557	IG	TGATCCCATGATTTGATTCG	59.279	20	ACGACATGGGGATGAAAGAC	59.786	20	232	31696373	31696604	TGATCCCATGATTTGATTCG	59.279	20	GCTTGAGCAAGAAGAAAGCG	60.407	20	257	31696373	31696629	TGATCCCATGATTTGATTCG	59.279	20	AAGAAGAAAGCGTGTGGACG	60.431	20	249	31696373	31696621
B1M931	yes	1	p3	(CAG)7	21	31706989	31707009	IG	GCTTCCTGCTGCTGCTACTT	59.927	20	AGATCCTCATGACCTCCTGC	59.21	20	179	31706950	31707128	TCTTCCTCCTGCTGTTCCTG	60.523	20	AGATCCTCATGACCTCCTGC	59.21	20	208	31706921	31707128	GCTTCCTGCTGCTGCTACTT	59.927	20	AGCCTCACACCCTCCTCAC	60.26	19	228	31706950	31707177
B1M932	no	1	p3	(CTC)12	36	31714719	31714754	IG	GTGGGATGAAGAGAGTGGGA	60.048	20	AAAGATAAGAAGCCTGGCCC	59.688	20	237	31714597	31714833	AGCAAGAGAAATCTCCACGC	59.579	20	CACGCAGGTATAGGTCGGTT	60.015	20	241	31714695	31714935	AGCAAGAGAAATCTCCACGC	59.579	20	ACCGACTCCACAAAATCTGC	60.119	20	204	31714695	31714898
B1M933	yes	1	p4	(CTAG)5	20	31718397	31718416	IG	GCAGGACCACCACCAACTAT	59.851	20	CAAAGCGCAGTGAAGCATAC	59.638	20	207	31718274	31718480	CCAAAGAACTGGTAGGCAGG	59.728	20	CAAAGCGCAGTGAAGCATAC	59.638	20	222	31718259	31718480	AGAACTGGTAGGCAGGACCA	59.721	20	CAAAGCGCAGTGAAGCATAC	59.638	20	218	31718263	31718480
B1M934	no	1	p3	(GAA)9	27	31759729	31759755	IG	GCGCTCCTTGAGCTGTATTC	60.125	20	GCAGAGGATAGCTGTACCCG	59.859	20	268	31759703	31759970	GCGCTCCTTGAGCTGTATTC	60.125	20	ATAGCTGTACCCGTTGCAGG	60.154	20	261	31759703	31759963	GCGCTCCTTGAGCTGTATTC	60.125	20	TAAAGTTGCCTTGTCCCTGC	60.249	20	227	31759703	31759929
B1M935	yes	1	c	(TATG)5(CATG)8	52	31775194	31775245	IG	TGATCGACAGAGGACACGAG	59.98	20	TGCATTACACTATCGCCGAG	59.856	20	259	31775053	31775311	TGATCGACAGAGGACACGAG	59.98	20	GCGAGACGTACTTACCCGAC	59.763	20	228	31775053	31775280	TGATCGACAGAGGACACGAG	59.98	20	CAGGCAGGAATTGCATTACA	59.688	20	270	31775053	31775322
B1M936	yes	1	p3	(GTT)9	27	31793876	31793902	IG	ATGTGTGCGAGAAGAAGGCT	60.02	20	GACTCCACCTGATTGCTTCG	60.801	20	251	31793768	31794018	ATGTGTGCGAGAAGAAGGCT	60.02	20	CCTTATGGGTTTATGGCACC	59.158	20	193	31793768	31793960	ATGTGTGCGAGAAGAAGGCT	60.02	20	CTTATGGGTTTATGGCACCC	59.158	20	192	31793768	31793959
B1M937	yes	1	c	(AG)7ggagagagg(GA)9	41	31805357	31805397	G	TTGTCTTGTCGGGCTGTAAA	59.317	20	CCCATCTCCCACTTCAACCT	61.279	20	224	31805308	31805531	TTGTCTTGTCGGGCTGTAAA	59.317	20	CCCATCTCCCACTTCAACC	60.31	19	224	31805308	31805531	TTGTCTTGTCGGGCTGTAAA	59.317	20	CCCCATCTCCCACTTCAAC	60.31	19	225	31805308	31805532
B1M938	yes	1	c*	(TG)8(G)22*	37	31807197	31807233	IG	CCACCAAAACCCTCTCAAAA	59.942	20	AGGAAGCAAGAACCCTAGCC	59.848	20	267	31807026	31807292	CACGAAAACAAGAAACGCAA	59.888	20	CTCCCTCGTGAGAGTTCGAG	60.127	20	250	31807071	31807320	CCTCTCAAAACCCCATGAAA	59.903	20	AGGAAGCAAGAACCCTAGCC	59.848	20	257	31807036	31807292
B1M939	yes	1	p4	(AGAA)6	24	31811058	31811081	G	GAGAACCCCACAGAATCCAA	59.903	20	ATACGGCCATGCCTGAATTA	60.31	20	121	31810985	31811105	GAGAACCCCACAGAATCCAA	59.903	20	TACGGCCATGCCTGAATTAT	60.31	20	120	31810985	31811104	CTTTGGCAAACCAAACCAAT	59.839	20	TACGGCCATGCCTGAATTAT	60.31	20	240	31810865	31811104
B1M940	no	1	p2	(CA)10	20	31820654	31820673	G	GCCCACCTCCTTTCTACTCC	60.074	20	CTGCTGCACGATTCTCTGAA	60.287	20	210	31820607	31820816	GCCCACCTCCTTTCTACTCC	60.074	20	TGCTGCACGATTCTCTGAAG	60.287	20	209	31820607	31820815	TACCCTTTAAGCCCACCTCC	60.312	20	CTGCTGCACGATTCTCTGAA	60.287	20	220	31820597	31820816
B1M941	yes	1	p1	(C)24	24	31840533	31840556	IG	GATCATTTAACGGTTCGGGA	59.762	20	TGTCAACGGAAAACACCAGA	60.128	20	260	31840351	31840610	TTCGGGATCGATGACAAAGT	60.461	20	TGTCAACGGAAAACACCAGA	60.128	20	247	31840364	31840610	CGAATCGAGCGAACCTACTT	59.476	20	TGTCAACGGAAAACACCAGA	60.128	20	120	31840491	31840610
B1M942	yes	1	c	(GCC)6atgccctgcccgg(TC)6	43	31860922	31860964	IG	GCGCTTAGGATGTGTCTTCC	59.843	20	CAGCTTATTGAGCGTCCTCC	59.978	20	180	31860884	31861063	GCGCTTAGGATGTGTCTTCC	59.843	20	CCAGCTTATTGAGCGTCCTC	59.978	20	181	31860884	31861064	TGCCACCGAATTCAATACAA	59.93	20	AGCGTCCTTGGTGTAGGATG	60.134	20	255	31860757	31861011
B1M943	yes	1	c	(GT)6(G)16	28	31870567	31870594	IG	GACTAATAGGGCAGCGCAAG	60.003	20	TAAGGAAATGCCATCACGGT	60.331	20	146	31870515	31870660	AGACTAATAGGGCAGCGCAA	60.003	20	TAAGGAAATGCCATCACGGT	60.331	20	147	31870514	31870660	GACTAATAGGGCAGCGCAAG	60.003	20	GAAGCACAATGCATCTCTCG	59.552	20	214	31870515	31870728
B1M944	yes	1	p4	(AATA)6	24	31913723	31913746	G	CAAGTTCACAGCCTACGCCT	60.453	20	AGCCCCAACATGCAAAATAG	59.96	20	246	31913588	31913833	TTCACAGCCTACGCCTACAA	59.488	20	AGCCCCAACATGCAAAATAG	59.96	20	242	31913592	31913833	CAAGTTCACAGCCTACGCCT	60.453	20	GCCCCAACATGCAAAATAGT	59.829	20	245	31913588	31913832
B1M945	yes	1	c	(C)14aaaggtctataatcggccgcgccggacgccaaatagggggtgcggctagagatgctctaagc(A)10	86	31967329	31967414	IG	TTAGGAATTTGGTATTGGGGG	59.896	21	ATATTTTGGCACAGAAGGGG	58.903	20	253	31967267	31967519	TTAGGAATTTGGTATTGGGGG	59.896	21	AATATTTTGGCACAGAAGGGG	60.19	21	254	31967267	31967520	TAGGAATTTGGTATTGGGGG	58.621	20	ATATTTTGGCACAGAAGGGG	58.903	20	252	31967268	31967519
B1M946	yes	1	p2	(AG)12	24	32034240	32034263	IG	TTTTCACGGAAAAATCGAGG	60.046	20	TGCCCAAAACCAAAATTAGC	59.943	20	145	32034163	32034307	TTTTCACGGAAAAATCGAGG	60.046	20	CCCAAAACCAAAATTAGCGA	59.937	20	143	32034163	32034305	GGCAAACATCAAAGCCAAAT	59.945	20	TGCCCAAAACCAAAATTAGC	59.943	20	176	32034132	32034307
B1M947	yes	1	p3	(GCC)7	21	32196804	32196824	G	TCTCCCTCAGCTTCTGCTTC	59.827	20	GTGTGCGCTTGGTTTGTAGA	59.911	20	172	32196780	32196951	TCTCCCTCAGCTTCTGCTTC	59.827	20	TGGAGGATTTTCCGATTTTG	59.872	20	250	32196780	32197029	TCTCCCTCAGCTTCTGCTTC	59.827	20	GCGCTTGGTTTGTAGATGGT	60.14	20	168	32196780	32196947
B1M948	yes	1	p5	(TTTTC)5	25	32233745	32233769	IG	TGCAACCAGCATTATCTCCA	60.22	20	TTCGAATGCCATGATGCTAA	60.179	20	246	32233657	32233902	TGCAACCAGCATTATCTCCA	60.22	20	TTTCGAATGCCATGATGCTA	60.179	20	247	32233657	32233903	TGCAACCAGCATTATCTCCA	60.22	20	TCGAATGCCATGATGCTAAG	59.792	20	245	32233657	32233901
B1M949	yes	1	c	(T)10cgaacaatggtcaaagagttttagtctaagc(A)10	51	32274092	32274142	IG	TGTTTGAGCATGGTCTACGAG	58.937	21	CCGAGAAATGCAACCAATCT	60.074	20	278	32274038	32274315	TTGAGCATGGTCTACGAGTTG	58.937	21	CCGAGAAATGCAACCAATCT	60.074	20	275	32274041	32274315	TGAGCATGGTCTACGAGTTGTT	59.803	22	CCGAGAAATGCAACCAATCT	60.074	20	274	32274042	32274315
B1M950	yes	1	p3	(GCA)7	21	32295783	32295803	G	TTCATGTCGCTCGTGCAG	60.747	18	AGGTCGCGGAACAGGAAC	61.23	18	278	32295588	32295865	GTTCATGTCGCTCGTGCAG	61.645	19	GAGGTCGCGGAACAGGAA	62.361	18	280	32295587	32295866	TTCATGTCGCTCGTGCAG	60.747	18	GAGGTCGCGGAACAGGAA	62.361	18	279	32295588	32295866
B1M951	yes	1	p4	(TTCC)5	20	32319096	32319115	IG	TAACTATGCGCCATGACCAG	59.712	20	TTGGGCAAAGGATAAAATGC	59.907	20	255	32318952	32319206	TAACTATGCGCCATGACCAG	59.712	20	GCATTTTGGGCAAAGGATAA	59.907	20	260	32318952	32319211	CAAAGGGAGAGGTCATCCAC	59.505	20	TTGGGCAAAGGATAAAATGC	59.907	20	227	32318980	32319206
B1M952	yes	1	c	(G)20tttccggggcggggggaattttttttccccgaaacatttcctttttt(G)17	84	32378936	32379019	IG	TGGAGATGGAGGGAGAGAGA	59.871	20	CGACTACGTAAGCCTCCCAC	59.757	20	274	32378913	32379186	TGGAGATGGAGGGAGAGAGA	59.871	20	TCGACTACGTAAGCCTCCCA	60.786	20	275	32378913	32379187	GATGGAGATGGAGGGAGAGA	59.132	20	CGACTACGTAAGCCTCCCAC	59.757	20	276	32378911	32379186
B1M953	yes	1	c	(GGA)6(CGA)5t(GAG)6	52	32391368	32391419	IG	TTGGGCAACACATTGAAAAA	59.946	20	AATCTTCTCCGCAGTTGCAT	59.843	20	266	32391199	32391464	TTTGGGCAACACATTGAAAA	59.946	20	AATCTTCTCCGCAGTTGCAT	59.843	20	267	32391198	32391464	TTCTTTGGGCAACACATTGA	60.088	20	AATCTTCTCCGCAGTTGCAT	59.843	20	270	32391195	32391464
B1M954	yes	1	p4	(AACA)5	20	32492027	32492046	G	ATTTTTGTTGCCTCCCGTTA	59.451	20	TTTTATTCCGGAAAACGTGC	59.943	20	205	32491887	32492091	TTTTTGTTGCCTCCCGTTAT	59.451	20	TTTTATTCCGGAAAACGTGC	59.943	20	204	32491888	32492091	AATTTTTGTTGCCTCCCGTT	60.702	20	TTTTATTCCGGAAAACGTGC	59.943	20	206	32491886	32492091
B1M955	yes	1	p2	(CT)32	64	32506399	32506462	IG	TCTCTCGCGTTCCTTCTCTC	59.827	20	GTTGCCAGGACCTGAGGC	61.834	18	278	32506375	32506652	TTCTCTCGCGTTCCTTCTCT	59.308	20	GTTGCCAGGACCTGAGGC	61.834	18	279	32506374	32506652	GTTCTCTCGCGTTCCTTCTC	59.166	20	GTTGCCAGGACCTGAGGC	61.834	18	280	32506373	32506652
B1M956	yes	1	c	(CT)6ccctctattcctcctgatctaaatcgaagg(CT)6	54	32531237	32531290	G	CCTAACCTTTTCGTCCCACA	59.964	20	AACGGAAAGACATGGCAAAC	59.978	20	194	32531167	32531360	CACCTAACCTTTTCGTCCCA	59.964	20	AACGGAAAGACATGGCAAAC	59.978	20	196	32531165	32531360	CCTAACCTTTTCGTCCCACA	59.964	20	TAATTGAGCATTTGAGCCCC	60.038	20	241	32531167	32531407
B1M957	yes	1	p2	(GA)11	22	32542392	32542413	IG	GCCACCATCAGCCCTAAATA	59.923	20	CACCGAGTTTGATGCATTTG	60.111	20	184	32542322	32542505	GCCACCATCAGCCCTAAATA	59.923	20	TGAAGTGGTCGGTCTGTCTG	59.864	20	119	32542322	32542440	GCATGACAAAAGCCTTCTCC	59.82	20	CACCGAGTTTGATGCATTTG	60.111	20	212	32542294	32542505
B1M958	yes	1	p3	(ACA)7	21	32639644	32639664	G	ATCTTGACCTGCGAAAGACG	60.397	20	GGACCTTACCCAGTACGACG	59.473	20	140	32639620	32639759	ATCTTGACCTGCGAAAGACG	60.397	20	CCCAGTACGACGTAAGTCCC	59.473	20	132	32639620	32639751	TGATCTTGACCTGCGAAAGA	59.522	20	CCCAGTACGACGTAAGTCCC	59.473	20	134	32639618	32639751
B1M959	no	1	p2	(TC)12	24	32707457	32707480	IG	GAAGAAGAAGGGGGAAAACG	60.046	20	ACCGGCAGAGGATAGCTGTA	59.859	20	238	32707429	32707666	GAAGAAGAAGGGGGAAAACG	60.046	20	GCAGAGGATAGCTGTACCCG	59.859	20	234	32707429	32707662	GAAGAAGAAGGGGGAAAACG	60.046	20	GAGGATAGCTGTACCCGCTG	59.859	20	231	32707429	32707659
B1M960	no	1	p1	(G)22	22	32711501	32711522	G	CCGGAGCTGAAGAAGATGAC	59.95	20	TCATTTGCAACCGACACATT	59.972	20	272	32711380	32711651	TGATGATGAAGGAACCCCTC	59.862	20	TCATTTGCAACCGACACATT	59.972	20	208	32711444	32711651	CCGGAGCTGAAGAAGATGAC	59.95	20	GCAACCGACACATTGCTAGA	59.871	20	266	32711380	32711645
B1M961	yes	1	p1	(C)22	22	32743027	32743048	IG	ACACTTCCAGCCAACCAAAC	60.012	20	AACACACAGACAGACCACGG	59.623	20	278	32742909	32743186	ACCAAACAACCACGAAGCTC	60.156	20	AACACACAGACAGACCACGG	59.623	20	265	32742922	32743186	ACCAAACAACCACGAAGCTC	60.156	20	CCAAATTGCCAAAACACACA	60.393	20	277	32742922	32743198
B1M962	yes	1	p5	(CAGAA)10	50	32785438	32785487	G	TCGTTGACTTGGAAGAACCA	59.262	20	CCCAAATGTTTGGCTTCAAT	59.801	20	125	32785413	32785537	TCGTTGACTTGGAAGAACCA	59.262	20	CTCGAGTACCCGCTGATGAT	60.24	20	251	32785413	32785663	TCGTTGACTTGGAAGAACCA	59.262	20	TACCTCGAGTACCCGCTGAT	59.717	20	254	32785413	32785666
B1M963	no	1	p2	(AT)10	20	32800405	32800424	IG	CCAGTTGCTCGGTCATATCC	60.483	20	GGCGGTTGCAGTTGAGTATT	60.14	20	271	32800270	32800540	GTTGCTCGGTCATATCCTGC	60.634	20	GGCGGTTGCAGTTGAGTATT	60.14	20	268	32800273	32800540	CCAGTTGCTCGGTCATATCC	60.483	20	AGTATTAGTGGCGGTCTGCG	60.292	20	257	32800270	32800526
B1M964	no	1	p2	(TG)33	66	32806468	32806533	IG	TGCATCATCATGACATTTGC	59.027	20	GGTAGTCCTCGCACTCTTCG	60.012	20	192	32806405	32806596	GTGCATCATCATGACATTTGC	59.954	21	GGTAGTCCTCGCACTCTTCG	60.012	20	193	32806404	32806596	TGCATCATCATGACATTTGC	59.027	20	CTTCGCAACAACAAGGTTCA	59.881	20	177	32806405	32806581
B1M965	no	1	p3	(AAG)10	30	32814133	32814162	IG	CATGGCAGTTTGCTTCAAAA	59.849	20	CTAGCGTATGCCCCCTCTCT	60.743	20	253	32813973	32814225	GCAAGAACCGTGTTGTCGTA	59.764	20	CTAGCGTATGCCCCCTCTCT	60.743	20	199	32814027	32814225	GGTTTTCCTGATCCAACGTG	60.353	20	CTAGCGTATGCCCCCTCTCT	60.743	20	119	32814107	32814225
B1M966	yes	1	c*	(C)13(CT)7*	26	32837508	32837533	G	TGTGCAGAGCTTACACCCAG	60.049	20	TGTTTCGTCCAGAAGGGTTC	60.088	20	244	32837445	32837688	TGTGCAGAGCTTACACCCAG	60.049	20	CATTCTCCTTCCCGATACCA	59.887	20	148	32837445	32837592	TGTGCAGAGCTTACACCCAG	60.049	20	TCCCGATACCACGATAGGAC	59.773	20	139	32837445	32837583
B1M967	yes	1	p3	(CAG)7	21	32839785	32839805	IG	TCTGTAGCCTTGGCCGTACT	59.898	20	CTTAGTGCGACCCCTTTGTC	59.734	20	222	32839630	32839851	GTCCCCCTGATGTAGTGGTG	60.238	20	AAGTTGTGCAGTGGTTGTCG	59.794	20	196	32839730	32839925	GTCCCCCTGATGTAGTGGTG	60.238	20	TGGCAGGCATCATTGTTAGA	60.22	20	245	32839730	32839974
B1M968	yes	1	c	(T)10g(T)10	21	32894941	32894961	IG	AGGCTGCTGTAGTGCTGTGA	59.801	20	TCGAAAGCTAGCGAGCCTAA	60.376	20	271	32894870	32895140	AGGCTGCTGTAGTGCTGTGA	59.801	20	CAGAAGATGCAGTTCATCGC	59.552	20	210	32894870	32895079	GATGTCATCGTGCTAGGCAG	59.425	20	TCGAAAGCTAGCGAGCCTAA	60.376	20	253	32894888	32895140
B1M969	yes	1	p2	(TC)10	20	32997844	32997863	IG	CTGCCTACCACCGTGAGTTT	60.171	20	CAGCCATGCCTCTCTTCTCT	59.703	20	195	32997816	32998010	CTGCCTACCACCGTGAGTTT	60.171	20	TCTTCCTCCTGTCCTCGTTG	60.377	20	175	32997816	32997990	CTGCCTACCACCGTGAGTTT	60.171	20	TAAGGAGGCGATAGATGGGA	59.622	20	127	32997816	32997942
B1M970	yes	1	p3	(CAA)8	24	33059428	33059451	IG	GCTGCTCAGACCCAAATCTT	59.434	20	CGAGGAGCTGGTGAAGGTAG	60.005	20	138	33059394	33059531	GCTGCTCAGACCCAAATCTT	59.434	20	GTTTCGAGGAGCTGGTGAAG	59.989	20	142	33059394	33059535	GCTGCTCAGACCCAAATCTT	59.434	20	TGATAGGTCTCCCACCAAGC	60.073	20	275	33059394	33059668
B1M971	yes	1	c	(T)10gaactaatcaacgttttaagtcacggttttgcagcttcacggtaagatcctaggtacagctgttgtgaaacttaacggagggag(TA)6	106	33094571	33094676	IG	GGCCTTTAAGTAGAAAGTGGCA	59.793	22	CATTTGAAAAAGGGAGTGCAA	60.096	21	276	33094484	33094759	GGCCTTTAAGTAGAAAGTGGCA	59.793	22	TGAAAAAGGGAGTGCAAAAGA	59.847	21	272	33094484	33094755	GGCCTTTAAGTAGAAAGTGGCA	59.793	22	TTTGAAAAAGGGAGTGCAAAA	59.723	21	274	33094484	33094757
B1M972	yes	1	p1	(G)20	20	33106974	33106993	IG	AACATAGCAGGCGGTAGGTG	60.154	20	GGTCTGGGACCATTGTATCC	59.068	20	263	33106836	33107098	AACGACGAGGACGAGAACAT	59.727	20	GGTCTGGGACCATTGTATCC	59.068	20	278	33106821	33107098	AACATAGCAGGCGGTAGGTG	60.154	20	GGTCTGGGACCATTGTATCCT	60.067	21	263	33106836	33107098
B1M973	yes	1	p1	(G)20	20	33142504	33142523	IG	TCCTGGATCGATACACCACA	59.918	20	CCTCCTTCGGCTCTTCTTTT	59.955	20	149	33142441	33142589	TCCTGGATCGATACACCACA	59.918	20	TGGTGGCTCTTCTAGTTGGG	60.246	20	208	33142441	33142648	GAACCACAGACTGAAGGGGA	60.088	20	GGAGTGGTCTGTGCTGAGGT	60.315	20	272	33142290	33142561
B1M974	yes	1	p4	(ACGT)5	20	33165441	33165460	IG	TTGTGGCCATACAAAACGAA	59.969	20	CTGGAATGAATTCCGCTGTT	60.074	20	200	33165289	33165488	TTGTGGCCATACAAAACGAA	59.969	20	GCCATGAGCTTTCAAGGAAC	59.82	20	231	33165289	33165519	GAATCTTGTCGCGGTCATCT	60.226	20	CTGGAATGAATTCCGCTGTT	60.074	20	183	33165306	33165488
B1M975	yes	1	p3	(TGC)7	21	33183350	33183370	G	CATATTAGCGCTCCCCTGAG	59.823	20	CTCCTGCATGTCACCAACAC	60.162	20	274	33183141	33183414	CATATTAGCGCTCCCCTGAG	59.823	20	AGGCCCAACAAATCAACAAC	59.836	20	253	33183141	33183393	CATATTAGCGCTCCCCTGAG	59.823	20	ACAAGGCCCAACAAATCAAC	59.836	20	256	33183141	33183396
B1M976	yes	1	p1	(C)20	20	33265673	33265692	IG	TGAATTTTGCACGGTTTTGA	60.088	20	CTAACAAAAATCACGCCGGT	59.996	20	180	33265634	33265813	CCTCTTGAATTTTGCACGGT	60.11	20	CTAACAAAAATCACGCCGGT	59.996	20	185	33265629	33265813	TTGCACGGTTTTGACTTCAG	59.881	20	CTAACAAAAATCACGCCGGT	59.996	20	174	33265640	33265813
B1M977	no	1	p3	(CTT)23	69	33287896	33287964	IG	AATAGAGGCTTCACCCCTCC	59.536	20	AGACACGGTGTTTACCCAGG	59.884	20	256	33287842	33288097	CTTGTCTGTGCAACGTGCTT	60.096	20	TGTTTACCCAGGTTCGGAGT	59.449	20	276	33287814	33288089	CTTGTCTGTGCAACGTGCTT	60.096	20	GTGTTTACCCAGGTTCGGAG	59.449	20	277	33287814	33288090
B1M978	yes	1	c	(CG)7(CA)8	30	33331176	33331205	IG	CTAAAGGCATGCAAAGGGAG	59.839	20	TCCCCTAAGACAATGGCAGT	59.55	20	147	33331149	33331295	ACTAAAGGCATGCAAAGGGA	59.708	20	TCCCCTAAGACAATGGCAGT	59.55	20	148	33331148	33331295	CTAAAGGCATGCAAAGGGAG	59.839	20	TGGATGAATTCCCATGAAGC	60.812	20	185	33331149	33331333
B1M979	yes	1	p1	(C)21	21	33432341	33432361	IG	GAGTTCCGTCGCAGTAGCC	60.961	19	GTCGTCGTCGGAGTCTCCTC	62.38	20	278	33432219	33432496	AGAACCGAATCTCGAGTGCC	61.702	20	CGAGGAATCGTCGGAGTC	59.291	18	270	33432197	33432466	GAACCGAATCTCGAGTGCC	60.763	19	CGAGGAATCGTCGGAGTC	59.291	18	269	33432198	33432466
B1M980	yes	1	c	(T)10gcgaggaaaagacccacacacattacccgc(A)11	51	33452988	33453038	G	CCCTAGGGCATGATTGAAGA	60.029	20	AAGTGTCTCCAAAAGGCTGC	59.478	20	172	33452960	33453131	GACCCTAGGGCATGATTGAA	59.894	20	AAGTGTCTCCAAAAGGCTGC	59.478	20	174	33452958	33453131	TAGGGCATGATTGAAGACCC	59.894	20	AAGTGTCTCCAAAAGGCTGC	59.478	20	169	33452963	33453131
B1M981	no	1	p4	(GTTC)5	20	33475495	33475514	G	CTCTCGCCGGAGTAGATGTC	59.973	20	GACCTACAGGCTCAGGATCG	59.827	20	264	33475324	33475587	CGGAGTAGATGTCGAGGTCC	59.679	20	GACCTACAGGCTCAGGATCG	59.827	20	257	33475331	33475587	ACCAGCTCATGCTGTCAAAA	59.445	20	GACCTACAGGCTCAGGATCG	59.827	20	192	33475396	33475587
B1M982	yes	1	c	(TG)7ttacacgacaaaatgtttcgcacgacggcgtcgacagct(CG)7	67	33481363	33481429	IG	GAAACGTACATGGGGACACC	60.096	20	AAAAACAAACGGAATCACGC	59.982	20	182	33481286	33481467	GAAACGTACATGGGGACACC	60.096	20	AATCACGCAAAACCAGAACC	59.978	20	170	33481286	33481455	GAAACGTACATGGGGACACC	60.096	20	CTCCCAATCGAAAACCTGAA	60.044	20	262	33481286	33481547
B1M983	yes	1	c	(AG)7ctgcatagggagagatacc(AG)7	47	33536422	33536468	IG	ACCTCACCTCCCTCCTTTGT	59.968	20	AATCATGCGAGCTCCTCTGT	59.981	20	262	33536252	33536513	GAGGGAGGAGGTAGGACAGG	60.066	20	AATCATGCGAGCTCCTCTGT	59.981	20	184	33536330	33536513	CACCTCCCTCCTTTGTTTCA	60.081	20	AATCATGCGAGCTCCTCTGT	59.981	20	258	33536256	33536513
B1M984	yes	1	p3	(CCG)8	24	33591732	33591755	G	TCAGCTCCATACCCATAGCC	60.059	20	TAAAAAGGGCTGAGCCAAAG	59.469	20	193	33591704	33591896	ACCACCATAACCAGAGGCAG	59.989	20	CCGTAGTTCCTACCGCAGTG	60.7	20	235	33591583	33591817	AGGGTTACCAGCATACGCAC	60.022	20	CCGTAGTTCCTACCGCAGTG	60.7	20	217	33591601	33591817
B1M985	yes	1	c	(G)13agctggccctggggattggagggcggagcgagaagggaggacacaacagggaacgaggtggggggcgact(AG)6	95	33605319	33605413	IG	GATCCCTCCACGGGATTCT	61.22	19	CCCGCTAAATGGCTAACTGA	60.223	20	203	33605279	33605481	ATCCCTCCACGGGATTCTC	61.22	19	CCCGCTAAATGGCTAACTGA	60.223	20	202	33605280	33605481	GATCCCTCCACGGGATTCT	61.22	19	ACTCTACGGAGGAGGAAGGG	59.694	20	267	33605279	33605545
B1M986	yes	1	p1	(C)29	29	33625755	33625783	IG	TTGTGCAAAGATGCAGTGGT	60.31	20	GAGGCTAAACGTTCATTCGG	59.708	20	272	33625694	33625965	GTTGTGCAAAGATGCAGTGG	60.31	20	GAGGCTAAACGTTCATTCGG	59.708	20	273	33625693	33625965	GTAACTTACGGACATGGGGG	59.17	20	GAGGCTAAACGTTCATTCGG	59.708	20	237	33625729	33625965
B1M987	yes	1	c	(CCG)6ttgctgtgccatccggggtactgcaacttcccggcgctgccgccgttgctgtgcctgtgccatccggggtactacaacttcccgact(CCG)8	129	33712579	33712707	IG	GTCTCCGGGGTATGGTCCT	61.128	19	GGAAATCTCCTGCTCCTCCT	59.778	20	219	33712548	33712766	GTCTCCGGGGTATGGTCC	60.136	18	GGAAATCTCCTGCTCCTCCT	59.778	20	219	33712548	33712766	GTATGGTCCTGCGCGTTC	60.233	18	GGAAATCTCCTGCTCCTCCT	59.778	20	210	33712557	33712766
B1M988	yes	1	c	(T)10aaattccctgc(AT)8	37	33819260	33819296	IG	TGGAGAACCCCACTAACCTG	59.959	20	GAGACAAGCGGTGGACTACG	60.854	20	265	33819156	33819420	CTATCCACCCACCTCAGCAT	59.95	20	GAGACAAGCGGTGGACTACG	60.854	20	226	33819195	33819420	TGGAGAACCCCACTAACCTG	59.959	20	TGTGCCATTGTGAGACAAGC	60.885	20	276	33819156	33819431
B1M989	yes	1	p4	(TATT)5	20	33840490	33840509	IG	TAGCAACAGTAGCCCTTGCC	60.407	20	ACAGCGAGCCATTGATCTTT	59.843	20	177	33840464	33840640	TAGCAACAGTAGCCCTTGCC	60.407	20	TCTTTCTTGCATCGGGTTCT	59.813	20	162	33840464	33840625	TAGCAACAGTAGCCCTTGCC	60.407	20	TTTCTTGCATCGGGTTCTTT	59.685	20	160	33840464	33840623
B1M990	yes	1	p1	(C)21	21	33929827	33929847	IG	AATTTGATCCTACCGCCACA	60.331	20	ATCCTTATGCTCGTGGTTCG	60.096	20	174	33929804	33929977	AAAATTTGATCCTACCGCCA	59.411	20	ATCCTTATGCTCGTGGTTCG	60.096	20	176	33929802	33929977	CAAAATTTGATCCTACCGCC	59.411	20	ATCCTTATGCTCGTGGTTCG	60.096	20	177	33929801	33929977
B1M991	no	1	p2	(TA)26	52	33938158	33938209	IG	TTACCAATGCAAACAACCGA	59.969	20	GCTCAACTTTTGGATCGGAC	59.676	20	186	33938128	33938313	TTACCAATGCAAACAACCGA	59.969	20	ACACTAAAGCGTGTGTCGGA	59.365	20	211	33938128	33938338	TTACCAATGCAAACAACCGA	59.969	20	ATGGTCGCTCAACTTTTGGA	60.636	20	192	33938128	33938319
B1M992	no	1	c	(C)10t(C)11	22	33970225	33970246	IG	TTAGAGTGGTCAAAACCGGG	59.964	20	GGGCATTGAGTTCTGATGGT	59.934	20	214	33970101	33970314	TTAGAGTGGTCAAAACCGGG	59.964	20	AGGGCATTGAGTTCTGATGG	60.073	20	215	33970101	33970315	TCATCCTCGGGATGGTTTAG	59.887	20	GGGCATTGAGTTCTGATGGT	59.934	20	230	33970085	33970314
B1M993	yes	1	p2	(TC)12	24	33975406	33975429	IG	CCCGGGAAAAGAAAAATCTC	59.882	20	GAGGCGAATAGGTAGGGGAG	60.053	20	141	33975324	33975464	GCGTGATAATCGTACCGGAT	59.813	20	GAGGCGAATAGGTAGGGGAG	60.053	20	218	33975247	33975464	GGAAAAGAAAAATCTCGCCC	60.02	20	GTGGAGGAGAGAGAGAGGGG	60.336	20	174	33975328	33975501
B1M994	yes	1	p2	(AT)12	24	33988291	33988314	IG	ACATCCAACCATGTGCTACG	59.445	20	TGGCACAATCCACATGAACT	59.967	20	261	33988175	33988435	ATCACTCAAGCAAGGACCCA	60.656	20	TGGCACAATCCACATGAACT	59.967	20	236	33988200	33988435	ACATCCAACCATGTGCTACG	59.445	20	ACGCAAATTTATTGGGGACA	60.188	20	192	33988175	33988366
B1M995	no	1	c	(G)10c(G)17	28	34159571	34159598	IG	GAAAGGTCAGAAGCGTTGGA	60.375	20	ACCCCAATGGTAATGTGGAA	59.91	20	280	34159486	34159765	GAAAGGTCAGAAGCGTTGGA	60.375	20	CGGTTACGCCTTTCAGCTAC	59.904	20	224	34159486	34159709	GAAAGGTCAGAAGCGTTGGA	60.375	20	ACGGTTACGCCTTTCAGCTA	59.904	20	225	34159486	34159710
B1M996	no	1	p3	(GGA)9	27	34171984	34172010	IG	ACAGCTCGAACTCGATCCAC	60.418	20	CCAAGGCCCAATCTGAATTA	59.894	20	258	34171924	34172181	TCCGCTATTATCGGGATTTG	59.886	20	GTAGTGGGACGAGGAAGTGG	59.574	20	279	34171853	34172131	TCCGCTATTATCGGGATTTG	59.886	20	TGGTTCTCACCTCTTGAGCA	59.545	20	205	34171853	34172057
B1M997	yes	1	p3	(AGC)8	24	34194380	34194403	IG	AATACCCCCTCAACTCCACC	60.052	20	ATTTGTTTGCGACTTCTCGG	60.249	20	158	34194333	34194490	ATTGGCCATGCATTTCTTTC	59.907	20	ATTTGTTTGCGACTTCTCGG	60.249	20	201	34194290	34194490	CTCAACTCCACCCTCCTCTG	59.828	20	ATTTGTTTGCGACTTCTCGG	60.249	20	150	34194341	34194490
B1M998	no	1	p3	(AAG)10	30	34201055	34201084	IG	TGCTGATTGCAAACCTTCTG	59.988	20	AGTGCACATAGGGGGTTCAG	59.989	20	215	34201017	34201231	TGCTGATTGCAAACCTTCTG	59.988	20	GGCCAGGCATAATGAGACAT	59.923	20	137	34201017	34201153	CCCAAGATCAACAGCAAGGT	60.111	20	AGTGCACATAGGGGGTTCAG	59.989	20	268	34200964	34201231
B1M999	yes	1	c	(C)16(T)11	27	34331503	34331529	G	TTTCATTGGCCTAGCCTGTC	60.214	20	ACAAAGGGCTTCGACAAAAA	59.724	20	198	34331365	34331562	TTTCATTGGCCTAGCCTGTC	60.214	20	ATCACAAAGGGCTTCGACAA	60.636	20	201	34331365	34331565	TTTCATTGGCCTAGCCTGTC	60.214	20	CAAAGGGCTTCGACAAAAAT	59.202	20	197	34331365	34331561
B1M1000	yes	1	p6	(ATGGAT)5	30	34360712	34360741	IG	CATGGATACCTGGATACCCG	60.029	20	AAACTCGTGTAAACCCCACG	59.891	20	211	34360624	34360834	CATGGATACCTGGATACCCG	60.029	20	GCGCCAATTAATTAGGAACG	59.586	20	240	34360624	34360863	CATGGATACCTGGATACCCG	60.029	20	GGATGAGTCAGGATGGCAAC	60.484	20	163	34360624	34360786
B1M1001	yes	1	p5	(ATTTT)5	25	34375376	34375400	IG	ACGGGACAAACGAGATTCTG	60.111	20	GTGGGCAGCATTTCTTGAAT	60.081	20	207	34375319	34375525	ACGGGACAAACGAGATTCTG	60.111	20	TGGGCAGCATTTCTTGAATA	59.257	20	206	34375319	34375524	GCAAGTCATTTAAACGGGACA	59.989	21	GTGGGCAGCATTTCTTGAAT	60.081	20	220	34375306	34375525
B1M1002	yes	1	c	(GA)8(AGG)6	34	34416340	34416373	IG	GTGAATGGGATTTTGTTCGG	60.17	20	CACCCCTACCGATCTAGGGT	60.204	20	204	34416308	34416511	GTGAATGGGATTTTGTTCGG	60.17	20	CTACCGATCTAGGGTTTGCG	59.724	20	199	34416308	34416506	GTGAATGGGATTTTGTTCGG	60.17	20	CTAGGGTTTGCGCAGGAGTA	60.399	20	191	34416308	34416498
B1M1003	no	1	c	(T)10ggcacaacggtccagag(A)10	37	34537173	34537209	IG	GAGAGGTGAGAATTGGGCTG	59.803	20	TGATGAGCCCTTGTGTGAAA	60.24	20	199	34537150	34537348	CAGAGAGGTGAGAATTGGGC	59.803	20	TGATGAGCCCTTGTGTGAAA	60.24	20	201	34537148	34537348	GAAAGTGTGCTGGTCTGCTG	59.622	20	TGATGAGCCCTTGTGTGAAA	60.24	20	232	34537117	34537348
B1M1004	no	1	p3	(CTC)7	21	34619584	34619604	IG	CAAGTCACCCTCTAGCCGAG	60.005	20	CTTTTGGTGGCGGTGTAAGT	60.03	20	258	34619406	34619663	CACAATTACCTGGGTCGCTT	59.993	20	CTTTTGGTGGCGGTGTAAGT	60.03	20	168	34619496	34619663	CACAATTACCTGGGTCGCTT	59.993	20	ACTTCTGGACCCGATTTGTG	59.966	20	258	34619496	34619753
B1M1005	yes	1	p5	(AAAAC)5	25	34627199	34627223	IG	CGTTGGGACTTTCAGTTGGT	60.005	20	AAAGGAAAGTTGCTACTCGGTG	59.82	22	262	34627121	34627382	ACGTTGGGACTTTCAGTTGG	60.005	20	AAAGGAAAGTTGCTACTCGGTG	59.82	22	263	34627120	34627382	CGTTGGGACTTTCAGTTGGT	60.005	20	AAGGAAAGTTGCTACTCGGTG	58.523	21	261	34627121	34627381
B1M1006	yes	1	p3	(TGT)7	21	34635091	34635111	IG	ACAGAGAATGCCCTGTCGAT	59.685	20	TGACCGAAGCACAACAGAAG	60.025	20	211	34635027	34635237	AGGTGTGATGGTGAAGGGAG	59.962	20	CGTATGCACACCTCGTTGAG	60.324	20	225	34634917	34635141	AGGTGTGATGGTGAAGGGAG	59.962	20	TTGGAGTGAAGCTCGTTTCC	60.375	20	246	34634917	34635162
B1M1007	yes	1	p3	(ATT)26	78	34637291	34637368	IG	AAATGAGACGAGGTTGGACG	60.111	20	CTCGCGAATGAAATAAGGGA	60.167	20	228	34637176	34637403	TGTACCGGTGCAAAATGAGA	60.111	20	CTCGCGAATGAAATAAGGGA	60.167	20	240	34637164	34637403	GGTGCAAAATGAGACGAGGT	60.119	20	CTCGCGAATGAAATAAGGGA	60.167	20	234	34637170	34637403
B1M1008	yes	1	c	(TA)6(AT)6	24	34771053	34771076	IG	AACATGAAAATGCCCCTGAA	60.309	20	CAATGGGCAACCGAGATATT	59.784	20	224	34771005	34771228	GCCTCAATCCCTTTCTCCTT	59.651	20	CAATGGGCAACCGAGATATT	59.784	20	275	34770954	34771228	AACATGAAAATGCCCCTGAA	60.309	20	AACAATGGGCAACCGAGATA	60.331	20	226	34771005	34771230
B1M1009	yes	1	p3	(GAA)7	21	34840849	34840869	IG	TTCCGGGATAACACCGATTA	60.146	20	GATGAAGCCGGTGGAAAGTA	60.074	20	259	34840798	34841056	TTCCGGGATAACACCGATTA	60.146	20	CCAGGTGGCGCCTATAAGTA	60.11	20	139	34840798	34840936	CTGGAGGAGGAAGAAACGTG	59.837	20	CCAGGTGGCGCCTATAAGTA	60.11	20	257	34840680	34840936
B1M1010	yes	1	p1	(A)22	22	34920378	34920399	G	TAGGTGGGTATGATGGCACA	59.799	20	TCATTACTGCCACCGACAAA	60.111	20	212	34920331	34920542	TAGGTGGGTATGATGGCACA	59.799	20	CAAAGAATTGGGATCAGGGA	59.864	20	174	34920331	34920504	TAGGTGGGTATGATGGCACA	59.799	20	TCTCATTACTGCCACCGACA	60.263	20	214	34920331	34920544
B1M1011	yes	1	p3	(TGT)13	39	35004712	35004750	IG	ATCACTGCATGCTGCTTGTC	60.024	20	TCCATGTTGCTGCCATTTTA	60.073	20	221	35004689	35004909	GATCACTGCATGCTGCTTGT	60.024	20	TCCATGTTGCTGCCATTTTA	60.073	20	222	35004688	35004909	CGTGGCCATGTTCCTAGTTT	59.993	20	GCGCTTAGCAGTTAGCAACC	60.18	20	237	35004547	35004783
B1M1012	yes	1	p4	(TTAT)5	20	35258367	35258386	IG	GCTGAGGCCCATATACTCCA	60.059	20	AAAAATACTCCCTCCGTTCCA	59.822	21	240	35258267	35258506	GCTGAGGCCCATATACTCCA	60.059	20	TCCCTCCGTTCCATAATTCTT	59.785	21	232	35258267	35258498	CACCCCTTTGATTTTTCCAA	59.772	20	AAAAATACTCCCTCCGTTCCA	59.822	21	271	35258236	35258506
B1M1013	yes	1	p2	(TC)25	50	35295044	35295093	IG	ACTGAAGGAGCAACAGGCAT	59.874	20	GTGTCATCCATCACAGTCGG	59.962	20	159	35294967	35295125	ACTGAAGGAGCAACAGGCAT	59.874	20	TGTCATCCATCACAGTCGGT	59.962	20	158	35294967	35295124	ACTGAAGGAGCAACAGGCAT	59.874	20	CTCACCTCCATCGACTTCGT	60.261	20	222	35294967	35295188
B1M1014	yes	1	c	(GT)6gcgggggga(G)18	39	35306983	35307021	IG	GGAGCGAAGTGTCTTCAGGA	60.533	20	CCAACTCGTCTCACCACCTT	60.151	20	266	35306838	35307103	GGAGCGAAGTGTCTTCAGGA	60.533	20	AAATTCCCCAACTCGTCTCA	59.526	20	273	35306838	35307110	GGAGCGAAGTGTCTTCAGGA	60.533	20	CAAATTCCCCAACTCGTCTC	59.526	20	274	35306838	35307111
B1M1015	yes	1	c	(T)10cttctccccccctttccccctccctttgt(C)10gggggaaattcggagccccctccaccccctttaaatttttt(C)17	107	35374030	35374136	IG	AGCCCTCCCAAGGTTTAAGA	60.068	20	TGCTGCTGGTTTGAAAAGTG	60.027	20	204	35374007	35374210	TTCTAAAAGTCCCCCATCCC	60.124	20	TGCTGCTGGTTTGAAAAGTG	60.027	20	247	35373964	35374210	AGCCCTCCCAAGGTTTAAGA	60.068	20	GTGGGTACTTTGCTGCTGGT	60.179	20	214	35374007	35374220
B1M1016	yes	1	c	(C)14accccacacccacccacac(CA)7	47	35446277	35446323	IG	TTACACATTCGACGAGGCTG	59.864	20	GGTCAGATGAGAGCACGACA	59.988	20	210	35446156	35446365	ATGGTTACAGACAGCCAGCC	60.142	20	GGTCAGATGAGAGCACGACA	59.988	20	261	35446105	35446365	GGGGTTCCAGCGAAAATAAT	60.15	20	GGTCAGATGAGAGCACGACA	59.988	20	279	35446087	35446365
B1M1017	no	1	c	(TG)9(AG)10	38	35546142	35546179	G	TCATCTTGTGTGCGGCTTAG	60.011	20	TGCTTTTGCAGGTATTGTGG	59.729	20	266	35546004	35546269	TCATCTTGTGTGCGGCTTAG	60.011	20	GCGGGAAATAGACATTGCTC	59.674	20	221	35546004	35546224	GCCATCACCCACTTCTTCAT	59.934	20	GCGGGAAATAGACATTGCTC	59.674	20	237	35545988	35546224
B1M1018	yes	1	p3	(CCT)8	24	35637558	35637581	IG	CGTCTCATCCCTTGTTGTCC	60.51	20	TTTCCAACAAGTACTCCCCG	59.964	20	226	35637470	35637695	GTCTCATCCCTTGTTGTCCG	60.51	20	TTTCCAACAAGTACTCCCCG	59.964	20	225	35637471	35637695	GCGTCTCATCCCTTGTTGTC	60.667	20	TTTCCAACAAGTACTCCCCG	59.964	20	227	35637469	35637695
B1M1019	yes	1	p4	(AAGG)5	20	35662416	35662435	IG	TTAGCAGTCCTTTTGCTCCA	58.649	20	GTGTTGGTGCTATGCCCTTC	60.526	20	279	35662222	35662500	TCTTGTCAATCCGATCAATCA	59.064	21	CTTTGGTTGTGGTGTTGGTG	59.89	20	253	35662259	35662511	TTAGCAGTCCTTTTGCTCCA	58.649	20	CCCTTCCCTTATTTGGGTCT	59.28	20	265	35662222	35662486
B1M1020	yes	1	c	(AT)6(GT)17	46	35706327	35706372	IG	CTTCCCAATGAGAACATGACAA	59.971	22	GTCGATCAAGGCATTGGAGT	60.081	20	259	35706241	35706499	GAGCAAGAGCAACAGCTAGTCA	59.965	22	GTCGATCAAGGCATTGGAGT	60.081	20	207	35706293	35706499	TCCCAATGAGAACATGACAAA	58.961	21	GTCGATCAAGGCATTGGAGT	60.081	20	257	35706243	35706499
B1M1021	yes	1	p2	(TC)11	22	35746741	35746762	IG	AAGTTCGTTGTCGTCCCAAG	60.149	20	CTTTCCCGACGGATCTACAA	60.066	20	186	35746702	35746887	AAGTTCGTTGTCGTCCCAAG	60.149	20	TCCCGACGGATCTACAACTC	60.073	20	183	35746702	35746884	CGACAATCCCTTCCGATCTA	60.029	20	CATCGGTGATTGCTGTTCTG	60.263	20	227	35746586	35746812
B1M1022	yes	1	c	(A)13gatcgtctgtggtccttgttgtgaagaaatcagcaagacatgacatcttactacggcatc(T)10	83	35838983	35839065	IG	CTGTCTTTTGGGAGGCTGAG	59.982	20	GGGTGATTAGCCGTACTCCA	59.955	20	261	35838886	35839146	CTGTCTTTTGGGAGGCTGAG	59.982	20	TGGGTGATTAGCCGTACTCC	59.955	20	262	35838886	35839147	TCTTTTGGGAGGCTGAGAAA	59.926	20	GGGTGATTAGCCGTACTCCA	59.955	20	258	35838889	35839146
B1M1023	no	1	p2	(TC)11	22	35851244	35851265	IG	TGAATAATCCCGCAGACACA	60.073	20	TGGGTTCGTGTTCAAATCAA	59.941	20	157	35851220	35851376	TGAATAATCCCGCAGACACA	60.073	20	AAATCAAAGTGATGACCGGC	59.939	20	144	35851220	35851363	TGAATAATCCCGCAGACACA	60.073	20	CACCTTACCTGGGTTCGTGT	59.884	20	166	35851220	35851385
B1M1024	yes	1	p2	(AT)23	46	35858265	35858310	IG	AACTCCCTCCTCTCTGGCTC	59.952	20	GTGCACCCTTTGTCCTTCAT	59.973	20	267	35858133	35858399	AACTCCCTCCTCTCTGGCTC	59.952	20	ATCATTTCGTCTTCCCATGC	59.9	20	249	35858133	35858381	GCCGTCTAACTCCCTCCTCT	59.84	20	GTGCACCCTTTGTCCTTCAT	59.973	20	274	35858126	35858399
B1M1025	yes	1	c	(T)10cttttctttttgaacacaccctgctatcactagccttaaagtggagccaaaggcaaaaaagagccacaat(A)11	91	35861501	35861591	IG	ATGGAATTTCACTGCCAAGC	60.081	20	GCTTTCTTTTCCTGCCTGTG	59.993	20	253	35861414	35861666	ATGGAATTTCACTGCCAAGC	60.081	20	ATGGGACGCTTTCTTTTCCT	60.074	20	260	35861414	35861673	AGCCCTTCGTCCTGAAATCT	60.212	20	GCTTTCTTTTCCTGCCTGTG	59.993	20	189	35861478	35861666
B1M1026	yes	1	p2	(GA)19	38	35889031	35889068	IG	GGGAAAACGATTCAGTTCCA	59.91	20	ATCGCCTCCTCCTCTTTCTC	59.919	20	266	35888952	35889217	GGGAAAACGATTCAGTTCCA	59.91	20	TCCCAATCAAATTCCAAAGC	59.878	20	141	35888952	35889092	CCAAGAGATGTAGGCGCAAT	60.235	20	TCCCAATCAAATTCCAAAGC	59.878	20	202	35888891	35889092
B1M1027	yes	1	c	(GA)7gtgagagagagatagtttgggggttgagaagcccggcgcatgaccggtggagcttttcttcccttcggctgacagcac(T)11	103	35912173	35912275	IG	CGCCTCCCATCTCATCTAAT	59.105	20	GCTCCTTCCGTCCAACATAA	60.074	20	274	35912128	35912401	CGCCTCCCATCTCATCTAAT	59.105	20	ATCTTTTGTTGGAGCGAGGA	59.813	20	171	35912128	35912298	CGCCTCCCATCTCATCTAAT	59.105	20	TACTGCTCCTTCCGTCCAAC	60.255	20	278	35912128	35912405
B1M1028	yes	1	p3	(ATT)12	36	35998487	35998522	IG	ATTTGCCCCACAAATGGTTA	60.053	20	TGGTCCACAGTATTCAGGCA	60.112	20	280	35998427	35998706	ATTTGCCCCACAAATGGTTA	60.053	20	TTCGTGGTTCAACAACATGG	60.404	20	158	35998427	35998584	TAATTTGCCCCACAAATGGT	60.053	20	TTCGTGGTTCAACAACATGG	60.404	20	160	35998425	35998584
B1M1029	yes	1	p3	(GAA)9	27	36008036	36008062	IG	ATGCGTCTTGTTGGTCTCCT	59.727	20	CAAGTTCATGTCACGGATCG	60.112	20	193	36007912	36008104	GCGTCTTGTTGGTCTCCTCT	59.455	20	CAAGTTCATGTCACGGATCG	60.112	20	191	36007914	36008104	TATGATGCGGTACGGCTAGA	59.305	20	CAAGTTCATGTCACGGATCG	60.112	20	275	36007830	36008104
B1M1030	yes	1	c	(CT)7tccttttcaggtctgcccaccaacatctctctccttccccccacgaacagcggcagacgataaacaaaaccagaagtcagcg(C)17	113	36019437	36019549	IG	CTCCATAGTCAAGTGGGGGA	59.92	20	GGCCTAGGATCGAGTTCTCC	60.176	20	279	36019317	36019595	TCTCCATAGTCAAGTGGGGG	59.92	20	GGCCTAGGATCGAGTTCTCC	60.176	20	280	36019316	36019595	CCCCTCAAGAAAGAACACCA	60.081	20	GGCCTAGGATCGAGTTCTCC	60.176	20	245	36019351	36019595
B1M1031	yes	1	c	(CCG)5cccaattcgggcgagaaattgccggagctgcgctgccccgttcgccgagccgccaccgccttcatgatccctgcgacaccgtgaaa(C)14	115	36033157	36033271	IG	GCCCTGCACCTCAAGTTCT	60.402	19	TCGACGCTTGAACAGAGCTA	59.888	20	267	36033129	36033395	CTGCACCTCAAGTTCTGGC	59.561	19	TCGACGCTTGAACAGAGCTA	59.888	20	264	36033132	36033395	GCCCTGCACCTCAAGTTCT	60.402	19	TTGAGATGAACGATTCGACG	59.799	20	193	36033129	36033321
B1M1032	yes	1	p1	(G)20	20	36051467	36051486	IG	TTTCCTCTAGTGGCGCTGAT	59.978	20	GAAGGACTTGGCTTTTGTGC	59.859	20	142	36051374	36051515	GATTTCCTCTAGTGGCGCTG	59.978	20	GAAGGACTTGGCTTTTGTGC	59.859	20	144	36051372	36051515	GATTTCCTCTAGTGGCGCTG	59.978	20	CCAGTACTCCTATCGCTGGC	59.859	20	254	36051372	36051625
B1M1033	yes	1	p3	(CGG)8	24	36111354	36111377	G	GGACGAAGTAAAAAGCGCAG	60.018	20	GAGGACCTCATAGCGGGAG	59.77	19	189	36111240	36111428	GCTGCGTCCATTCCTTGTAT	60.103	20	GAGGACCTCATAGCGGGAG	59.77	19	170	36111259	36111428	GACGAAGTAAAAAGCGCAGC	60.159	20	GAGGACCTCATAGCGGGAG	59.77	19	188	36111241	36111428
B1M1034	yes	1	c	(AT)15ttt(TA)6	45	36250559	36250603	IG	GGTGCCTTCTGTCAGCTTTC	59.997	20	GATTCACTTCGGAACGGTGT	59.973	20	152	36250476	36250627	GGAGAATGAAAGACGCGAAG	59.955	20	GATTCACTTCGGAACGGTGT	59.973	20	247	36250381	36250627	TCACCGGGAGAATGAAAGAC	60.05	20	GATTCACTTCGGAACGGTGT	59.973	20	253	36250375	36250627
B1M1035	yes	1	c	(G)12cgaaattagagacttcacctatttttaagtgattttcaatgagctgattagtaacaattaaccaaaatgcaatttctttggggagcg(C)18	117	36543657	36543773	IG	GACATGAGGAGGGCGAGTTA	60.218	20	ACCACCAGTCATCGCTACAA	59.165	20	213	36543630	36543842	GACATGAGGAGGGCGAGTTA	60.218	20	GCTACCACCAGTCATCGCTA	58.903	20	216	36543630	36543845	GACATGAGGAGGGCGAGTTA	60.218	20	TAGCGCTACCACCAGTCATC	58.903	20	220	36543630	36543849
B1M1036	yes	1	c*	(TA)9(TATT)6*	40	36562554	36562593	IG	GAACCCTACTAAGGGGACGG	59.821	20	GGCTTGGTAGCAGTTGGAGT	59.357	20	265	36562415	36562679	GCAATGTGTTGCCTGTAGGA	59.722	20	GGCTTGGTAGCAGTTGGAGT	59.357	20	225	36562455	36562679	TGTTGCCTGTAGGAACGTGA	60.301	20	GGCTTGGTAGCAGTTGGAGT	59.357	20	219	36562461	36562679
B1M1037	no	1	c	(A)10ggggtaaaccggaccggcccggccaaaatgggccgaaccgacccagtccgaccgacccagaccgcccggtc(CG)6	93	36564278	36564370	IG	TTGGACCAATTTGGAGTTCA	58.947	20	TCCTTCGGGGAAGACGTAG	60.195	19	226	36564201	36564426	TTGGACCAATTTGGAGTTCA	58.947	20	GGTGGACCCCACCTGTTAG	60.222	19	198	36564201	36564398	TTTGTTTGGACCAATTTGGAG	59.825	21	TCCTTCGGGGAAGACGTAG	60.195	19	231	36564196	36564426
B1M1038	yes	1	p3	(CTC)10	30	36687096	36687125	IG	AAGTGTGATGAGGGGAGTGG	59.962	20	TGCGCGTGACAAAAAGTAAG	60.052	20	249	36686968	36687216	AAGTGTGATGAGGGGAGTGG	59.962	20	GTGCGCGTGACAAAAAGTAA	59.918	20	250	36686968	36687217	GGGAATAGTCCCACCTTGCT	60.328	20	CACGCAGGTATAGGTCGGTT	60.015	20	270	36686992	36687261
B1M1039	no	1	c	(GC)6gggcggctggtccggcagggcggcgcgcgcgcggtcgggcgcggttggactgggccggttcggcccaaaatggccgggccggtccatttgctccc(T)10	117	36725011	36725127	IG	CCCGAGGTAGGGGACGAC	62.829	18	TGGACCAATTTGTTGTTCAGA	59.01	21	241	36724958	36725198	CCCGAGGTAGGGGACGAC	62.829	18	TTTGGACCAATTTGTTGTTCA	58.903	21	243	36724958	36725200	CCCGAGGTAGGGGACGAC	62.829	18	TTTGGACCAATTTGTTGTTCAG	59.876	22	243	36724958	36725200
B1M1040	no	1	p3	(AAC)8	24	36800183	36800206	IG	GAGGAGGGTCAGGACAACAA	60.088	20	CATGTCCACTTGAGGTGGTG	59.997	20	153	36800095	36800247	CCCTGCTGACAACAACAATG	60.152	20	CATGTCCACTTGAGGTGGTG	59.997	20	172	36800076	36800247	GAGGAGGGTCAGGACAACAA	60.088	20	ACAGAACGGAGCCAATCATC	60.081	20	236	36800095	36800330
B1M1041	no	1	c	(A)11gaaaggaaag(A)16	37	37209836	37209872	IG	GTCCCTCGTCGAGTCCTACA	60.261	20	ACGCCCGTTTTACTGAACAC	60.037	20	269	37209691	37209959	CTACACCGAGTCCCTCTTCG	59.861	20	CAAACCCACCCGAAACTAAA	59.833	20	278	37209658	37209935	CTACACCGAGTCCCTCTTCG	59.861	20	GTCAAACCCACCCGAAACTA	59.83	20	280	37209658	37209937
B1M1042	no	1	p3	(TTG)7	21	37288531	37288551	IG	GCAAACCGCACTTTCTCTTC	60	20	CCAGACCCAATTCTTCCAGA	60.042	20	242	37288348	37288589	ACCGCACTTTCTCTTCCTCA	59.989	20	CCAGACCCAATTCTTCCAGA	60.042	20	238	37288352	37288589	CTCAGTGGAGCTGGAAAAGG	59.982	20	CCAGACCCAATTCTTCCAGA	60.042	20	160	37288430	37288589
B1M1043	no	1	c	(T)10c(T)11ggccttctgtgtggcttcttattcttttcta(T)11	64	37393497	37393560	IG	GTTGCTGGAGTCGACAAGAA	59.01	20	TGCAGCTTTCCGGTCTTAAC	60.386	20	231	37393374	37393604	TTGCTGGAGTCGACAAGAAC	59.01	20	TGCAGCTTTCCGGTCTTAAC	60.386	20	230	37393375	37393604	AGTTGCTGGAGTCGACAAGAA	60.043	21	TGCAGCTTTCCGGTCTTAAC	60.386	20	232	37393373	37393604
B1M1044	no	1	c	(T)12cgttttttgtttctttctttcttcc(T)10	47	37394025	37394071	IG	CAAACCCACCCGAAACTAAA	59.833	20	GTCCTACATCGAGTCGGGAA	60.073	20	262	37393960	37394221	GTCAAACCCACCCGAAACTA	59.83	20	GTCCTACATCGAGTCGGGAA	60.073	20	264	37393958	37394221	CTGAACACGAGTCAAACCCA	59.72	20	GTCCTACATCGAGTCGGGAA	60.073	20	274	37393948	37394221
B1M1045	no	1	p3	(AAC)7	21	37419310	37419330	IG	GAGGAGGGTCAGGACAACAA	60.088	20	CATGTCCACTTGAGGTGGTG	59.997	20	150	37419222	37419371	CCCTGCTGACAACAACAATG	60.152	20	CATGTCCACTTGAGGTGGTG	59.997	20	169	37419203	37419371	GAGGAGGGTCAGGACAACAA	60.088	20	ACAGAACGGAGCCAATCATC	60.081	20	233	37419222	37419454
B1M1046	yes	1	p2	(AT)15	30	37586138	37586167	IG	CGGGGATGTCTAAACAGGAA	59.926	20	CAGGTGGTATCGCAAGTTGA	59.716	20	147	37586050	37586196	CGGGGATGTCTAAACAGGAA	59.926	20	CGCCCGTTTCCAGTACTATC	59.592	20	166	37586050	37586215	GTGGTTGGGATCGGTGTAGT	59.703	20	CAGGTGGTATCGCAAGTTGA	59.716	20	195	37586002	37586196
B1M1047	yes	1	c*	(GTG)6(G)14*tggacatttcggtcaaacctttttcatgtccacggctccatagtagtatatgatgtagg(T)10	100	37594566	37594665	IG	AAGAGAAGGGGATGGAGGAA	60.008	20	CACAGTTATGAGGCCTGGGT	59.989	20	193	37594526	37594718	AAAGAGAAGGGGATGGAGGA	60.008	20	CACAGTTATGAGGCCTGGGT	59.989	20	194	37594525	37594718	AAAGAGAAGGGGATGGAGGA	60.008	20	AGGCCTGGGTATTCCTGAGT	59.957	20	184	37594525	37594708
B1M1048	yes	1	c	(AT)8gtatatctatatatatatgtgtgtgtgtatatatag(AC)8	68	37616565	37616632	IG	CTGCGGATCATTTCTGTACG	59.297	20	GCAGCCAAGGAAGTTCAAAT	59.316	20	250	37616451	37616700	CTGCGGATCATTTCTGTACG	59.297	20	AGCCAAGGAAGTTCAAATCG	59.312	20	248	37616451	37616698	CTGCGGATCATTTCTGTACG	59.297	20	CCGGTTCCTGTTTAGCTTGT	59.238	20	205	37616451	37616655
B1M1049	yes	1	c	(TA)8tctc(TG)6tatgtctatatgtctatgttgtctatgtatgtgtatgtgtgtgtgtatgtgtatgtgtgtgtatgtgtatatgtatatgtatatgtgtg(TA)16	153	37662706	37662858	IG	ACCCCTGGGAGTCAAATAGC	60.328	20	ATGAATCGGATCATCTTCCA	57.873	20	280	37662683	37662962	ACCCCTGGGAGTCAAATAGC	60.328	20	GAATCGGATCATCTTCCATAGG	59.761	22	278	37662683	37662960	ACCCCTGGGAGTCAAATAGC	60.328	20	TGAATCGGATCATCTTCCATAG	58.998	22	279	37662683	37662961
B1M1050	no	1	c	(ATAC)13(AT)6	64	37704199	37704262	IG	TCTTGCATTATTATTTGCGGG	59.941	21	TCGTTGATCGGTACACTGGA	60.112	20	262	37704123	37704384	TCTTGCATTATTATTTGCGGG	59.941	21	GCCTTGGAGAAGATCACCAG	59.803	20	229	37704123	37704351	TCTTGCATTATTATTTGCGGG	59.941	21	GAAGTGCTCCGATCGTTGAT	60.226	20	274	37704123	37704396
B1M1051	no	1	p2	(AT)12	24	37736389	37736412	IG	GACCCACGGTGACTTGTCTT	60.009	20	CACCAGGAGCGTGAAGAAAT	60.255	20	280	37736212	37736491	GACCCACGGTGACTTGTCTT	60.009	20	CACCAGGAGCGTGAAGAAATA	60.256	21	280	37736212	37736491	TCTTGCATTATTATTTGCGGG	59.941	21	GAAGTGCTCCGATCGTTGAT	60.226	20	250	37736301	37736550
B1M1052	no	1	c	(T)10cgtttttttttctttctttctttccttttttttctttcctttc(T)10	63	37814656	37814718	IG	CAAACCCACCCGAAACTAAA	59.833	20	CCTACACCGTGTCCCTCTTC	59.574	20	276	37814593	37814868	CAAACCCACCCGAAACTAAA	59.833	20	TCCTACACCGTGTCCCTCTT	59.574	20	277	37814593	37814869	GTCAAACCCACCCGAAACTA	59.83	20	CCTACACCGTGTCCCTCTTC	59.574	20	278	37814591	37814868
B1M1053	no	1	c	(A)10cg(A)10	22	37833026	37833047	IG	GTAATAGCTTTCAGCCGCGA	60.497	20	ACGCCCGTTTTACTGAACAC	60.037	20	259	37832876	37833134	TCCGGTACAATAAGGGTGCT	59.452	20	ACGCCCGTTTTACTGAACAC	60.037	20	232	37832903	37833134	TCCGGTACAATAAGGGTGCT	59.452	20	TTCCAAGAACGTCCAAATCC	59.91	20	271	37832903	37833173
B1M1054	no	1	c	(T)10ctttctttctttcctttttttttctttcctttc(T)10	53	37838012	37838064	IG	CAAACCCACCCGAAACTAAA	59.833	20	CTACACCGAGTCCCTCTTCG	59.861	20	279	37837936	37838214	ACGCCCGTTTTACTGAACAC	60.037	20	CCTACATCGAGTCGGCAAGT	60.277	20	280	37837912	37838191	CAAACCCACCCGAAACTAAA	59.833	20	CCTACATCGAGTCGGCAAGT	60.277	20	256	37837936	37838191
B1M1055	no	1	p3	(GTT)7	21	37879490	37879510	IG	CATGTCCACTTGAGGTGGTG	59.997	20	CCTGTGTTGTGGGGCTTAGT	60.028	20	258	37879456	37879713	CATGTCCACTTGAGGTGGTG	59.997	20	GAGGAGGGTCAGGACAACAA	60.088	20	141	37879456	37879596	CATGTCCACTTGAGGTGGTG	59.997	20	CCCTGCTGACAACAACAATG	60.152	20	160	37879456	37879615
B1M1056	no	1	c	(A)10cg(A)10	22	37931758	37931779	IG	CGAGTCCGAGTCCAATCAAG	60.791	20	ACGCCCGTTTTACTGAACAC	60.037	20	235	37931632	37931866	CGAGTCCGAGTCCAATCAAG	60.791	20	CAAACCCACCCGAAACTAAA	59.833	20	211	37931632	37931842	CGAGTCCGAGTCCAATCAAG	60.791	20	GTCAAACCCACCCGAAACTA	59.83	20	213	37931632	37931844
B1M1057	no	1	c	(A)10cg(A)10	22	37938854	37938875	IG	CGAGTCCGAGTCCAATCAAG	60.791	20	ACGCCCGTTTTACTGAACAC	60.037	20	235	37938728	37938962	CGAGTCCGAGTCCAATCAAG	60.791	20	CAAACCCACCCGAAACTAAA	59.833	20	211	37938728	37938938	CGAGTCCGAGTCCAATCAAG	60.791	20	GTCAAACCCACCCGAAACTA	59.83	20	213	37938728	37938940
B1M1058	no	1	p3	(GTT)8	24	37965245	37965268	IG	ACAGAACGGAGCCAATCATC	60.081	20	GAGGAGGGTCAGGACAACAA	60.088	20	236	37965119	37965354	AGAACGGAGCCAATCATCAG	60.218	20	GAGGAGGGTCAGGACAACAA	60.088	20	234	37965121	37965354	ACAGAACGGAGCCAATCATC	60.081	20	CGCCCTACTGACAACAACAA	59.758	20	257	37965119	37965375
B1M1059	no	1	c	(A)10g(A)11	22	37993301	37993322	IG	CCGCAAGTTCGAGTCTGAGT	60.589	20	ACGCCCGTTTTACTGAACAC	60.037	20	244	37993166	37993409	CCGCAAGTTCGAGTCTGAGT	60.589	20	CAAACCCACCCGAAACTAAA	59.833	20	220	37993166	37993385	CCGCAAGTTCGAGTCTGAGT	60.589	20	GTCAAACCCACCCGAAACTA	59.83	20	222	37993166	37993387
B1M1060	no	1	c	(T)10cgttttttttctctttccttttcttttctttcctttc(T)10	57	38001303	38001359	IG	CCTGGATATTTCCTGATGCG	60.427	20	GCAAGTTCAAGTCCGAGTCC	59.851	20	260	38001192	38001451	CCCTGGATATTTCCTGATGC	59.344	20	GCAAGTTCAAGTCCGAGTCC	59.851	20	261	38001191	38001451	GCCCTGGATATTTCCTGATG	59.344	20	GCAAGTTCAAGTCCGAGTCC	59.851	20	262	38001190	38001451
B1M1061	yes	1	p3	(TTG)10	30	38086346	38086375	IG	GCATGGAGTTGCAATGATGT	59.533	20	GCACACAGGGCAAAAAGAAT	60.118	20	238	38086290	38086527	GCATGGAGTTGCAATGATGT	59.533	20	ACACAGGGCAAAAAGAATGC	60.118	20	236	38086290	38086525	GCATGGAGTTGCAATGATGT	59.533	20	ATGCTGCAAACGTTCCTTCT	59.882	20	220	38086290	38086509
B1M1062	no	1	c	(A)10ggaaagaaag(A)10	30	38109428	38109457	IG	AGTTTTCAACCGCAAGTTCG	60.284	20	ACGCCCGTTTTACTGAACAC	60.037	20	254	38109302	38109555	AGTTTTCAACCGCAAGTTCG	60.284	20	CAAACCCACCCGAAAGTAAA	59.833	20	230	38109302	38109531	AGTTTTCAACCGCAAGTTCG	60.284	20	GTCAAACCCACCCGAAAGTA	59.83	20	232	38109302	38109533
B1M1063	no	1	c	(T)10cttttttttggccttctgtttggcttcttattcttttctttttttttc(T)10	68	38113380	38113447	IG	GTTGCTGGAGTCGACAAGAA	59.01	20	TGCAGCTTTCCGGTCTTAAC	60.386	20	235	38113257	38113491	TTGCTGGAGTCGACAAGAAC	59.01	20	TGCAGCTTTCCGGTCTTAAC	60.386	20	234	38113258	38113491	AGTTGCTGGAGTCGACAAGAA	60.043	21	TGCAGCTTTCCGGTCTTAAC	60.386	20	236	38113256	38113491
B1M1064	no	1	c	(T)10cgttttttttctttctttcttccttttttttctttcccttc(T)10	61	38199661	38199721	IG	CAAACCCACCCGAAACTAAA	59.833	20	GTCCTACATCGAGTCGGGAA	60.073	20	257	38199596	38199852	GTCAAACCCACCCGAAACTA	59.83	20	GTCCTACATCGAGTCGGGAA	60.073	20	259	38199594	38199852	CAAACCCACCCGAAACTAAA	59.833	20	TCCTACATCGAGTCGGGAAG	60.21	20	256	38199596	38199851
B1M1065	no	1	p4	(GAAA)5	20	38236020	38236039	IG	CGAGTCCGAGTCCAATCAAT	60.073	20	CAAACCCACCCGAAACTCTA	59.964	20	206	38235912	38236117	CTACACCGAGTCCCTCTTCG	59.861	20	CAAACCCACCCGAAACTCTA	59.964	20	270	38235848	38236117	TCGAGTCCTACACCGAGTCC	60.261	20	CAAACCCACCCGAAACTCTA	59.964	20	277	38235841	38236117
B1M1066	no	1	p3	(CTC)8	24	38268713	38268736	IG	GGGATTATTCCCACCTTGCT	60.152	20	GACATCTAGGGTTGTGGCGT	59.997	20	242	38268609	38268850	GGGATTATTCCCACCTTGCT	60.152	20	GGCGTGACATCTAGGGTTGT	59.997	20	247	38268609	38268855	GTGAGCAAGAGAAATCCCCA	60.195	20	GACATCTAGGGTTGTGGCGT	59.997	20	165	38268686	38268850
B1M1067	no	1	c	(CT)6cgctttaattttgctcgaatgagctcc(CT)7	53	38283633	38283685	IG	CTTCTCCTTCCGCTTCCTCT	60.088	20	AACCCTAGAGCTAACCCCCA	59.955	20	245	38283502	38283746	TTCCTCTCCCTTCTTCCTCC	59.749	20	AACCCTAGAGCTAACCCCCA	59.955	20	232	38283515	38283746	CTTCTCCTTCCGCTTCCTCT	60.088	20	ACCCTAGAGCTAACCCCCAG	59.593	20	244	38283502	38283745
B1M1068	yes	1	c	(C)16(TC)6	28	38411933	38411960	IG	CAGCCTTCTCCCCTTCTTCT	59.95	20	GAGGCGGTGCAGGAAGAG	62.11	18	222	38411859	38412080	TCTTCTTCATTCACCCAGGC	60.195	20	GTGCAGGAAGAGGCGGAG	62.11	18	202	38411873	38412074	CCTTCTCCCCTTCTTCTTCATT	60.069	22	GAGGCGGTGCAGGAAGAG	62.11	18	219	38411862	38412080
B1M1069	yes	1	c	(C)13tcctgcttatgtcgatagaaagttgtggcatgcatacgaaa(C)11	65	38559874	38559938	IG	GCTGAGGTATTGAACCTGGC	59.7	20	GCTGGTCTATAGGCGACCAA	60.235	20	177	38559813	38559989	GCTGAGGTATTGAACCTGGC	59.7	20	TGGTCTATAGGCGACCAAGC	60.235	20	175	38559813	38559987	TTGCTGAGGTATTGAACCTGG	60.118	21	TGGTCTATAGGCGACCAAGC	60.235	20	177	38559811	38559987
B1M1070	yes	1	c	(G)31acc(T)10	44	38591463	38591506	IG	AAAGGGTTGTTGGCGAGAC	60.104	19	ACCAGAATGTTCATGCCCTC	59.934	20	247	38591403	38591649	AAAGGGTTGTTGGCGAGAC	60.104	19	GAATGTTCATGCCCTCGACT	60.081	20	243	38591403	38591645	AAAGGGTTGTTGGCGAGAC	60.104	19	AGAATGTTCATGCCCTCGAC	60.081	20	244	38591403	38591646
B1M1071	yes	1	p2	(TA)10	20	38644636	38644655	G	AGCGTTTCTTGTTTGGTTCG	60.284	20	TGTTTCAAAAAGATGAGGGCA	60.602	21	195	38644490	38644684	AGCGTTTCTTGTTTGGTTCG	60.284	20	TTTCAAAAAGATGAGGGCAA	58.334	20	193	38644490	38644682	ATGTGTTGTTGCTGATTGGC	59.577	20	TGTTTCAAAAAGATGAGGGCA	60.602	21	127	38644558	38644684
B1M1072	no	1	p3	(TTC)22	66	38672630	38672695	IG	CTTCCAATTCATCCACCACC	60.173	20	AGCCCATGCAAAGAGAAGAA	59.955	20	270	38672509	38672778	CTTCCAATTCATCCACCACC	60.173	20	AAGCCCATGCAAAGAGAAGA	59.955	20	271	38672509	38672779	CCACTTCCAATTCATCCACC	60.173	20	AAGCCCATGCAAAGAGAAGA	59.955	20	274	38672506	38672779
B1M1073	yes	1	c	(A)10ttggagtgcttcgcgtggcaggaagcgaaggagg(GA)6	56	38749820	38749875	IG	AAGTTTTCTTTTTGCCCGTG	59.244	20	GCTCAGGAGGAGCTTGAAGA	59.827	20	248	38749657	38749904	TCACCGTCGATGATGGATCT	61.474	20	CTCTCTCCCATCTCTCGTGC	60.096	20	218	38749780	38749997	AAGTTTTCTTTTTGCCCGTG	59.244	20	GGAGGAGCTTGAAGAAGACG	59.162	20	243	38749657	38749899
B1M1074	yes	1	c	(C)14(A)11	25	38788826	38788850	IG	TCATAACCCATTAGTCCGGG	59.64	20	TGCCGAAACTTGTTGAGCTA	59.609	20	188	38788789	38788976	TCATAACCCATTAGTCCGGG	59.64	20	TGGTATGCCGAAACTTGTTG	59.585	20	193	38788789	38788981	TCATAACCCATTAGTCCGGG	59.64	20	TATGCCGAAACTTGTTGAGC	58.92	20	190	38788789	38788978
B1M1075	yes	1	c	(C)12tcctctttacggtcccggcatcccccgagctcatgcagtgcctcgccccttccaccctatcccata(C)13	91	38852590	38852680	IG	AAGTTCAAGCAAAACCGTGG	60.147	20	AAGAGGAAGTGCAGTGGGTG	60.298	20	276	38852541	38852816	AAGTTCAAGCAAAACCGTGG	60.147	20	GAAGAGGAAGTGCAGTGGGT	59.305	20	277	38852541	38852817	CAAGTTCAAGCAAAACCGTG	59.362	20	AAGAGGAAGTGCAGTGGGTG	60.298	20	277	38852540	38852816
B1M1076	yes	1	p2	(CT)15	30	39182295	39182324	IG	AATTCTCCCTCCTCTCCTGC	59.778	20	ATCTATGGGGGTCGTGTGAG	59.803	20	235	39182256	39182490	CCTGAAGACACCAGTTTGGG	60.536	20	AGAGGAGAGGAGAGATCGGG	59.906	20	279	39182126	39182404	CCCTGAAGACACCAGTTTGG	60.536	20	AGAGGAGAGGAGAGATCGGG	59.906	20	280	39182125	39182404
B1M1077	no	1	c	(GC)6ggaccgggcggtctggaccggtcgggcgcggtcggactgggccggttcggcccattttggccgggccggtccggtttacccc(T)10	104	39195315	39195418	IG	ACCCCACCTGTCAACGACT	60.428	19	TTTCGGGAATTTATTTGGACC	60.009	21	215	39195291	39195505	ACCCCACCTGTCAACGACT	60.428	19	TTGGACCAATTTGGAGTTCA	58.947	20	201	39195291	39195491	ACCCCACCTGTCAACGACT	60.428	19	TTCGGGAATTTATTTGGACC	58.737	20	214	39195291	39195504
B1M1078	no	1	c	(A)10gggggtaaaccggaccggcccggccaaaatgggccgaaccggcccagtctgaccgcgcccgaccggtcccgaccgcccggtc(CG)6	104	39203082	39203185	IG	TTGGACCAATTTGGAGTTCA	58.947	20	GCTTTCCTTCGGGGAAGAC	61.091	19	238	39203005	39203242	TTGGACCAATTTGGAGTTCA	58.947	20	CAGCTGACAGGTGGACCC	60.252	18	218	39203005	39203222	TTGGACCAATTTGGAGTTCA	58.947	20	GCTTTCCTTCGGGGAAGA	60.272	18	238	39203005	39203242
B1M1079	yes	1	c	(CCT)6ccgtccgcagagccaacagcgtccccggcggacgaca(CGC)5	70	39302815	39302884	IG	AAACCGCCATCTCCATTAAG	59.043	20	TTCTTGTCGTATCCACTGCG	59.864	20	203	39302784	39302986	CAAACCGCCATCTCCATTA	59.484	19	TTCTTGTCGTATCCACTGCG	59.864	20	204	39302783	39302986	AAACCGCCATCTCCATTAAG	59.043	20	CTTGTCGTATCCACTGCGG	60.271	19	201	39302784	39302984
B1M1080	yes	1	c	(A)10gatagagaagctccaaaatctcac(A)11	45	39305040	39305084	IG	ACCACTCTTTTGGACGGAGA	59.697	20	TGGACGGTGATGTTTTCGTA	59.964	20	190	39304949	39305138	ACCACTCTTTTGGACGGAGA	59.697	20	GGTATGTTTGAGTTGGCCGT	59.859	20	279	39304949	39305227	ACCACTCTTTTGGACGGAGA	59.697	20	AAAACAGTGGCCACCAAATC	59.836	20	167	39304949	39305115
B1M1081	yes	1	p2	(CT)13	26	39359294	39359319	IG	AACTTGACCTGACCGTGGAG	60.151	20	ATGGGGAGGAGAGGAGAGAG	59.76	20	191	39359210	39359400	AACTTGACCTGACCGTGGAG	60.151	20	TGCACCAGATCGGTAGGAAT	60.483	20	224	39359210	39359433	AACTTGACCTGACCGTGGAG	60.151	20	GCACCAGATCGGTAGGAATC	59.513	20	223	39359210	39359432
B1M1082	yes	1	p3	(CGG)7	21	39369297	39369317	IG	GTCGAGACCCAATCCAACAG	60.51	20	CCTTCTCCTCCAACCAGTCC	61.021	20	277	39369231	39369507	GTCGAGACCCAATCCAACAG	60.51	20	CCCTTCTCCTCCAACCAGTC	61.021	20	278	39369231	39369508	GAGACCCAATCCAACAGCAG	60.656	20	CCTTCTCCTCCAACCAGTCC	61.021	20	274	39369234	39369507
B1M1083	yes	1	c	(TA)11(TG)16	54	39386201	39386254	IG	AAACGTTTCGCTGTCAAAAA	58.464	20	GAGGCCAGATGGTTTTATCG	59.528	20	258	39386108	39386365	AAACGTTTCGCTGTCAAAAA	58.464	20	GGCCAGATGGTTTTATCGGT	61.072	20	256	39386108	39386363	AAACGTTTCGCTGTCAAAAA	58.464	20	AGGCCAGATGGTTTTATCGG	61.191	20	257	39386108	39386364
B1M1084	yes	1	c	(GA)6gc(GA)8	30	39391934	39391963	IG	TACCGACGGTCACACAAAAA	60.004	20	TGCATGGAATTAACAGCTCG	59.833	20	260	39391728	39391987	TTTCCGACCACCAGTTCAAT	60.353	20	TCCATTGACAATCAAGCCAA	60.049	20	280	39391830	39392109	CCACCAGTTCAATGACTCCC	60.363	20	TCCATTGACAATCAAGCCAA	60.049	20	273	39391837	39392109
B1M1085	yes	1	p3	(GTT)9	27	39505666	39505692	G	TTTGGTAGGGCAAGTTTTGG	59.968	20	AGAAGGCTCAGTTGATTCCG	59.43	20	188	39505569	39505756	TTTGGTAGGGCAAGTTTTGG	59.968	20	CCGTTCGGGCTCTTTTAACT	60.603	20	171	39505569	39505739	GGCACAAACCAAACATACCC	60.096	20	AGAAGGCTCAGTTGATTCCG	59.43	20	170	39505587	39505756
B1M1086	yes	1	p1	(C)31	31	39508091	39508121	IG	TGGAGCTTGCCCATTTTATT	59.547	20	AGTTGGTGAACAGTCCGACA	59.152	20	152	39508063	39508214	ATTGGAGCTTGCCCATTTTA	59.547	20	AGTTGGTGAACAGTCCGACA	59.152	20	154	39508061	39508214	TTGGAGCTTGCCCATTTTAT	59.547	20	AGTTGGTGAACAGTCCGACA	59.152	20	153	39508062	39508214
B1M1087	yes	1	p2	(AC)12	24	39524215	39524238	IG	ACCGTACAAAGCAAACCCTG	60.03	20	GTTGCCTGACCCACTAGAGC	59.874	20	147	39524170	39524316	ATAATCCCGCCATGCTAGTG	59.945	20	GTTGCCTGACCCACTAGAGC	59.874	20	254	39524063	39524316	ACCGTACAAAGCAAACCCTG	60.03	20	GCGTGGGGATTGTTGTAATC	60.199	20	249	39524170	39524418
B1M1088	yes	1	c	(AT)6acatatacacatatatatatacacacatatacatatatacatatacacacatatacatatatacatatacacac(AT)6acatatacacac(AT)9	128	39631705	39631832	IG	AGGCCTTGCCACCATATACA	60.352	20	CGGGTGCAGAATATTGGAGT	59.955	20	213	39631661	39631873	AGGCCTTGCCACCATATACA	60.352	20	TTAATGTGCTTCGCTTGGTG	59.872	20	277	39631661	39631937	TTTTAGGCCTTGCCACCATA	60.448	20	CGGGTGCAGAATATTGGAGT	59.955	20	217	39631657	39631873
B1M1089	yes	1	p2	(TA)13	26	39715911	39715936	G	ACAAAGGTCCTCACAAACGG	60.005	20	CGTCCGGATCAATCATAACC	60.155	20	254	39715746	39715999	TGGTACTGTCTGTGCGCTTC	60.056	20	CGTCCGGATCAATCATAACC	60.155	20	277	39715723	39715999	GGGACAAAGGTCCTCACAAA	59.943	20	CGTCCGGATCAATCATAACC	60.155	20	257	39715743	39715999
B1M1090	yes	1	c	(G)21ca(G)10	33	39959398	39959430	G	CGCTGCAATCATAACAGAGC	59.596	20	ACCAGCACAAATTTGAACGA	59.174	20	124	39959335	39959458	CATAACAGAGCACCCTGTCG	59.314	20	ACCAGCACAAATTTGAACGA	59.174	20	115	39959344	39959458	AGCACCCTGTCGTCAGGTAA	60.711	20	ACCAGCACAAATTTGAACGA	59.174	20	107	39959352	39959458
B1M1091	yes	1	c	(CGCC)5ggccagctaggaagcggcggagaccgggaacttcttccttcatcctcgagctcctgcgatatgggcgcgactggcacgct(GGC)7	121	39972583	39972703	IG	GGAAAGGCAAGCAAGTAGCA	60.523	20	CGACCTTCTCCTCCTCCTCT	59.945	20	270	39972459	39972728	GGAAAGGCAAGCAAGTAGCA	60.523	20	CTCGACCTTCTCCTCCTCCT	59.945	20	272	39972459	39972730	GGAAGGAAAGGCAAGCAAGT	60.743	20	CGACCTTCTCCTCCTCCTCT	59.945	20	274	39972455	39972728
B1M1092	yes	1	p2	(CT)14	28	40047120	40047147	IG	CACAGGCAAGGTAAACAGCA	59.904	20	CTTTTCCGAATTCCCACTCA	60.044	20	252	40047089	40047340	CACAGGCAAGGTAAACAGCA	59.904	20	AATGTGATCGGTGCCTTTTC	59.939	20	266	40047089	40047354	TGGAAGACATCACAGGCAAG	59.831	20	CTTTTCCGAATTCCCACTCA	60.044	20	262	40047079	40047340
B1M1093	yes	1	p2	(AG)17	34	40105160	40105193	G	ACACACCCCTCAAATAGGCA	60.375	20	ACCATCGCTTCATCAAAACC	59.939	20	158	40105116	40105273	ACACACCCCTCAAATAGGCA	60.375	20	CCATCGCTTCATCAAAACCT	60.074	20	157	40105116	40105272	ACACACCCCTCAAATAGGCA	60.375	20	ATCGCTTCATCAAAACCTGG	60.074	20	155	40105116	40105270
B1M1094	no	1	c	(A)10tagaaaagaataagaagccaaacaaaaggccacaaaaag(A)10	59	40148466	40148524	IG	TGCAGCTTTCCGGTCTTAAC	60.386	20	AGTCCTAGGTGCTGGAGTCG	59.474	20	233	40148420	40148652	CTTTTGCGTGAGTTTCTGGG	60.796	20	AGTCCTAGGTGCTGGAGTCG	59.474	20	211	40148442	40148652	TGCAGCTTTCCGGTCTTAAC	60.386	20	TAGGTGCTGGAGTCGACAAG	59.034	20	228	40148420	40148647
B1M1095	no	1	p3	(ACA)11	33	40168219	40168251	IG	ATGCCACCACTATGCAACAA	59.995	20	CTCAGTGCAGCCCACAGTTA	60.049	20	263	40168140	40168402	AATGCCACCACTATGCAACA	59.995	20	CTCAGTGCAGCCCACAGTTA	60.049	20	264	40168139	40168402	CAATGCCACCACTATGCAAC	59.995	20	CTCAGTGCAGCCCACAGTTA	60.049	20	265	40168138	40168402
B1M1096	no	1	c	(A)10gaagggaaag(A)10	30	40223682	40223711	IG	GTCCCTCGTCGAGTCCTACA	60.261	20	CAAACCCACCCGAAACTAAA	59.833	20	270	40223537	40223806	GTCCCTCGTCGAGTCCTACA	60.261	20	GTCAAACCCACCCGAAACTA	59.83	20	272	40223537	40223808	TCCCTCGTCGAGTCCTACAT	59.679	20	CAAACCCACCCGAAACTAAA	59.833	20	269	40223538	40223806
B1M1097	no	1	p4	(TATT)5	20	40269816	40269835	G	ATCCAAATGGAGAGTGTCGC	60.081	20	CATACACCTGCGATTCATGG	59.948	20	261	40269632	40269892	ATCCAAATGGAGAGTGTCGC	60.081	20	TGCGATTCATGGTTACCAAA	59.93	20	253	40269632	40269884	CGGGAGATCGTAAAAATCCA	59.894	20	CATACACCTGCGATTCATGG	59.948	20	276	40269617	40269892
B1M1098	yes	1	p3	(TAT)10	30	40270239	40270268	IG	ACAAAGATGAAAGCGCGTG	60.003	19	AAGGTTCGATTTCAACCATCTC	59.465	22	274	40270131	40270404	TGGTGAAGAAAGGGGATCAG	60.042	20	AAAAATCACGAACAACACCATT	58.403	22	263	40270031	40270293	CAAGTGGTGAAGAAAGGGGA	60.081	20	AAAAATCACGAACAACACCATT	58.403	22	267	40270027	40270293
B1M1099	yes	1	p2	(CT)10	20	40275434	40275453	IG	GGAAATCAAATCGGCAGAAA	60.016	20	CCTAATGAGAAGGGGCATGA	60.029	20	185	40275362	40275546	ACAGATGAAGAAGCCTCGGA	59.95	20	CCTAATGAGAAGGGGCATGA	60.029	20	241	40275306	40275546	CGGGGTAACAAGGAAATCAA	59.795	20	CCTAATGAGAAGGGGCATGA	60.029	20	196	40275351	40275546
B1M1100	no	1	p1	(C)22	22	40314956	40314977	IG	TTCCGGATTTTAGCAAGTCG	60.202	20	TCCTCCATTACTGTCCTCGG	60.065	20	231	40314783	40315013	TTCCGGATTTTAGCAAGTCG	60.202	20	CGGTGGAGTTTCCTCCATTA	59.926	20	241	40314783	40315023	CGGATTTTAGCAAGTCGCAT	60.23	20	TCCTCCATTACTGTCCTCGG	60.065	20	228	40314786	40315013
B1M1101	yes	1	p2	(TA)18	36	40438028	40438063	IG	TACCATCACCACCAACTCCA	59.806	20	AATGTGGCAATCAACTCGGT	60.384	20	209	40437994	40438202	ACCGTACCATCACCACCAAC	60.555	20	AATGTGGCAATCAACTCGGT	60.384	20	213	40437990	40438202	TACCATCACCACCAACTCCA	59.806	20	TTGAGGAGAAAATGTGGCAA	59.247	20	219	40437994	40438212
B1M1102	yes	1	c	(GCA)7a(AAC)6	40	40458585	40458624	G	TGAGATTAGTGCAGCCAACG	60.011	20	GATCTCCGTGTTCGACCTGT	60.12	20	237	40458481	40458717	TGAGATTAGTGCAGCCAACG	60.011	20	GCTCAAGTGGATCTCCGTGT	60.269	20	246	40458481	40458726	CACCAAGAGTGGATGCTTGA	59.831	20	GATCTCCGTGTTCGACCTGT	60.12	20	254	40458464	40458717
B1M1103	yes	1	c	(ATAC)9(AT)7	50	40469510	40469559	G	GCTCAATGCGTGAGTCACAT	59.87	20	TTGCAGTGGTCATCTCTTCG	59.984	20	173	40469437	40469609	AACAGAGGAGCTCAATGCGT	60.02	20	GCTCTACATGTGGGGCAAGT	60.142	20	267	40469428	40469694	ATGAACGCTTTCCAGATGCT	59.843	20	TTGCAGTGGTCATCTCTTCG	59.984	20	204	40469406	40469609
B1M1104	yes	1	c	(GT)6gggggt(G)12	30	40491462	40491491	IG	TAGCGCAGATGGTGCTAATG	59.999	20	TGCCTGCAAACAATTGAAGA	60.379	20	260	40491316	40491575	TAGCGCAGATGGTGCTAATG	59.999	20	TCTGCCTGCAAACAATTGAA	60.379	20	262	40491316	40491577	TGGTGCTAATGGACCAATCA	59.924	20	TGCCTGCAAACAATTGAAGA	60.379	20	251	40491325	40491575
B1M1105	yes	1	c	(GT)7gcgtgtggaagctgtgaggtt(G)10	45	40502674	40502718	IG	ACGTACCTATTGGGAACCCC	59.94	20	CTGCGTTGAGGCATACTGAA	60.011	20	246	40502574	40502819	ACGTACCTATTGGGAACCCC	59.94	20	GCGTTGAGGCATACTGAACA	59.871	20	244	40502574	40502817	GCTTCAGAACGGATTTTTGG	59.685	20	CTGCGTTGAGGCATACTGAA	60.011	20	199	40502621	40502819
B1M1106	no	1	c	(T)10ctttctttctttcc(T)10	34	40516820	40516853	IG	CAAACCCACCCGAAACTAAA	59.833	20	CTACACCGAGTCCCTCTTCG	59.861	20	268	40516755	40517022	GTCAAACCCACCCGAAACTA	59.83	20	CTACACCGAGTCCCTCTTCG	59.861	20	270	40516753	40517022	ACGCCCGTTTTACTGAACAC	60.037	20	CGAGTCCGAGTCCAATAAGG	59.688	20	228	40516731	40516958
B1M1107	no	1	p3	(GAA)12	36	40609837	40609872	IG	ACGTGACTTGAAACACGCAC	59.801	20	AGAGGGGGTGCACTTAGACA	59.721	20	149	40609761	40609909	GAGGGAGGACGTGACTTGAA	60.238	20	AGAGGGGGTGCACTTAGACA	59.721	20	157	40609753	40609909	AGGGAGGACGTGACTTGAAA	59.697	20	AGAGGGGGTGCACTTAGACA	59.721	20	156	40609754	40609909
B1M1108	yes	1	p1	(C)25	25	40651604	40651628	IG	TACCGGGAGTTCAGGATGAT	59.361	20	CCGTGACTGCATTCTTCCTT	60.255	20	277	40651386	40651662	AACCATGATTGCGACTGAAA	59.127	20	CTTTGTGTCGGTTTCGGATT	59.971	20	214	40651548	40651761	AACCATGATTGCGACTGAAA	59.127	20	TGTCGGATGAAGAATGTCCA	60.048	20	173	40651548	40651720
B1M1109	no	1	c	(CA)6g(AT)10	33	40711765	40711797	IG	GCTTGTGATGTGAATGCGTC	60.281	20	GCCGGCATAGGGTATTTTT	58.912	19	167	40711698	40711864	AATGCGTCGATGATTTTGTG	59.548	20	GCCGGCATAGGGTATTTTT	58.912	19	155	40711710	40711864	CGTCGATGATTTTGTGTGGA	60.517	20	GCCGGCATAGGGTATTTTT	58.912	19	151	40711714	40711864
B1M1110	no	1	p3	(CTC)7	21	40734827	40734847	IG	GTTGAAGGGGAGTTTCACCA	59.943	20	AAGATCTGAGGCAACGCAGT	60.02	20	234	40734735	40734968	TTGAAGGGGAGTTTCACCAC	59.943	20	AAGATCTGAGGCAACGCAGT	60.02	20	233	40734736	40734968	TTGAAGGGGAGTTTCACCAC	59.943	20	CAGCCACTCAGTCCTGTTCA	60.022	20	177	40734736	40734912
B1M1111	no	1	p3	(CGC)8	24	40740532	40740555	IG	ATCTTCTCCCTCATCTCCGC	60.703	20	GTGCTTTATAGGGCTCGGG	59.677	19	280	40740435	40740714	CATCTTCTCCCTCATCTCCG	59.755	20	GCTTTATAGGGCTCGGGG	59.622	18	279	40740434	40740712	CATCTTCTCCCTCATCTCCG	59.755	20	CTTTATAGGGCTCGGGGC	59.622	18	278	40740434	40740711
B1M1112	no	1	p3	(TCA)7	21	40867841	40867861	IG	GGTGAGCGGTTCTTGTTCTC	59.851	20	ACGAAGAAGAGGCAACCAAA	59.853	20	170	40867753	40867922	GGTGAGCGGTTCTTGTTCTC	59.851	20	AACGAAGAAGAGGCAACCAA	59.853	20	171	40867753	40867923	GGTGAGCGGTTCTTGTTCTC	59.851	20	GAGAGGAGGGAGGAGAATGG	60.149	20	242	40867753	40867994
B1M1113	yes	1	c	(A)10tcacctactccataatattatggatcgcagggagtatttctttttgtcgagcgttttgctcctgtccactacg(T)10	93	40884053	40884145	IG	AAAACGCTAGTACCAACGCC	59.294	20	TTGGTGGTGCTAATTGACGA	60.111	20	240	40883951	40884190	TAGTACCAACGCCCAGCAGT	60.71	20	TTGGTGGTGCTAATTGACGA	60.111	20	233	40883958	40884190	AAAACGCTAGTACCAACGCC	59.294	20	AGTTCATAGGGGAACCCAGG	60.183	20	270	40883951	40884220
B1M1114	no	1	c	(GAA)5gcaatagaaaaagaagaagaaa(AAG)29	124	40998619	40998742	IG	GGAAATTGGGAACGAGATGA	59.871	20	TGGCATCAAGACACCAAAAA	60.088	20	279	40998528	40998806	GGAAATTGGGAACGAGATGA	59.871	20	TTGGCATCAAGACACCAAAA	60.088	20	280	40998528	40998807	GAAGATGAGTTACCCGCTGC	59.843	20	CTTCCCATGCAAATCCAACT	59.933	20	277	40998570	40998846
B1M1115	yes	1	p2	(TC)13	26	41170861	41170886	IG	TCACATCTCTCTTTGGCGAG	59.112	20	CGTGGTACCATAGATTGGGG	60.066	20	250	41170837	41171086	CTCACATCTCTCTTTGGCGA	59.112	20	CGTGGTACCATAGATTGGGG	60.066	20	251	41170836	41171086	TCACATCTCTCTTTGGCGAG	59.112	20	ATTGGGGAGGAGTACGAGGT	59.817	20	237	41170837	41171073
B1M1116	yes	1	p2	(CT)11	22	41233901	41233922	IG	TCGCTTTAATTTGCTCTGGC	60.476	20	TTCCTCTTCAACACGAGCCT	59.989	20	115	41233873	41233987	TCGCTTTAATTTGCTCTGGC	60.476	20	CACGCGATCGGAATTTTATT	59.928	20	220	41233873	41234092	TCGCTTTAATTTGCTCTGGC	60.476	20	TTGCCCAAAGATCAAACACA	60.088	20	248	41233873	41234120
B1M1117	yes	1	c	(TA)6(GA)7	26	41235026	41235051	IG	AAGCTGCGGTGAGTCAAGAT	60.02	20	TCTCTCAAATCCCACGGTCT	59.655	20	273	41234819	41235091	AAGCTGCGGTGAGTCAAGAT	60.02	20	CCCACGGTCTGATTACAAGG	60.366	20	263	41234819	41235081	GTGAGTCAAGATCAGGGGGA	60.048	20	CCCACGGTCTGATTACAAGG	60.366	20	255	41234827	41235081
B1M1118	no	1	p6	(ACCCTA)6	36	41251888	41251923	IG	CAAGCATGCCACATTTTAACC	60.37	21	GGGTTAGGGTTAGGGTTAGGG	59.952	21	278	41251707	41251984	TCAAGCATGCCACATTTTAAC	58.69	21	GGGTTAGGGTTAGGGTTAGGG	59.952	21	279	41251706	41251984	AAGCATGCCACATTTTAACCT	58.642	21	GGGTTAGGGTTAGGGTTAGGG	59.952	21	277	41251708	41251984
B1M1119	yes	1	c	(AG)8acagagagagatcggggtggggaaacagaggggagggaggagagagctcgcaagggaggg(GA)6	88	41288079	41288166	IG	AGATAAATTGGAGGCCGGAG	60.411	20	CGCCATGAATTCCCTCTCTA	60.17	20	264	41287932	41288195	TTCGGAGATAAATTGGAGGC	59.115	20	CGCCATGAATTCCCTCTCTA	60.17	20	269	41287927	41288195	GACGAGGAGGGTGCAATTT	60.065	19	CGCCATGAATTCCCTCTCTA	60.17	20	208	41287988	41288195
B1M1120	yes	1	c	(GAG)6cagggaggagcacgggaggatcccggatgatgacatggttctgttgttttggctttgtggtttggctc(TG)6	98	41335774	41335871	G	GAGGAGGATGTCCGTGATGT	59.928	20	GTGCCTAAACCCTTCTTCCC	59.94	20	216	41335683	41335898	AGGATGTCCGTGATGTTGTG	59.393	20	GTGCCTAAACCCTTCTTCCC	59.94	20	212	41335687	41335898	AGGAGGATGTCCGTGATGTT	59.384	20	GTGCCTAAACCCTTCTTCCC	59.94	20	215	41335684	41335898
B1M1121	yes	1	p2	(GA)14	28	41393536	41393563	IG	CATACCTTAACCAAGGGCGA	59.953	20	ACCGCGTCTACTCCAAACAC	60.179	20	220	41393416	41393635	TCATACCTTAACCAAGGGCG	59.953	20	ACCGCGTCTACTCCAAACAC	60.179	20	221	41393415	41393635	CATACCTTAACCAAGGGCGA	59.953	20	CTCCAAACACACACACAGCC	60.203	20	210	41393416	41393625
B1M1122	yes	1	p4	(GAGG)5	20	41457038	41457057	IG	GCCAATTCTCCATAGGCAAA	60.038	20	GGAGACCCAGTCAAGTGAGG	59.682	20	278	41456815	41457092	GACATACTTGGTGGGGGTTG	60.088	20	GGAGACCCAGTCAAGTGAGG	59.682	20	237	41456856	41457092	GACATACTTGGTGGGGGTTG	60.088	20	AGAGAAACGGAGAGCGGAAT	60.349	20	280	41456856	41457135
B1M1123	yes	1	c	(C)11accc(CA)9	33	41596030	41596062	IG	ATCAACTTGCCCCTGATACG	59.955	20	CATGCTGCCCTTACACAATG	60.134	20	173	41595992	41596164	ATCAACTTGCCCCTGATACG	59.955	20	TAGGTGCGCAGAAGTCAAGA	59.74	20	127	41595992	41596118	CCACATATCAACTTGCCCCT	59.813	20	CATGCTGCCCTTACACAATG	60.134	20	179	41595986	41596164
B1M1124	yes	1	p3	(CGC)7	21	41625717	41625737	G	CTCCTCGGAGTACCGCAG	59.52	18	TTCTAGCCTTTACCTCCGCC	60.702	20	280	41625653	41625932	CTCCTCGGAGTACCGCAG	59.52	18	TCTAGCCTTTACCTCCGCC	59.42	19	279	41625653	41625931	CTCCTCGGAGTACCGCAG	59.52	18	CGGAGATGTCGTCAGCCT	59.936	18	236	41625653	41625888
B1M1125	yes	1	p4	(AAAT)6	24	41632739	41632762	IG	AAGAGCTTTTTGAAGCGCAC	59.775	20	TTGAGACATCCTTCGTTGGAC	60.104	21	204	41632646	41632849	GAGCTTTTTGAAGCGCACTC	60.278	20	TTGAGACATCCTTCGTTGGAC	60.104	21	202	41632648	41632849	AAGAGCTTTTTGAAGCGCAC	59.775	20	TTTGAGACATCCTTCGTTGG	58.695	20	205	41632646	41632850
B1M1126	no	1	c	(ACC)6ccaccccccgaactgtcaaaacccgggaaacgctg(C)18	71	41658977	41659047	G	TAATCCTGTTTACGCCACCC	59.823	20	AAAGGGCTAGGCAATCCACT	60.096	20	257	41658859	41659115	TAATCCTGTTTACGCCACCC	59.823	20	TTATGGAAAGGGCTAGGCAA	59.677	20	263	41658859	41659121	TAATCCTGTTTACGCCACCC	59.823	20	ATGGAAAGGGCTAGGCAATC	60.419	20	261	41658859	41659119
B1M1127	yes	1	c	(T)10ggtgtttttctcttctcgacaggaggggtgagattcctctctctctc(A)11	68	41697139	41697206	IG	GCCTGTTTGAGCAGTGCATA	60.019	20	AGACACGGGGATTCAAACAG	59.966	20	261	41697040	41697300	GCCTGTTTGAGCAGTGCATA	60.019	20	GAAAAGACACGGGGATTCAA	59.91	20	265	41697040	41697304	GCCTGTTTGAGCAGTGCATA	60.019	20	AAGACACGGGGATTCAAACA	60.353	20	262	41697040	41697301
B1M1128	yes	1	c	(A)12cg(A)11	25	41794536	41794560	IG	GCAGAATATACGTCGCCACA	59.718	20	CCTATTCTTCTTCGTCCCCC	59.897	20	107	41794505	41794611	GCAGAATATACGTCGCCACA	59.718	20	GCCCAGTATTTCGCACTGTT	60.14	20	257	41794505	41794761	GCAGAATATACGTCGCCACA	59.718	20	CTTATTTTCCACTGCTCGGC	59.845	20	217	41794505	41794721
B1M1129	yes	1	p1	(C)22	22	41862886	41862907	G	TATGCCATACTTTAGGGGCG	59.943	20	TGAAAATGCCACCTTATCCA	58.965	20	136	41862805	41862940	TATGCCATACTTTAGGGGCG	59.943	20	TGCCACCTTATCCAAATTGA	58.965	20	130	41862805	41862934	CTGGGGATGCTAAAGATGGA	60.029	20	TGAAAATGCCACCTTATCCAA	60.308	21	114	41862827	41862940
B1M1130	yes	1	c	(TG)13g(GC)8	43	41889493	41889535	G	GCTTAGCTCCGTTTCGATTG	59.982	20	TTCTCGACCAACATGCTGAC	59.837	20	267	41889455	41889721	GCTTAGCTCCGTTTCGATTG	59.982	20	GTGGGTTTCTCGACCAACAT	59.827	20	273	41889455	41889727	GCTTAGCTCCGTTTCGATTG	59.982	20	CCAACATGCTGACGTACCTG	60.175	20	260	41889455	41889714
B1M1131	yes	1	p4	(TTAT)5	20	41932251	41932270	IG	CCACGACGTCATCGTAATTG	59.988	20	CCGACCTTGCTAATTGCTCT	59.476	20	272	41932024	41932295	CTCGTCCCTCTTTTACGGGT	60.488	20	CTGACGCTGAAGATGCTCTG	59.88	20	277	41932124	41932400	TTCTTCCGTTTCCACTGTCC	60.088	20	CCGACCTTGCTAATTGCTCT	59.476	20	235	41932061	41932295
B1M1132	yes	1	p1	(G)20	20	42116917	42116936	IG	GGCCTAAGGGAAACTCCATC	59.903	20	CCCTGGTGTACGAGAACGAT	59.989	20	271	42116786	42117056	GGCCTAAGGGAAACTCCATC	59.903	20	TCATGTTGTGTTCTTCCCCA	59.935	20	196	42116786	42116981	AAAGGCCTACTCCAGCCTTC	59.848	20	CCCTGGTGTACGAGAACGAT	59.989	20	185	42116872	42117056
B1M1133	no	1	p3	(TGA)7	21	42139940	42139960	IG	ATGTATGCTGCCCATGTTGA	59.955	20	CACAAGGGATCACTCATCATCT	59.018	22	276	42139721	42139996	CATGTTGAGTCAAAGGCGAA	59.84	20	CAACACAAGGGATCACTCATCA	60.954	22	267	42139733	42139999	CATGTTGAGTCAAAGGCGAA	59.84	20	CACAAGGGATCACTCATCATCT	59.018	22	264	42139733	42139996
B1M1134	yes	1	p4	(ACGC)5	20	42165271	42165290	G	ACAACTCGTCTACCCCATCG	59.989	20	ATGTTCGTGATACGGCCTTC	59.962	20	273	42165055	42165327	ATGGATCAGATAGGCGCAAC	60.066	20	ATGTTCGTGATACGGCCTTC	59.962	20	200	42165128	42165327	TGTGATGGATCAGATAGGCG	59.629	20	ATGTTCGTGATACGGCCTTC	59.962	20	204	42165124	42165327
B1M1135	yes	1	p1	(A)22	22	42166035	42166056	IG	TATGCTTTTTCTGCAGCGTG	60.155	20	ACAACGTCTGCTTCTGGGAC	60.307	20	132	42165965	42166096	CAGCAGATGTGGACTTTGGA	59.831	20	ACAACGTCTGCTTCTGGGAC	60.307	20	220	42165877	42166096	TGCTCACGTGGTTATCTGGA	60.263	20	ACAACGTCTGCTTCTGGGAC	60.307	20	154	42165943	42166096
B1M1136	yes	1	p6	(CGTGGG)5	30	42236568	42236597	G	TTTTCTTTTGCCAGTGGGAG	60.22	20	TCAGCTGATTTCTCCGAAGG	60.474	20	278	42236393	42236670	CTTTTTCTTTTGCCAGTGGG	59.719	20	TCAGCTGATTTCTCCGAAGG	60.474	20	280	42236391	42236670	GCTCAGAGAGGAGGACAAGC	59.284	20	GCAGCAAAACCAAACACAAA	59.752	20	265	42236540	42236804
B1M1137	yes	1	p2	(AG)27	54	42257828	42257881	IG	CCTGAACTGCAGCAGGATCT	60.555	20	GTCAGTTTGGTTCCCTGCAT	59.973	20	262	42257745	42258006	CCTGAACTGCAGCAGGATCT	60.555	20	TGCAAAAGCAGTCAGTTTGG	60.027	20	272	42257745	42258016	CTCCGGCGAGATCTTCATAG	59.933	20	GTTGGGGCATTTTTCTGCT	60.066	19	249	42257669	42257917
B1M1138	yes	1	c	(T)10ctcgagccctcacctaagtgtgtgtcatttccattagaagaggcgcgagacggcaaaagttacaacggcccaaaaccaacaccaaaact(A)10	109	42287101	42287209	G	ATGTGCCACAACGAGAGATG	59.707	20	GGCCTATGCCTTTTCCTCTT	59.688	20	266	42286980	42287245	ATGTGCCACAACGAGAGATG	59.707	20	TGCCTTTTCCTCTTTTGCTC	59.569	20	260	42286980	42287239	ATGTGCCACAACGAGAGATG	59.707	20	TTTCTGGCCTATGCCTTTTC	59.297	20	271	42286980	42287250
B1M1139	no	1	p3	(TTC)7	21	42301572	42301592	IG	GCACTACCCCTCAGTGGAAA	60.111	20	AGGACATGAAGGGAAACACG	59.966	20	226	42301522	42301747	GCACTACCCCTCAGTGGAAA	60.111	20	GGAAACACGCACAAACACAC	60.056	20	215	42301522	42301736	GCACTACCCCTCAGTGGAAA	60.111	20	ACACACAAGCACACCGTGAT	60.08	20	201	42301522	42301722
B1M1140	yes	1	c*	(C)15tccgaagccggaatccatggcctccaaatctgcaaacaccgaaggtgagctccccatttaattttgttaaga(AG)18(AGA)8*	145	42316347	42316491	IG	CAGTGCCCACCACCTTATTC	60.375	20	TCTGAGAGCGTGCAACAGAG	60.487	20	234	42316299	42316532	CAGTGCCCACCACCTTATTC	60.375	20	CTCTGAGAGCGTGCAACAGA	60.487	20	235	42316299	42316533	ACCTTATTCGTGCGTGCATC	61.063	20	CAGCACACAGAAAACAACCG	60.338	20	277	42316310	42316586
B1M1141	no	1	c	(A)10cactatcagtacgctgtagcttgtcccacatgcaggcacattgtatgtacaactggtgcaccctgaagaagt(A)10	92	42350447	42350538	IG	CCACATTATAAGCCACCCCC	61.303	20	CCACTCTTCACAGCAGATCG	59.571	20	211	42350390	42350600	ACCACATTATAAGCCACCCC	58.647	20	CCACTCTTCACAGCAGATCG	59.571	20	212	42350389	42350600	CCACATTATAAGCCACCCCC	61.303	20	CACCATTTGTGCATTGGAGA	60.517	20	256	42350390	42350645
B1M1142	yes	1	p3	(ATA)14	42	42377064	42377105	IG	TTCTCCTTTCTCCGTTTGGA	59.784	20	CCAACCAAGCTTTTATTGGC	59.586	20	279	42376970	42377248	GGGATGTAGTTTGCCTCTTCC	59.954	21	GGCATAAATGACTGACCGCT	60.103	20	279	42377005	42377283	GGGATGTAGTTTGCCTCTTCC	59.954	21	GCTTGTTAGCGGTCACTTCC	59.882	20	262	42377005	42377266
B1M1143	yes	1	c	(A)10caagtctagatagatgtgtatctagaaaaagccgtgacaattaatataaatcgaactcttttacaattattttttg(A)10	96	42395257	42395352	IG	TTTCAGAATGAGGCGAACCT	59.813	20	CCATGCTCGTTCTGGTGTAA	59.716	20	211	42395209	42395419	TTTTCAGAATGAGGCGAACC	60.192	20	CCATGCTCGTTCTGGTGTAA	59.716	20	212	42395208	42395419	TTTCAGAATGAGGCGAACCT	59.813	20	CGGGGATAAAAAGTTTTCCG	60.637	20	234	42395209	42395442
B1M1144	yes	1	p3	(TTG)7	21	42490784	42490804	IG	ACAACCAAGTTGGCAAGTCC	60.012	20	AAAAGAGAACCCACAACCCA	59.425	20	139	42490738	42490876	GCCGGTGGTACACTTTTTGT	59.898	20	AAAAGAGAACCCACAACCCA	59.425	20	272	42490605	42490876	ACAACCAAGTTGGCAAGTCC	60.012	20	AACCCACAACCCAGGAAGTA	59.304	20	132	42490738	42490869
B1M1145	yes	1	c	(T)10ggattctcaaacaaaaaaagcttatgctcttt(A)10	52	42500658	42500709	IG	GCCCCTTTGTTTCTCCCTTA	60.423	20	TAATCGACTGCCATCCCTTT	59.528	20	126	42500628	42500753	CCGTAGTAATTACCGGCGTC	59.496	20	TAATCGACTGCCATCCCTTT	59.528	20	169	42500585	42500753	TTCCCTTTTTCCTTCTTCGG	60.525	20	TAATCGACTGCCATCCCTTT	59.528	20	270	42500484	42500753
B1M1146	yes	1	c	(T)10c(T)10	21	42516421	42516441	IG	ATGCTGCTTCTCCAGCATTT	59.985	20	CAATTCCAAAGCAAAGCCAT	60.074	20	242	42516237	42516478	ATGCTGCTTCTCCAGCATTT	59.985	20	GCAAAGCCATACGGCTACAT	60.124	20	232	42516237	42516468	CAGCATTTCTATCTGCAGCG	59.735	20	CAATTCCAAAGCAAAGCCAT	60.074	20	230	42516249	42516478
B1M1147	yes	1	p2	(TA)30	60	42519739	42519798	IG	TTGTCAAATATTCACCGAGACG	59.996	22	GATTCTCCCAAAGACGTGGA	60.05	20	258	42519701	42519958	TTGTCAAATATTCACCGAGACG	59.996	22	TGTGATGGATGCAACGACTT	60.12	20	212	42519701	42519912	TTGTCAAATATTCACCGAGACG	59.996	22	TTCTCCTGTGATGGATGCAA	60.201	20	218	42519701	42519918
B1M1148	yes	1	p2	(TA)18	36	42541955	42541990	IG	GCTACCGACACACGCTAACA	59.935	20	TTTAAAACGGACCATGCACA	59.969	20	219	42541919	42542137	TGCTACCGACACACGCTAAC	59.935	20	TTTAAAACGGACCATGCACA	59.969	20	220	42541918	42542137	GCTACCGACACACGCTAACA	59.935	20	CCATGCAAGCTTTGGAAAAT	60.074	20	246	42541919	42542164
B1M1149	yes	1	p2	(GA)19	38	42565259	42565296	IG	GATGATCTGCTGCCCTGC	60.493	18	AAGCCTACCTCCCTGGCTC	60.74	19	266	42565238	42565503	GATGATCTGCTGCCCTGC	60.493	18	GAAGCCTACCTCCCTGGCT	60.74	19	267	42565238	42565504	GATGATCTGCTGCCCTGC	60.493	18	ATGGAAGCCTACCTCCCTG	59.101	19	270	42565238	42565507
B1M1150	yes	1	p4	(TGCA)5	20	42645214	42645233	IG	CTCATTCCACCATTTTTCTGG	59.415	21	CCTTCTTCTCAGCGACCTGT	59.598	20	279	42645023	42645301	TCATTCCACCATTTTTCTGG	58.395	20	CCTTCTTCTCAGCGACCTGT	59.598	20	278	42645024	42645301	TCATTCCACCATTTTTCTGGT	59.278	21	CCTTCTTCTCAGCGACCTGT	59.598	20	278	42645024	42645301
B1M1151	yes	1	p2	(CA)10	20	42862097	42862116	IG	GCCTGCAGTACCTGTTCGAT	60.285	20	TACTTCAGTGGATGATGCCG	59.673	20	183	42862004	42862186	GCCTGCAGTACCTGTTCGAT	60.285	20	GAGCGTCGGAGTACGGAGTA	60.419	20	201	42862004	42862204	CGGCGAGTAGTTGCTTCTGT	60.592	20	TACTTCAGTGGATGATGCCG	59.673	20	146	42862041	42862186
B1M1152	yes	1	p4	(TGAT)5	20	42919452	42919471	IG	TTGGAGATAATCGGGAGTGC	60.036	20	GTGGTACGTCCGTCCTCAGT	60.033	20	197	42919344	42919540	TTGGAGATAATCGGGAGTGC	60.036	20	TTCAGTTGCGTTAGTCCGTG	59.904	20	214	42919344	42919557	TTCCTGGAGATAATCACGGG	59.887	20	GTGGTACGTCCGTCCTCAGT	60.033	20	218	42919323	42919540
B1M1153	yes	1	p2	(TA)14	28	42943608	42943635	IG	TGTGAGGGATATTGTGGCCT	60.34	20	CCCAAGAATCCGTGAGAAAA	60.044	20	207	42943474	42943680	TGTGAGGGATATTGTGGCCT	60.34	20	GAACCCAAGAATCCGTGAGA	60.05	20	210	42943474	42943683	TGTGAGGGATATTGTGGCCT	60.34	20	AGATTTCGCAAAAATGGCAG	60.209	20	229	42943474	42943702
B1M1154	yes	1	p4	(TGTT)5	20	42944910	42944929	IG	AACATGCAAGGAAGAGACCG	60.255	20	GATTTTTGGAGATGGCTGGA	60.014	20	265	42944825	42945089	CATGCAAGGAAGAGACCGTT	60.255	20	GATTTTTGGAGATGGCTGGA	60.014	20	263	42944827	42945089	ACATGCAAGGAAGAGACCGT	59.727	20	GATTTTTGGAGATGGCTGGA	60.014	20	264	42944826	42945089
B1M1155	yes	1	c	(T)10gagcgcaagctc(T)10	32	42988489	42988520	IG	ACCTGATCTCATTCCCGTTG	59.927	20	GCTGATACGTGTGTCATGGG	59.992	20	152	42988449	42988600	ACCTGATCTCATTCCCGTTG	59.927	20	CTGATACGTGTGTCATGGGC	59.992	20	151	42988449	42988599	ACCTGATCTCATTCCCGTTG	59.927	20	GGCTGATACGTGTGTCATGG	59.992	20	153	42988449	42988601
B1M1156	no	1	c	(A)10cgagaacgggcctatcggaacaatggcaaaaacgcaggcagaatttcagtggcaaaaggaagaagagagtctgcttagtggc(A)10	102	43078275	43078376	IG	CGTCTGCTAGGGCATCTAGG	59.993	20	TGCTTCCTAATGCAAATAATGC	59.265	22	229	43078184	43078412	TTTTTCTGTCAACGCAGTGG	59.881	20	TGCTTCCTAATGCAAATAATGC	59.265	22	258	43078155	43078412	CGTCTGCTAGGGCATCTAGG	59.993	20	TTTGTGCTTCCTAATGCAAA	57.053	20	233	43078184	43078416
B1M1157	yes	1	p4	(CTTT)6	24	43099744	43099767	IG	AGAAATTCGCAATGGTCAGG	60.074	20	GGTCATGGAGCTCAAGCATT	60.226	20	270	43099630	43099899	GTGTTGCATGCCTGACTGAT	59.714	20	TGTAGATGGCAACAGGGTCA	60.112	20	218	43099697	43099914	AGAAATTCGCAATGGTCAGG	60.074	20	TGGAGCTCAAGCATTTCTCA	59.673	20	265	43099630	43099894
B1M1158	yes	1	p2	(AT)10	20	43182008	43182027	IG	ACGCTGGGTTTTCTCACATC	60.119	20	TGGATGATCAAACAGGCAAA	60.049	20	276	43181823	43182098	GTGATCGTGCTACGCTGCTA	60.188	20	TGGATGATCAAACAGGCAAA	60.049	20	242	43181857	43182098	TGATCGTGCTACGCTGCTAT	59.62	20	TGGATGATCAAACAGGCAAA	60.049	20	241	43181858	43182098
B1M1159	yes	1	p1	(C)24	24	43213875	43213898	IG	GTGCATGACCGGTAGCTTTT	60.14	20	CAGTCCTGTTGCGCTTGTAA	60.05	20	266	43213656	43213921	CCATGTCGAAAAACATGTGG	59.816	20	CAGTCCTGTTGCGCTTGTAA	60.05	20	176	43213746	43213921	CCATGTCGAAAAACATGTGG	59.816	20	TAGGTTTATTCGGCCGTGAG	60.089	20	279	43213746	43214024
B1M1160	yes	1	p2	(TC)21	42	43230538	43230579	IG	GTCTCTCTGCCTGCTCTCGT	59.89	20	TACCTCCTTACAGGCCTCCC	60.455	20	270	43230514	43230783	GTCTCTCTGCCTGCTCTCGT	59.89	20	CCTCCTTACAGGCCTCCCTA	60.581	20	268	43230514	43230781	CGAATGGACCAGTTAGGGTG	60.366	20	CCTAGCACGAGAAGGATGGA	60.353	20	273	43230493	43230765
B1M1161	yes	1	p3	(GCC)7	21	43233086	43233106	G	GAGCTGGCTCAGTTCCGTAG	60.156	20	ATCTCCTCCTCCTCCACCAT	59.889	20	150	43233058	43233207	GAGCTGGCTCAGTTCCGTAG	60.156	20	TGGTACTCCTCCAGCTCCAC	60.261	20	225	43233058	43233282	GAGCTGGCTCAGTTCCGTAG	60.156	20	GTGGTACTCCTCCAGCTCCA	60.261	20	226	43233058	43233283
B1M1162	yes	1	p1	(C)23	23	43306440	43306462	IG	GTGGAGTTTGCCGAGGTACT	59.212	20	TTGGTCTGGAGATTCGTTCC	60.05	20	156	43306414	43306569	GTGGAGTTTGCCGAGGTACT	59.212	20	CATTGAGACGGAGAAGAGGG	59.797	20	126	43306414	43306539	GTGGAGTTTGCCGAGGTACT	59.212	20	CCATTGAGACGGAGAAGAGG	59.797	20	127	43306414	43306540
B1M1163	yes	1	p2	(AT)13	26	43335020	43335045	G	AAGATGTTCTGGCTTTGTCCT	57.922	21	CCCTCCGTTCCTGAATACAA	59.926	20	262	43334917	43335178	AAGATGTTCTGGCTTTGTCCT	57.922	21	TAATGCGTAGCACTCCCTCC	60.235	20	276	43334917	43335192	AAGATGTTCTGGCTTTGTCCT	57.922	21	GTAGCACTCCCTCCGTTCCT	60.649	20	270	43334917	43335186
B1M1164	yes	1	c	(T)10cagaatacctgaatctc(T)10	37	43337530	43337566	IG	GTCTCCTTGCTACGGAGTCG	60.012	20	CACATTCCTGGTTGCCTTCT	60.111	20	265	43337424	43337688	GTCTCCTTGCTACGGAGTCG	60.012	20	TGTTGCACGTTCGTGTTTTT	60.195	20	219	43337424	43337642	GTCTCCTTGCTACGGAGTCG	60.012	20	CTGTTGCACGTTCGTGTTTT	59.805	20	220	43337424	43337643
B1M1165	yes	1	c	(TG)12tc(TA)33	92	43347665	43347756	IG	AAAACATTCACTTGCCCTGG	59.971	20	AACCCAAACAAGATTCACCG	59.83	20	267	43347524	43347790	AAAACATTCACTTGCCCTGG	59.971	20	ATTGGTGCACCTAACCCAAA	60.227	20	279	43347524	43347802	AAAACATTCACTTGCCCTGG	59.971	20	AATTGGTGCACCTAACCCAA	60.227	20	280	43347524	43347803
B1M1166	yes	1	p2	(GA)12	24	43356451	43356474	IG	TGCACCTGTAGTGGGTTCTG	59.745	20	ATGAGCCAGGCAATTCAAGT	59.7	20	178	43356409	43356586	TGCACCTGTAGTGGGTTCTG	59.745	20	TGCCAGTTTCACAATCCAAG	59.691	20	208	43356409	43356616	TGCACCTGTAGTGGGTTCTG	59.745	20	CAGTGCAGCTGTTTACTGGC	59.664	20	239	43356409	43356647
B1M1167	yes	1	c	(A)11tgtttgtcttccgttaagagagaagaggcatctgggcctttc(A)10gaagaggcatctgtgagccaaatgttttttctccctctctc(T)10	114	43380751	43380864	IG	TGCGTGTTCTTCTTCACGTC	60.032	20	CCTTGGGCTTAAATCCGTTT	60.305	20	278	43380641	43380918	CTTCACGTCCTCATTCCTCC	59.655	20	GAGGATCTATTCCCTTGGGC	59.866	20	279	43380652	43380930	TGACACCAGCACGACACTTT	60.357	20	GAGGATCTATTCCCTTGGGC	59.866	20	206	43380725	43380930
B1M1168	yes	1	p2	(GA)10	20	43432313	43432332	IG	GTACTCCAAGAGCGTCAGCC	60.02	20	GCAGCCATCAGCTTGTGTTA	60.019	20	208	43432283	43432490	GGTACTCCAAGAGCGTCAGC	60.02	20	GCAGCCATCAGCTTGTGTTA	60.019	20	209	43432282	43432490	GAGGTGGTACTCCAAGAGCG	59.867	20	GCAGCCATCAGCTTGTGTTA	60.019	20	214	43432277	43432490
B1M1169	no	1	p2	(GA)19	38	43458579	43458616	IG	TCGACGGATCTTACCAAACC	59.933	20	ACCTGTAAGTGCTGATGGGG	59.989	20	246	43458457	43458702	TCGACGGATCTTACCAAACC	59.933	20	GCCCACCTGTAAGTGCTGAT	60.142	20	250	43458457	43458706	TCGACGGATCTTACCAAACC	59.933	20	TTATTTGGGTTTGGACCTGG	59.657	20	214	43458457	43458670
B1M1170	no	1	c	(T)10gactatttccaggataagatacattgcgtacatgatggtccatggagcagc(A)10	71	43507462	43507532	IG	ATGACAAATTGGAGGCAAGG	59.933	20	AATTTATTGCGGGCAGGACT	60.821	20	270	43507318	43507587	ATGACAAATTGGAGGCAAGG	59.933	20	AATTTATTGCGGGCAGGAC	59.915	19	270	43507318	43507587	ATTTTTCAATCGGTGGCTCA	60.448	20	AATTTATTGCGGGCAGGACT	60.821	20	224	43507364	43507587
B1M1171	yes	1	p1	(C)20	20	43577570	43577589	IG	CGTCTCCTCTCGGTCTCATC	59.945	20	AAACGAAAACGGGAGAAATG	59.064	20	200	43577470	43577669	AAAATCCGTCTCCTCTCGGT	60.074	20	AAACGAAAACGGGAGAAATG	59.064	20	206	43577464	43577669	CTTCTTACACCGCTCCCAAG	59.869	20	AAACGAAAACGGGAGAAATG	59.064	20	270	43577400	43577669
B1M1172	yes	1	p5	(TTTGT)7	35	43616957	43616991	G	ATCCTGCATGATCTTTTCGC	60.185	20	CTGCCAAAAATAGGAGGCAA	60.202	20	276	43616807	43617082	CGTGGTTGCCTGGTTAATTT	59.861	20	CTCGGAACACGCAACAAATA	59.729	20	244	43616778	43617021	ATCCTGCATGATCTTTTCGC	60.185	20	CTCGGAACACGCAACAAATA	59.729	20	215	43616807	43617021
B1M1173	yes	1	c	(CTT)7cctccacgggtgcggagagagagacgtcgtcatcgagcagcagcagcaactggaacgaggatgataatggaggaggagaaggcgat(GGC)8	131	43636619	43636749	IG	CTCGTCAAGACCTGCAACTG	59.616	20	GCGATCAGGCAGTAGCTCAT	60.535	20	257	43636524	43636780	GCTCGTCAAGACCTGCAACT	60.599	20	GCGATCAGGCAGTAGCTCAT	60.535	20	258	43636523	43636780	CTCGTCAAGACCTGCAACTG	59.616	20	GCGATCAGGCAGTAGCTCA	60.265	19	257	43636524	43636780
B1M1174	no	1	c	(T)12gcaaagccagaagaagctaattctctcagttgaagctactgcaatcacaatacaagaaaactgcaagtcttgatccagag(A)10tcatatccactggaatctggtccagaag(A)10	140	43806131	43806270	IG	TCTCACCGTCATTCTCCATCT	59.67	21	TTTTCTTCTTGGATGTCGGG	60.044	20	260	43806096	43806355	TCTCACCGTCATTCTCCATCT	59.67	21	GCGTGCAAATCTCTGATTGA	59.955	20	241	43806096	43806336	TCTCACCGTCATTCTCCATC	58.588	20	TTTTCTTCTTGGATGTCGGG	60.044	20	260	43806096	43806355
B1M1175	yes	1	c	(AAT)11(TAT)5	48	43807839	43807886	IG	AAATTGCTGCAAAAACCGTC	60.117	20	TTAGCGATTGAAAACCCTCG	60.202	20	248	43807714	43807961	GGTTATTTCAGGACGGAGGG	60.683	20	TTGCGAATTTTCTTATCGGG	60.033	20	203	43807794	43807996	TTATTTCAGGACGGAGGGAG	59.122	20	TTGCGAATTTTCTTATCGGG	60.033	20	201	43807796	43807996
B1M1176	yes	1	p2	(AT)26	52	43817554	43817605	IG	CATACAACACTCCGCCTTCC	60.517	20	CAAAGCATTATGGACGATGTG	59.052	21	274	43817404	43817677	ATACAACACTCCGCCTTCCA	60.517	20	CAAAGCATTATGGACGATGTG	59.052	21	273	43817405	43817677	TACAACACTCCGCCTTCCAT	60.517	20	CAAAGCATTATGGACGATGTG	59.052	21	272	43817406	43817677
B1M1177	no	1	c	(T)11ctttctttccttttttttctttcctttc(T)15	54	43903949	43904002	IG	TCTGACTTGGGTCCGAAACT	59.697	20	CGAGTCCTACACCGTGTCCT	60.174	20	260	43903900	43904159	CTCTGACTTGGGTCCGAAAC	59.697	20	CGAGTCCTACACCGTGTCCT	60.174	20	261	43903899	43904159	CTTGGGTCCGAAACTGACTC	59.697	20	CGAGTCCTACACCGTGTCCT	60.174	20	255	43903905	43904159
B1M1178	yes	1	p4	(AAAT)5	20	43998133	43998152	IG	GCCCCCATTTGCTTTTATTT	60.148	20	TGGGATATTCTCTGTCCCGA	60.417	20	205	43998090	43998294	AGCCCCCATTTGCTTTTATT	59.808	20	TGGGATATTCTCTGTCCCGA	60.417	20	206	43998089	43998294	GCCCCCATTTGCTTTTATTT	60.148	20	GAACGAAGAAGGCGAGCATA	60.49	20	264	43998090	43998353
B1M1179	no	1	p2	(AT)22	44	44000652	44000695	IG	TCCAATATGGCGGTACACCT	60.214	20	ATCTTTTGTTGGAGGGAGGG	60.298	20	189	44000617	44000805	GCGGTACACCTGGTTATGGT	59.74	20	ATCTTTTGTTGGAGGGAGGG	60.298	20	180	44000626	44000805	GCTTTCATGGATACATCCCG	60.296	20	ATCTTTTGTTGGAGGGAGGG	60.298	20	241	44000565	44000805
B1M1180	yes	1	p4	(CAAA)5	20	44062275	44062294	IG	CTGTCGTTCTGGAAGAAGGG	59.837	20	CAAAACCGAAGCAAAAGCAT	60.244	20	271	44062084	44062354	GGATGACCCAGTCCGTGTAG	60.386	20	TCACAAACCAAACCAAACCA	59.834	20	265	44062112	44062376	TGACCCAGTCCGTGTAGTTG	59.591	20	TCACAAACCAAACCAAACCA	59.834	20	262	44062115	44062376
B1M1181	yes	1	p3	(AAT)20	60	44080914	44080973	G	GAATATGGGACGGAGGGAGT	60.154	20	TTAGAAACCGGGGACAGCTA	59.702	20	243	44080817	44081059	TGAAAAGGGTTCCAAAACCA	60.314	20	GCTCCAACAAAAGGTGAGGA	60.232	20	242	44080872	44081113	GGGTTCCAAAACCAAAAACA	59.679	20	GCTCCAACAAAAGGTGAGGA	60.232	20	236	44080878	44081113
B1M1182	yes	1	c	(T)13aaagtttgtatgccacaa(T)10	41	44087012	44087052	IG	TTATTTCACACACGGGAGGG	60.745	20	GTATTTACGAGCGTGTGCGA	59.902	20	103	44086984	44087086	TTATTTCACACACGGGAGGG	60.745	20	CAAAATCTGCCGGCTTAGTC	59.845	20	182	44086984	44087165	TTATTTCACACACGGGAGGG	60.745	20	CGTGCGTTTGTAGAGCTGAA	60.195	20	132	44086984	44087115
B1M1183	no	1	p2	(GA)11	22	44113726	44113747	IG	CCGGGAGTGAGAAGAGTGAG	59.978	20	ACAGAAAACCACGAACCCAG	60.005	20	241	44113699	44113939	CCGGGAGTGAGAAGAGTGAG	59.978	20	TAACCGAAAACCCGAAAGTG	59.968	20	182	44113699	44113880	CCGGGAGTGAGAAGAGTGAG	59.978	20	TAGTTAACCTTCATGGCCCG	59.953	20	150	44113699	44113848
B1M1184	no	1	p3	(GAA)9	27	44162275	44162301	IG	CAGATTTACCCAGGTTCGGA	59.926	20	TCTCTGTAGGAAGGGACGGA	59.797	20	186	44162159	44162344	GGAGGACGTGAAGGAAAACA	60.088	20	TCTCTGTAGGAAGGGACGGA	59.797	20	229	44162116	44162344	CAGATTTACCCAGGTTCGGA	59.926	20	GATCAGGGCGGCCTATAAAT	60.267	20	217	44162159	44162375
B1M1185	no	1	c	(T)11ggacagcaaccgtgacttcaagttc(T)12	48	44199803	44199850	IG	GCGTTCCCCTTTCTGAATTT	60.431	20	AACTTGAAGTCACGGCTGCT	60.058	20	272	44199602	44199873	CGTTCCCCTTTCTGAATTTG	59.541	20	AACTTGAAGTCACGGCTGCT	60.058	20	271	44199603	44199873	CAAACAAAGGTGCTCAGACG	59.485	20	AACTTGAAGTCACGGCTGCT	60.058	20	187	44199687	44199873
B1M1186	yes	1	p1	(G)20	20	44313566	44313585	IG	CCGATTTTTCGGATAGGTGA	59.894	20	ATATCCCTCCTCCCATTGCT	59.75	20	261	44313448	44313708	GAGAAGGAGGAGGGGTGAGT	59.661	20	TGGATCCCTAATCCAGGACA	60.272	20	267	44313420	44313686	AGAAGGAGGAGGGGTGAGTC	59.661	20	TGGATCCCTAATCCAGGACA	60.272	20	266	44313421	44313686
B1M1187	yes	1	p2	(AT)11	22	44396710	44396731	IG	TCAATCCTCTCAAAACCACTAGC	59.776	23	CCTCTGTTCCTGAATGTGAGAA	59.328	22	265	44396594	44396858	TCAATCCTCTCAAAACCACTAGC	59.776	23	CGTTGACCGAGTTGTAGAAAAA	59.308	22	210	44396594	44396803	TCAATCCTCTCAAAACCACTAGC	59.776	23	TTCTTAAACGTTGACCGAGTTG	59.308	22	218	44396594	44396811
B1M1188	yes	1	p4	(GTCA)5	20	44408882	44408901	IG	AAAACGTACGTGACGAGCCT	59.803	20	CCTCTCCGTGAAGTGGACAT	60.112	20	233	44408740	44408972	AAAACGTACGTGACGAGCCT	59.803	20	CTGACTGACAAAGTGCCCAA	59.873	20	260	44408740	44408999	AAAACGTACGTGACGAGCCT	59.803	20	TGACTGACAAAGTGCCCAAG	59.873	20	259	44408740	44408998
B1M1189	yes	1	p2	(GA)11	22	44422606	44422627	G	ACATGCATAGGATTGCGGAT	60.326	20	CACTTCGTGCTCGTCACCTA	60.049	20	206	44422522	44422727	TGCATAGGATTGCGGATATG	59.501	20	CACTTCGTGCTCGTCACCTA	60.049	20	203	44422525	44422727	CATGCATAGGATTGCGGATA	59.501	20	CACTTCGTGCTCGTCACCTA	60.049	20	205	44422523	44422727
B1M1190	yes	1	p1	(T)20	20	44504747	44504766	IG	TGCGGTTAAAGAAGTTGGCT	59.883	20	TTTTGGTCCACACGATTTGA	59.941	20	190	44504618	44504807	TGCGGTTAAAGAAGTTGGCT	59.883	20	GGTTGGAAGTGCTGGAAAAA	60.088	20	219	44504618	44504836	TGCGGTTAAAGAAGTTGGCT	59.883	20	AGAGGTTGGAAGTGCTGGAA	59.844	20	222	44504618	44504839
B1M1191	no	1	p2	(AG)17	34	44515728	44515761	IG	GCGAGTGAGAGGGAGAGAGA	59.817	20	CTGAGTCTCTTCCTGCAGCC	60.284	20	151	44515703	44515853	GCGAGTGAGAGGGAGAGAGA	59.817	20	CGTCCAGAGAAGCAACAGTG	59.616	20	207	44515703	44515909	AAAGTGACCCAGCGAGTGAG	60.444	20	CTGAGTCTCTTCCTGCAGCC	60.284	20	162	44515692	44515853
B1M1192	yes	1	c	(C)19gcgcagcccaggccccagaggggcaaggagccggctgccgactcggggaaagggggccaaggccaggccctgggcgttgaaggagacctcag(CGA)5	126	44562718	44562843	IG	GGATCGTGGAAGACCCCT	59.853	18	GATATCGACTTCCTCGTCGG	59.653	20	214	44562687	44562900	GGATCGTGGAAGACCCCTC	61.825	19	GATATCGACTTCCTCGTCGG	59.653	20	214	44562687	44562900	ATCGTGGAAGACCCCTCG	61.04	18	GATATCGACTTCCTCGTCGG	59.653	20	212	44562689	44562900
B1M1193	yes	1	p2	(CT)21	42	44667085	44667126	IG	CCTTGTATACCGAACGGTGC	60.386	20	TGAAACACAAAAGACCAGCAA	59.352	21	162	44666998	44667159	CCTTGTATACCGAACGGTGC	60.386	20	TTGAAACACAAAAGACCAGCA	59.352	21	163	44666998	44667160	CCATGTATGTAAGGCAATTCCA	59.72	22	ATGCCAAATGAAAAAGGTGC	59.945	20	271	44667027	44667297
B1M1194	yes	1	p2	(CT)20	40	44687005	44687044	IG	CCTGAACTCCTCCTGCTGTT	59.45	20	TGGGCGATGTAGTTGTCGTA	60.134	20	238	44686980	44687217	CCTGAACTCCTCCTGCTGTT	59.45	20	ACGTAGTCGTTCATGGCTCC	60.142	20	193	44686980	44687172	CCTGAACTCCTCCTGCTGTT	59.45	20	ACGTAGGCGACGTAGTCGTT	59.825	20	202	44686980	44687181
B1M1195	yes	1	c	(A)11cataaaccatatgccttggaattggaccggcccaatagaaacagcagtgcgtgtgtgctcccctagcctg(A)10	91	44726980	44727070	IG	TCGCTTTGCCTCCTTTAGAA	60.089	20	GTCCTCTCACGCGCTTAATG	60.934	20	273	44726824	44727096	TCGCTTTGCCTCCTTTAGAA	60.089	20	TGTCCTCTCACGCGCTTAAT	60.934	20	274	44726824	44727097	TTCGCTTTGCCTCCTTTAGA	60.089	20	TGTCCTCTCACGCGCTTAAT	60.934	20	275	44726823	44727097
B1M1196	yes	1	p2	(AT)11	22	44752772	44752793	IG	TGGCATGCATGAAGTTTTTC	59.67	20	CGACTCTGAAGCCGATTTTC	59.955	20	129	44752725	44752853	GCATGCATGAAGTTTTTCCA	59.67	20	CGACTCTGAAGCCGATTTTC	59.955	20	127	44752727	44752853	GGCATGCATGAAGTTTTTCC	60.457	20	CGACTCTGAAGCCGATTTTC	59.955	20	128	44752726	44752853
B1M1197	yes	1	p4	(ACAT)7	28	44776378	44776405	IG	ATGCATACGCAACAAAATCG	59.59	20	TGTTGGTGTCGTCAGTTCGT	60.203	20	171	44776334	44776504	ATGCATACGCAACAAAATCG	59.59	20	GTGTTGGTGTCGTCAGTTCG	60.203	20	172	44776334	44776505	ATGCATACGCAACAAAATCG	59.59	20	ATTATCGTGGTTCCGAGGGT	60.578	20	261	44776334	44776594
B1M1198	yes	1	c	(T)12agaatcgccggttgc(TG)6	39	44778044	44778082	IG	TCCAGAATTCCAGATGGCTC	60.158	20	CACAGTACACTTGACGCGCT	60.12	20	138	44778008	44778145	TTCCTGTTCCTTTCATTCGC	60.192	20	CACAGTACACTTGACGCGCT	60.12	20	254	44777892	44778145	TCCAGAATTCCAGATGGCTC	60.158	20	GCACAAGTGCACAACCAAAC	60.207	20	183	44778008	44778190
B1M1199	yes	1	c	(T)10cttgagatg(T)10	29	44778210	44778238	IG	GCGCGTCAAGTGTACTGTGT	59.977	20	ATCGACGTCTGCCTGTCTCT	60.017	20	163	44778127	44778289	GCGCGTCAAGTGTACTGTGT	59.977	20	AGATCGACGTCTGCCTGTCT	60.017	20	165	44778127	44778291	GCGCGTCAAGTGTACTGTGT	59.977	20	AGATCAGGCCCTCTTGGATT	60.037	20	239	44778127	44778365
B1M1200	yes	1	p4	(TTTA)5	20	44807173	44807192	IG	CCTGATCTGGTTTGATCCGT	59.927	20	AGCCCATGCAAGTAAACACA	59.199	20	245	44807001	44807245	GATCTGGTTTGATCCGTGGT	59.786	20	AGCCCATGCAAGTAAACACA	59.199	20	242	44807004	44807245	ATGGCCTGATCTGGTTTGAT	59.366	20	AGCCCATGCAAGTAAACACA	59.199	20	249	44806997	44807245
B1M1201	yes	1	p2	(TC)10	20	44825319	44825338	IG	CTCTCTCCTCTGTTTCCCCA	59.375	20	GAGAAGCTCAGGGTGACGAC	59.993	20	153	44825292	44825444	GCCCCATCTCTTCTCTTCAA	59.361	20	GAGAAGCTCAGGGTGACGAC	59.993	20	274	44825171	44825444	CTCTCTCCTCTGTTTCCCCA	59.375	20	GGGAGAGAGAAGCTCAGGGT	59.952	20	159	44825292	44825450
B1M1202	yes	1	p4	(ATCG)5	20	44867290	44867309	IG	TGATTATCACGCAGCGAAAG	59.976	20	GATTCCTCGCGCTACAGAAC	59.985	20	146	44867251	44867396	TGATTATCACGCAGCGAAAG	59.976	20	AAAGATGCACAAGCATGCAG	60.019	20	172	44867251	44867422	AGGAATTACGTCATGCGTCC	59.962	20	GATTCCTCGCGCTACAGAAC	59.985	20	221	44867176	44867396
B1M1203	yes	1	p4	(TCTT)6	24	44868689	44868712	IG	GCTCATGTATCTTGTCATGGGA	59.962	22	TCTGGCAAGCATTTGTGAAC	59.847	20	254	44868655	44868908	CTCGTGTTTGTTTTCCCGTT	60.008	20	TGCATGTTTTCACACACAAAA	58.641	21	266	44868606	44868871	GCTCATGTATCTTGTCATGGGA	59.962	22	CATGGAATATCTGGCAAGCA	59.646	20	263	44868655	44868917
B1M1204	yes	1	c	(C)12(TC)17	46	44869666	44869711	IG	ACGACTCGCCTAGGTCTTCA	60.012	20	GCATGGAAAGAAAGAAACGC	59.829	20	272	44869497	44869768	TTGACGACTCGCCTAGGTCT	60.012	20	GCATGGAAAGAAAGAAACGC	59.829	20	275	44869494	44869768	TGACGACTCGCCTAGGTCTT	60.012	20	GCATGGAAAGAAAGAAACGC	59.829	20	274	44869495	44869768
B1M1205	yes	1	c	(T)11caatttcattttttttgttattcttgactttttttgtattttgttttcctttttgtatgcacatctagtcttaagagtagggcaagttgcatgtttataa(T)10	121	44908473	44908593	IG	GGTTCGAGCTCATTTTGCTG	60.914	20	ACGTCAACTACTTGCGCCAT	60.72	20	277	44908427	44908703	TGGTTCGAGCTCATTTTGCT	60.914	20	ACGTCAACTACTTGCGCCAT	60.72	20	278	44908426	44908703	TTCGAGCTCATTTTGCTGTTT	60.011	21	ACGTCAACTACTTGCGCCAT	60.72	20	275	44908429	44908703
B1M1206	yes	1	c	(A)10ttcaacttccactatcaactttcaatcttcttttcctcaaaaagacactttcaatcttctgaaaatag(T)10	88	44909549	44909636	IG	TTCCAACCGACCTTCTCATC	60.05	20	TGCTGGAAGTTGAAAAGAATTG	59.379	22	204	44909517	44909720	GATTCCAACCGACCTTCTCA	60.05	20	TGCTGGAAGTTGAAAAGAATTG	59.379	22	206	44909515	44909720	ACGGGAATAAACTTTCGGGT	59.704	20	TGCTGGAAGTTGAAAAGAATTG	59.379	22	269	44909452	44909720
B1M1207	yes	1	p2	(GA)10	20	44910029	44910048	IG	AGTGGAAGGGTCAGGAGAGT	57.745	20	ATTTCTAGGACGTGCGCAAT	59.736	20	265	44910000	44910264	AGTGGAAGGGTCAGGAGAGT	57.745	20	AAATGTGCGAGCCATTTCTT	59.713	20	195	44910000	44910194	AGTGGAAGGGTCAGGAGAGT	57.745	20	AGCAATTGCAGATCAAGGGT	59.7	20	117	44910000	44910116
B1M1208	yes	1	p3	(CCG)7	21	44911201	44911221	IG	TGCTACTGCTGTGCCACTCT	59.801	20	GCTGATGAACTAGGGCTTGG	59.836	20	105	44911171	44911275	TGCTACTGCTGTGCCACTCT	59.801	20	TGGCTGATGAACTAGGGCTT	59.836	20	107	44911171	44911277	TGCTACTGCTGTGCCACTCT	59.801	20	GGCTGATGAACTAGGGCTTG	59.836	20	106	44911171	44911276
B1M1209	yes	1	p1	(G)20	20	44955690	44955709	G	CGTCGGAGTGAGGAGAAGAC	59.986	20	GTGGGAACACTTAATCGCGT	60	20	203	44955593	44955795	GTCGGAGTGAGGAGAAGACG	59.986	20	GTGGGAACACTTAATCGCGT	60	20	202	44955594	44955795	GTCGGAGTGAGGAGAAGACG	59.986	20	ATCCGTTAACTTGGCAGGTG	59.993	20	219	44955594	44955812
B1M1210	yes	1	c	(C)20tctttctctttt(TC)6	44	45056545	45056588	IG	TGCAAAGCAGGTGATTTCTG	59.988	20	GCCTCTCTCCAGCTCACAGT	59.738	20	191	45056428	45056618	GAGCGCTCTCTGTTTGCTTT	59.904	20	GCCTCTCTCCAGCTCACAGT	59.738	20	105	45056514	45056618	TGCAAAGCAGGTGATTTCTG	59.988	20	TGCAACAGTAGAGAGCACGC	60.356	20	275	45056428	45056702
B1M1211	no	1	p3	(TTG)7	21	45186910	45186930	IG	AGCCATAATGGGTTCAGTGG	59.813	20	CCAGACCCAATTCTTCCAGA	60.042	20	172	45186797	45186968	AGCCATAATGGGTTCAGTGG	59.813	20	CAACAACGCTGAGGCTAACA	60.05	20	241	45186797	45187037	AGCTGCAAAACGCACTTTCT	60.197	20	CCAGACCCAATTCTTCCAGA	60.042	20	250	45186719	45186968
B1M1212	yes	1	c	(AT)10g(TA)6	33	45292210	45292242	IG	ATAAGGCGGGAGGAAAAGAA	60.034	20	CCTCCAGCTTACAGACCCAC	59.721	20	242	45292085	45292326	AATAAGGCGGGAGGAAAAGA	60.034	20	CCTCCAGCTTACAGACCCAC	59.721	20	243	45292084	45292326	GAATAAGGCGGGAGGAAAAG	60.034	20	CCTCCAGCTTACAGACCCAC	59.721	20	244	45292083	45292326
B1M1213	yes	1	p4	(CATA)5	20	45313199	45313218	IG	TAGTCCTACGCATGCTCGTG	60.035	20	TGAGGCGTGTCTACGTTTTG	59.904	20	254	45313043	45313296	TAGTCCTACGCATGCTCGTG	60.035	20	CCCCATAGCCGATATCTTCA	59.878	20	219	45313043	45313261	TGCCTCCTAGTCCTACGCAT	59.859	20	TGAGGCGTGTCTACGTTTTG	59.904	20	261	45313036	45313296
B1M1214	yes	1	p3	(CGG)7	21	45380046	45380066	G	ATGCTTCTTCTGCTGCTGGT	60.164	20	CATCAATCGCCTCCTCTACC	59.653	20	218	45380009	45380226	ATGCTTCTTCTGCTGCTGGT	60.164	20	TTCAACCACGTCATCAATCG	60.517	20	229	45380009	45380237	CTTCTTCTGCTGCTGGTGCT	60.875	20	CATCAATCGCCTCCTCTACC	59.653	20	215	45380012	45380226
B1M1215	yes	1	c	(CCT)5ctccttgctcgtgctttcgagcaccgttgcatcgtcgccggcagccat(GGC)7	84	45471463	45471546	IG	ATGGAGACTATGGAGTGCCG	60.096	20	CGAGGAAGAAGTCGTCCAAC	59.844	20	244	45471394	45471637	ATGGAGACTATGGAGTGCCG	60.096	20	GAGGAAGAAGTCGTCCAACG	59.844	20	243	45471394	45471636	ATGGAGACTATGGAGTGCCG	60.096	20	GTGCTCGAGGAAGAAGTCGT	59.604	20	249	45471394	45471642
B1M1216	yes	1	p3	(GCG)8	24	45486745	45486768	IG	GACGAACGAACTAGCAAGGG	59.875	20	CCATGTTGGCTTGGTCCTAT	59.813	20	210	45486623	45486832	GGACGAACGAACTAGCAAGG	59.875	20	CCATGTTGGCTTGGTCCTAT	59.813	20	211	45486622	45486832	GACGAACGAACTAGCAAGGG	59.875	20	GTTGGCTTGGTCCTATCTGC	59.7	20	206	45486623	45486828
B1M1217	yes	1	p2	(AG)11	22	45496949	45496970	IG	CTAATGGAATCCCCTGCGTA	59.916	20	GTCACCTGAGGAAGGAGCTG	59.986	20	276	45496739	45497014	CTAATGGAATCCCCTGCGTA	59.916	20	GGTTGTCACCTGAGGAAGGA	60.088	20	280	45496739	45497018	TAATGGAATCCCCTGCGTAA	60.281	20	GTCACCTGAGGAAGGAGCTG	59.986	20	275	45496740	45497014
B1M1218	yes	1	p4	(AAAG)5	20	45504503	45504522	IG	GTTATGCTCCGACCACGAAT	59.962	20	TTGACTCAAATTTGCCCAAG	58.745	20	222	45504443	45504664	GTTATGCTCCGACCACGAAT	59.962	20	CAATTTAGGATCGGAGGGAG	58.595	20	149	45504443	45504591	ATGCTCCGACCACGAATACT	59.579	20	TCGACAACAATTTAGGATCGG	59.946	21	153	45504446	45504598
B1M1219	yes	1	p3	(TAT)9	27	45616355	45616381	IG	AAGAATTATGGGACGGAGGG	60.145	20	TTTAGCCGCTGATCACACTG	60.011	20	229	45616293	45616521	AAGAATTATGGGACGGAGGG	60.145	20	CATCAAGAATAGGAGCCCCA	60.029	20	114	45616293	45616406	ATGGGACGGAGGGAGTAGTT	59.817	20	TTTAGCCGCTGATCACACTG	60.011	20	222	45616300	45616521
B1M1220	yes	1	p4	(GGCT)5	20	45679157	45679176	IG	TAGATGCTCTTCTCCGTGGC	60.504	20	CAACACGCCACACACACC	60.67	18	272	45678937	45679208	TAGATGCTCTTCTCCGTGGC	60.504	20	CCAACACGCCACACACAC	60.67	18	273	45678937	45679209	GTGGACGAAGCCATCCCT	61.052	18	TCCCTACTCCTAGTTCGCCA	59.83	20	121	45679132	45679252
B1M1221	no	1	p5	(TATTT)6	30	45783487	45783516	G	CGCCTTTGCTACTTCCACTC	60.015	20	TTGGTCATGCCATTTACTGC	59.548	20	266	45783407	45783672	AAACAGGGGTGCCATTTGTA	60.227	20	TTGGTCATGCCATTTACTGC	59.548	20	245	45783428	45783672	CGCCTTTGCTACTTCCACTC	60.015	20	CATTGTTGGTCATGCCATTT	59.251	20	271	45783407	45783677
B1M1222	yes	1	c	(CT)6cgtgctccgttcgaatgagccgtggggccgtggggaacgccgggcccgcgtgtcaccgtcgtgcgtctgggacgacgg(GT)9	108	45787024	45787131	IG	CCGTCGTTTCGTCACATTTA	59.585	20	CCACTTTGCCACCACTTTG	60.136	19	280	45786944	45787223	TTTTGCCATCCAGCATTCTC	61.121	20	AAGTAAACCCCACTTTGCCA	59.471	20	232	45787001	45787232	TACGCCGCTAGCTGTGAAC	60.173	19	AAGTAAACCCCACTTTGCCA	59.471	20	268	45786965	45787232
B1M1223	yes	1	p3	(GCG)7	21	45803813	45803833	G	CAGTTCCCTCTGCTTTCCAA	60.366	20	TCGAGCTTGAAGACGAGGTT	60.134	20	266	45803751	45804016	CAGTTCCCTCTGCTTTCCAA	60.366	20	GAGCTTGAAGACGAGGTTGC	60.142	20	264	45803751	45804014	TTCCCTCTGCTTTCCAAGAG	59.545	20	TCGAGCTTGAAGACGAGGTT	60.134	20	263	45803754	45804016
B1M1224	yes	1	p3	(GCG)7	21	45828640	45828660	G	TCGAATGGAAACCCTGAATC	59.871	20	CTACGCTCTATCGCCCAAAG	59.996	20	244	45828596	45828839	TCGAATGGAAACCCTGAATC	59.871	20	TGCGCGTACTCACAATTCTC	60.019	20	170	45828596	45828765	GATAGAGTTCCACCTCGCCA	60.218	20	TGCGCGTACTCACAATTCTC	60.019	20	230	45828536	45828765
B1M1225	yes	1	p2	(GT)10	20	45865709	45865728	IG	TAGGGGCCTTTGTGTAAACG	59.99	20	CCTCGTCTGAACCGGTAAAA	60.103	20	186	45865598	45865783	TTTGTTTAGGGGCCTTTGTG	59.968	20	CCTCGTCTGAACCGGTAAAA	60.103	20	192	45865592	45865783	TCCTCTCCATGGCTGAACTT	59.803	20	CCTCGTCTGAACCGGTAAAA	60.103	20	236	45865548	45865783
B1M1226	yes	1	c*	(GA)11(GAGG)5*	40	45867533	45867572	IG	GAGAGAGAGATCAGACGCGG	60.246	20	TCTCTGATTCACATGAGGCG	59.942	20	231	45867419	45867649	ATTGAAAAAGCAAGGCGTGT	59.752	20	TCTCTGATTCACATGAGGCG	59.942	20	257	45867393	45867649	GAGAGAGAGATCAGACGCGG	60.246	20	CTTTCTTTTCCCACCAGCAC	59.711	20	183	45867419	45867601
B1M1227	yes	1	p2	(AT)10	20	45870666	45870685	IG	GGGACCCCTGAGTTTCTTTC	59.912	20	ACCAAGACCCATCTCGTCAC	59.969	20	254	45870567	45870820	TTTCTGGTGGTATGCTGCTG	59.864	20	ACCAAGACCCATCTCGTCAC	59.969	20	238	45870583	45870820	GGGACCCCTGAGTTTCTTTC	59.912	20	AGACCCATCTCGTCACCAAG	60.112	20	250	45870567	45870816
B1M1228	yes	1	p4	(AAGG)5	20	45975686	45975705	IG	CATCATCATTATTGGCGGC	59.866	19	ACGAATTGAATTATTGCGCC	59.935	20	231	45975657	45975887	GGGCTAGCGTGCGTATGTAT	60.145	20	CGTTCCATGAATGATTTCACC	60.185	21	169	45975569	45975737	CCATCATCATTATTGGCGG	59.712	19	ACGAATTGAATTATTGCGCC	59.935	20	232	45975656	45975887
B1M1229	no	1	c	(G)16ccggttcagttggtttagc(A)11	46	46004555	46004600	IG	CCTTGCAAGAAGTGAAAGCC	59.993	20	ACTCCCAGACCCATCATTTG	59.779	20	251	46004485	46004735	CCTTGCAAGAAGTGAAAGCC	59.993	20	CTCCCAGACCCATCATTTGT	59.779	20	250	46004485	46004734	CCTTGCAAGAAGTGAAAGCC	59.993	20	ACTTCCTGGCTCACCACTGT	59.756	20	228	46004485	46004712
B1M1230	yes	1	p2	(CT)15	30	46032973	46033002	IG	GCTCTCTCCTCTCGAACCAA	59.679	20	AATCCGTCCCTCGAACTACC	60.328	20	266	46032939	46033204	TCTCTCCTCTCGAACCAAGC	59.679	20	AATCCGTCCCTCGAACTACC	60.328	20	264	46032941	46033204	GCTCTCTCCTCTCGAACCAA	59.679	20	CAATCCGTCCCTCGAACTAC	59.55	20	267	46032939	46033205
B1M1231	no	1	p2	(AT)34	68	46103331	46103398	IG	GCAAGGGTTGCTTGAGTGAT	60.263	20	GACAGTGGGGAGATGAGAACA	60.104	21	279	46103275	46103553	GCAAGGGTTGCTTGAGTGAT	60.263	20	GGGAGCTGTTTTCAATACCGT	60.366	21	235	46103275	46103509	ATGAGCAAGGGTTGCTTGAG	60.397	20	GGGAGCTGTTTTCAATACCGT	60.366	21	239	46103271	46103509
B1M1232	no	1	c	(A)11ccgtaacaaccatgtttcctcgtc(A)11	46	46194849	46194894	IG	TACGTGCATGAAAGACGTGG	60.72	20	TTCACGTTCTCCCCTCAAAC	60.088	20	167	46194810	46194976	TACGTGCATGAAAGACGTGG	60.72	20	GTTCACGTTCTCCCCTCAAA	60.088	20	168	46194810	46194977	CATGAAAGACGTGGCAGACA	60.873	20	TTCACGTTCTCCCCTCAAAC	60.088	20	161	46194816	46194976
B1M1233	yes	1	p3	(CCG)8	24	46216247	46216270	G	GCACAGCAGCTTCACCTTC	59.723	19	GTTGGAGTTTATCCCCCGTT	60.053	20	224	46216202	46216425	CTGCACAGCAGCTTCACCT	60.35	19	GTTGGAGTTTATCCCCCGTT	60.053	20	226	46216200	46216425	ACAGCAGCTTCACCTTCCCT	61.356	20	GTTGGAGTTTATCCCCCGTT	60.053	20	222	46216204	46216425
B1M1234	no	1	c*	(GA)6(AGAA)7*	37	46218045	46218081	IG	TGCATGTGATGTACCATACGA	58.432	21	CATGTTTGGCCTTCTTTCTTTT	59.646	22	280	46217898	46218177	TCATAAGTTCATGTACAGGGGA	57.096	22	CCACATGTTTGGCCTTCTTT	59.971	20	252	46217929	46218180	TGTACAGGGGATATTTAAAACCTGA	60.016	25	CCACATGTTTGGCCTTCTTT	59.971	20	241	46217940	46218180
B1M1235	yes	1	c	(A)43cagaagacacagagtactacaagttcgcatccatgtagaactacctgtattttgtcaacaataccaatacacctcttatgta(T)10	135	46268193	46268327	IG	CTTATGATGGAGGGGTCGGT	61.095	20	CAATTCCCGATGTAGCCAAT	59.784	20	195	46268170	46268364	TTATGATGGAGGGGTCGGT	60.142	19	CAATTCCCGATGTAGCCAAT	59.784	20	194	46268171	46268364	AATCTTATGATGGAGGGGTCG	60.159	21	CAATTCCCGATGTAGCCAAT	59.784	20	198	46268167	46268364
B1M1236	yes	1	p2	(AT)15	30	46335055	46335084	IG	CGTACCAAACGAACGACAGA	59.758	20	TGAAAGAAGAACGGGGCTTA	59.817	20	246	46334999	46335244	CGTACCAAACGAACGACAGA	59.758	20	ACGGGGCTTAATAACGTTCC	60.204	20	236	46334999	46335234	CGTACCAAACGAACGACAGA	59.758	20	ACTGAAAGAAGAACGGGGCT	60.247	20	248	46334999	46335246
B1M1237	yes	1	p1	(C)20	20	46366902	46366921	IG	CTGATGCACATCACCAAAGG	60.112	20	GTGGCGAAAGGTTCATCTGT	60.119	20	143	46366815	46366957	GCTGATGCACATCACCAAAG	60.272	20	GTGGCGAAAGGTTCATCTGT	60.119	20	144	46366814	46366957	AGCTGATGCACATCACCAAA	60.272	20	GTGGCGAAAGGTTCATCTGT	60.119	20	145	46366813	46366957
B1M1238	yes	1	p3	(AAG)11	33	46423758	46423790	IG	TAGACGACGACGACCTTCCT	59.867	20	CGCCTCCTCTCCTCTCAATA	59.526	20	225	46423651	46423875	TAGGTTGTGGATGTAGGGGG	59.665	20	GCGGAGACAGTGTACGGAGT	60.329	20	228	46423732	46423959	TAGGTTGTGGATGTAGGGGG	59.665	20	TAGGTCGAGATAGATGCCGC	60.339	20	250	46423732	46423981
B1M1239	yes	1	p4	(TGTT)6	24	46429766	46429789	IG	ACAAGTGTGCCCGTTACACA	60.072	20	CTTGCACATTGTTGCTGCTC	60.606	20	236	46429609	46429844	CTCCTGTCCCAGAAGCCATA	60.21	20	CTTGCACATTGTTGCTGCTC	60.606	20	151	46429694	46429844	ACAAGTGTGCCCGTTACACA	60.072	20	TACCCTTGCACATTGTTGCT	59.199	20	240	46429609	46429848
B1M1240	yes	1	p3	(CGC)7	21	46462558	46462578	IG	GAAGGATAGGCGTTGGAGTG	59.694	20	ACGACGACGAGGAGTACGAT	59.751	20	210	46462398	46462607	GGAAGGATAGGCGTTGGAGT	60.464	20	ACGACGACGAGGAGTACGAT	59.751	20	211	46462397	46462607	AGGAAGGATAGGCGTTGGAG	60.59	20	ACGACGACGAGGAGTACGAT	59.751	20	212	46462396	46462607
B1M1241	yes	1	p3	(GGA)8	24	46513464	46513487	IG	CACTCGAGGCAGCAACAATA	60.011	20	CTGAATCCAGCGACGAGTTT	60.397	20	230	46513391	46513620	CACTCGAGGCAGCAACAATA	60.011	20	TGAATGCCCGCTAACTGAAT	60.606	20	263	46513391	46513653	GAAATCAAACCATCGAACGG	60.309	20	CTGAATCCAGCGACGAGTTT	60.397	20	200	46513421	46513620
B1M1242	yes	1	p2	(AT)20	40	46521113	46521152	IG	ATGCAGAATTATTGGTGGGC	59.791	20	TATACATCGGCTTGTCGCAG	59.856	20	273	46521068	46521340	GAATTATTGGTGGGCTTCCA	59.762	20	TATACATCGGCTTGTCGCAG	59.856	20	268	46521073	46521340	CCGTGTGATGTTTTGGACAG	60.001	20	AGCATCCATGCTACGAAAGC	60.382	20	238	46520941	46521178
B1M1243	yes	1	p3	(TTG)7	21	46523718	46523738	G	CCTGGCTCTTGAGGCTGTAG	60.149	20	ACGCCAAGCACAAGTACTCC	60.321	20	252	46523538	46523789	GGCTCTTGAGGCTGTAGTCG	60.156	20	ACGCCAAGCACAAGTACTCC	60.321	20	249	46523541	46523789	CCTGGCTCTTGAGGCTGTAG	60.149	20	GTACTCCAACCTCGTCCCCT	60.371	20	239	46523538	46523776
B1M1244	yes	1	p3	(TGA)9	27	46535241	46535267	G	CGACCACTTCATGCTCTCCT	60.408	20	ATCTCTGGGATGCTCACGTC	60.231	20	268	46535143	46535410	ACTTCATGCTCTCCTGCCAC	60.418	20	ATCTCTGGGATGCTCACGTC	60.231	20	263	46535148	46535410	ACCACTTCATGCTCTCCTGC	60.418	20	ATCTCTGGGATGCTCACGTC	60.231	20	266	46535145	46535410
B1M1245	yes	1	c	(A)10tgacccgacaatctacttgggccacgtaccatgcatgtcttatgcgcaaagatgttgtaattcctctaaaaaaaagatgttgtaattcattt(A)10	112	46551796	46551907	G	CCGAACCATTTCAAAAGGAA	59.91	20	CCCATGTGCAAAAGCAAAAT	60.866	20	184	46551749	46551932	CCGAACCATTTCAAAAGGAA	59.91	20	TTAAGTCCCATGTGCAAAAGC	60.124	21	190	46551749	46551938	CCCAGTTACCGAACCATTTC	59.288	20	GAACTGCTCACTCCGTTCCT	59.455	20	260	46551741	46552000
B1M1246	yes	1	p4	(AAGG)6	24	46597478	46597501	IG	CACCCCTTTTCTTTTCCTCC	59.912	20	GGTGTAGGAGACGTGGCTGT	60.182	20	257	46597431	46597687	CATCCATCCTACACACCCCT	59.655	20	GGTGTAGGAGACGTGGCTGT	60.182	20	270	46597418	46597687	TCTTTTCCTCCCCCTTCTTC	59.623	20	GGTGTAGGAGACGTGGCTGT	60.182	20	248	46597440	46597687
B1M1247	no	1	p1	(G)21	21	46606173	46606193	IG	TACCTACGGTGGAGGAGACG	60.126	20	CCCGTGAACTCAACCAACTT	60.005	20	242	46606069	46606310	CGAGAGAATCGAATGGGAGA	60.295	20	CCCGTGAACTCAACCAACTT	60.005	20	266	46606045	46606310	CGAGGAAGATGAGAGACGGA	60.488	20	CCCGTGAACTCAACCAACTT	60.005	20	163	46606148	46606310
B1M1248	yes	1	p3	(CCG)7	21	46720287	46720307	IG	CAGAGGAGTTCAGGGTGGAG	59.828	20	CCTAGCTCATTTACCACGGC	59.73	20	198	46720171	46720368	TTCAGAGGAGTTCAGGGTGG	60.229	20	CCTAGCTCATTTACCACGGC	59.73	20	200	46720169	46720368	CAGAGGAGTTCAGGGTGGAG	59.828	20	CCTTCCCGTCAGAAGACTCA	60.377	20	222	46720171	46720392
B1M1249	no	1	c	(CGG)6tgagctcctcggtcgatggcgac(G)19	60	46732937	46732996	IG	GGTTCGTCGAGGTGAAGAAG	59.844	20	GTAAACGTCCTAATGCCCGA	59.96	20	223	46732861	46733083	GTCGAGGTGAAGAAGATGGC	59.81	20	GTAAACGTCCTAATGCCCGA	59.96	20	218	46732866	46733083	GGTTCGTCGAGGTGAAGAAG	59.844	20	TAAACGTCCTAATGCCCGAG	60.089	20	222	46732861	46733082
B1M1250	yes	1	c	(TGG)6c(G)22	41	46748465	46748505	IG	GCCTCGTCTATGATGCAGGT	60.249	20	TCACAGCACACCAATTCCAT	59.967	20	213	46748413	46748625	GCCTCGTCTATGATGCAGGT	60.249	20	ACAAACAACTGTGTGCTCGC	59.953	20	163	46748413	46748575	GCCTCGTCTATGATGCAGGT	60.249	20	CAAACAACTGTGTGCTCGCT	60.096	20	162	46748413	46748574
B1M1251	yes	1	p1	(G)20	20	46801699	46801718	IG	CTAGCACCCACCTCGGATCT	61.572	20	TGATCTTCTCTCCCTTCCCA	59.731	20	176	46801585	46801760	CTCTAGCACCCACCTCGGAT	61.572	20	TGATCTTCTCTCCCTTCCCA	59.731	20	178	46801583	46801760	TAGCACCCACCTCGGATCT	60.628	19	TGATCTTCTCTCCCTTCCCA	59.731	20	175	46801586	46801760
B1M1252	yes	1	c	(TTC)5tatcttaatcaatgaaatgcagcgctgctgccgtttcgtc(A)10	65	46810493	46810557	IG	CAAGGTGGTTGCCTCCTTTA	60.103	20	CTGTGGGTTCTATGGATGGG	60.187	20	209	46810393	46810601	TTCTGTTGCCAAGCTCTGTG	60.175	20	CTGTGGGTTCTATGGATGGG	60.187	20	272	46810330	46810601	CAAGGTGGTTGCCTCCTTTA	60.103	20	CATATTTGTGCACCACGCTT	59.614	20	267	46810393	46810659
B1M1253	yes	1	c	(G)22ccccccatggaccttggcttttcac(A)10	57	46850198	46850254	G	ACCCCAGAAAAGTCGATTCC	60.306	20	ATCCTCTACGGCATTGAACG	60.096	20	208	46850167	46850374	CCCCCAAAACGTCAATTTTA	59.671	20	ATCCTCTACGGCATTGAACG	60.096	20	229	46850146	46850374	CCCAGAAAAGTCGATTCCAG	59.665	20	ATCCTCTACGGCATTGAACG	60.096	20	206	46850169	46850374
B1M1254	yes	1	p2	(AT)10	20	46859119	46859138	IG	ATGGACGATTGACTTTTGCC	59.939	20	ATAAGGCGGAAGGGAAAGAA	60.034	20	225	46859044	46859268	ATGGACGATTGACTTTTGCC	59.939	20	AATAAGGCGGAAGGGAAAGA	60.034	20	226	46859044	46859269	ATGGACGATTGACTTTTGCC	59.939	20	GAATAAGGCGGAAGGGAAAG	60.034	20	227	46859044	46859270
B1M1255	yes	1	p1	(G)23	23	46883440	46883462	G	GTATCGCCCGTATCATGTCC	60.185	20	GCCTAATCGTCGAGCACTTC	59.985	20	199	46883369	46883567	GTATCGCCCGTATCATGTCC	60.185	20	GCACTTCGTCATGGACCTCT	60.269	20	186	46883369	46883554	GTATCGCCCGTATCATGTCC	60.185	20	AGCACTTCGTCATGGACCTC	60.269	20	187	46883369	46883555
B1M1256	yes	1	p2	(AT)10	20	46903559	46903578	IG	GCCTCTGAGAACCTGTACGC	60.02	20	AGGAGTACTGGCGCTGGATA	59.859	20	208	46903530	46903737	CTAGCTTGAACACCATGCGA	60.011	20	ATTTAATTTGCCTTGCTGCG	60.226	20	231	46903426	46903656	TAGCTTGAACACCATGCGAG	60.011	20	ATTTAATTTGCCTTGCTGCG	60.226	20	230	46903427	46903656
B1M1257	yes	1	c	(CGG)6cgaagtggtggtgggt(GAG)5gggttggggcggcgtcatcggcgggagcgca(TGG)5	95	47021302	47021396	IG	GTAGTGGTCGGGGCTCGT	61.104	18	CCTTCCCAACACCGACAG	60.08	18	279	47021146	47021424	GTAGTGGTCGGGGCTCGT	61.104	18	CTTCCCAACACCGACAGC	60.246	18	278	47021146	47021423	GTAGTGGTCGGGGCTCGT	61.104	18	TCCTTCCCAACACCGACAG	62.095	19	280	47021146	47021425
B1M1258	yes	1	c	(CTG)6gtggtggtgctgggccagcgctgacgcggagtggaacgccgccgccccgccgacgacggggccgaacatctggcgccgcagctcg(TCC)5(CGC)5	133	47025515	47025647	G	CCTCGCTCTCGTAGAACCC	59.958	19	GTGGGATGATGGAGGACTTC	59.312	20	252	47025462	47025713	GCCTCGCTCTCGTAGAACC	60.111	19	GTGGGATGATGGAGGACTTC	59.312	20	253	47025461	47025713	CCTCGCTCTCGTAGAACCC	59.958	19	GGTGGGATGATGGAGGACTT	61.124	20	253	47025462	47025714
B1M1259	yes	1	c	(AT)6gtc(TA)10	35	47086692	47086726	IG	CATGTGACGATGAAGCCACT	59.707	20	CGAATGCGAATTCAATGGTA	59.52	20	195	47086602	47086796	CACCACTGCCTCATTTTCAA	59.691	20	CGAATGCGAATTCAATGGTA	59.52	20	152	47086645	47086796	TTTCCATGTGACGATGAAGC	59.654	20	CGAATGCGAATTCAATGGTA	59.52	20	199	47086598	47086796
B1M1260	yes	1	p3	(CGG)7	21	47096361	47096381	G	ACCTGGAGGTACTCCGACCT	59.991	20	GCCTAGCTTCCACTCATCCA	60.362	20	123	47096332	47096454	ACAGATTCAGAGCAAGCCGT	60.02	20	GCCTAGCTTCCACTCATCCA	60.362	20	218	47096237	47096454	CTGGAGGTACTCCGACCTGA	60.252	20	GCCTAGCTTCCACTCATCCA	60.362	20	121	47096334	47096454
B1M1261	yes	1	c	(A)13cggagagtagattccaaaag(A)10	43	47162588	47162630	IG	CGGTAGCACGGAATGAACTT	60.132	20	ATTACTTCGGGTGATCGGTG	59.813	20	258	47162445	47162702	CGGTAGCACGGAATGAACTT	60.132	20	CCTGGGATAGCTGGTTCAGA	60.21	20	280	47162445	47162724	CCAGATTCCAGAACGGCTAA	60.206	20	ATTACTTCGGGTGATCGGTG	59.813	20	174	47162529	47162702
B1M1262	yes	1	p3	(TCT)9	27	47168877	47168903	IG	GTTGCAGGGTGTTAGGGAAA	59.971	20	CGGTGCTCCTTGAGGTGTAT	60.134	20	261	47168677	47168937	TTGCAGGGTGTTAGGGAAAG	60.103	20	CGGTGCTCCTTGAGGTGTAT	60.134	20	260	47168678	47168937	AGGTCAGCGGTACTTGTTGC	60.321	20	CGGTGCTCCTTGAGGTGTAT	60.134	20	276	47168662	47168937
B1M1263	yes	1	p3	(TCT)16	48	47180926	47180973	IG	GCACTACCCCTCTGTGGAAA	60.111	20	CTCTACAATGGCGCTCCTTC	59.978	20	151	47180871	47181021	CATGTCAGTGAGACATGGGC	60.121	20	CTCTACAATGGCGCTCCTTC	59.978	20	185	47180837	47181021	GCATGTCAGTGAGACATGGG	60.121	20	CTCTACAATGGCGCTCCTTC	59.978	20	186	47180836	47181021
B1M1264	yes	1	p1	(G)24	24	47181301	47181324	IG	AAGCCATCCTATGGCATCTG	60.059	20	AACCATGTTCACATCTCGCA	60.12	20	255	47181181	47181435	GTGTGTTTGTGCGTGTTTCC	60.056	20	CATGCAGTCAGCCAGTTCAT	59.862	20	272	47181111	47181382	AAGCCATCCTATGGCATCTG	60.059	20	CATGCAGTCAGCCAGTTCAT	59.862	20	202	47181181	47181382
B1M1265	yes	1	p2	(GA)10	20	47187458	47187477	IG	TACGAGTCTAGATGGCGGCT	60	20	GGCAACAGCCTGTCTTCTTC	59.997	20	227	47187322	47187548	TACGAGTCTAGATGGCGGCT	60	20	CCGAACGTAACCGTCTCAAT	59.993	20	259	47187322	47187580	GTACGAGTCTAGATGGCGGC	59.866	20	GGCAACAGCCTGTCTTCTTC	59.997	20	228	47187321	47187548
B1M1266	yes	1	c	(TA)29ttactatcaattattcggggggaggacatatacacctatacccgaatagttgatagaatataatttgattgaaaactg(A)10	146	47190399	47190544	IG	ATGGCCAAAAGTAAAACCCC	60.055	20	ACATGCTAACGATGGCTCTT	57.449	20	276	47190316	47190591	CTGGGGCCCAAAAATATCTC	60.633	20	ACATGCTAACGATGGCTCTT	57.449	20	253	47190339	47190591	ATGGCCAAAAGTAAAACCCC	60.055	20	TACATGCTAACGATGGCTCTT	57.556	21	277	47190316	47190592
B1M1267	yes	1	p2	(AT)18	36	47199720	47199755	IG	GCCTCACCAGCCTTAAAAGA	59.452	20	GAGGCTTCACCTTTTAGCCC	60.208	20	231	47199577	47199807	AAACCGTCGGTAGTTCCGTT	60.773	20	GAGGCTTCACCTTTTAGCCC	60.208	20	252	47199556	47199807	AAAACCGTCGGTAGTTCCGT	60.773	20	GAGGCTTCACCTTTTAGCCC	60.208	20	253	47199555	47199807
B1M1268	yes	1	p1	(C)26	26	47225799	47225824	IG	CAAACCTGACGAACACATGG	60.001	20	TGATCTTGGCTAAACAGCCC	60.214	20	251	47225602	47225852	GCAGGACAAAAAGCAAAAGG	59.861	20	AACAAACAGGGCCTTAGGGT	59.864	20	196	47225736	47225931	GCAGGACAAAAAGCAAAAGG	59.861	20	GTCCAGAGGTGCTTCTCAGC	60.143	20	274	47225736	47226009
B1M1269	yes	1	p2	(AT)23	46	47289470	47289515	IG	AATCTCAGTCCCGGATCCTT	59.896	20	GAGCACTATTTGAGCCAGCC	59.985	20	122	47289424	47289545	AATCTCAGTCCCGGATCCTT	59.896	20	GGAGCACTATTTGAGCCAGC	59.985	20	123	47289424	47289546	AATCTCAGTCCCGGATCCTT	59.896	20	GGGAGCACTATTTGAGCCAG	59.836	20	124	47289424	47289547
B1M1270	yes	1	c	(GT)9gagtgtttacgtctgtaacgtgtttt(A)11	55	47321512	47321566	IG	GAGGCAATAGATGACGAACCA	60.088	21	AGATGTTCAAACCACGCACA	60.16	20	244	47321367	47321610	TGAGGCAATAGATGACGAACC	60.088	21	AGATGTTCAAACCACGCACA	60.16	20	245	47321366	47321610	GGTAGGGTGTGCATACGTGG	61.236	20	GATTTGGCCCAATAAAGGGT	60.02	20	236	47321487	47321722
B1M1271	yes	1	p3	(TTC)19	57	47356932	47356988	IG	CTTCTCGATCACTTCCTCCG	59.943	20	GAATTTCTGATCCCGTCCAA	59.871	20	241	47356894	47357134	CTTCTCGATCACTTCCTCCG	59.943	20	CAGAGGTATCCCAAAGCTGC	59.836	20	216	47356894	47357109	TCACTTCCTCCGTGCTCTCT	60.135	20	GAATTTCTGATCCCGTCCAA	59.871	20	233	47356902	47357134
B1M1272	yes	1	p1	(C)22	22	47383651	47383672	IG	CTTTGCAGGCCGATTTAGAA	60.335	20	TGCTTATATGCCACCGAACA	60.096	20	260	47383598	47383857	CTTTGCAGGCCGATTTAGAA	60.335	20	CACAACCAAGTTTCTTGCCA	59.734	20	217	47383598	47383814	CTTTGCAGGCCGATTTAGAA	60.335	20	GGCATCCATTTGGGTAAAAA	59.638	20	168	47383598	47383765
[truncated: 26,058 more rows]
